# Supplementary material for: Heat in the southeastern United States: Characteristics, trends, and potential health impact
Source: PLoS One. 2017 May 16;12(5):e0177937. doi: 10.1371/journal.pone.0177937 (PMC5433771; doi:10.1371/journal.pone.0177937)
Supplement: S2 File — (CSV) [file pone.0177937.s002.csv]

Mean daily apparent temperature for 71 stations from 1979-2015
Station information is in WeatherStations.csv
Units are �C
YYYYMMDD	YEAR	Month	Day	ALBANY	ALMA BACON	ANNISTON	ASHEVILLE	ATHENS	ATLANTA	AUGUSTA	BEAUFORT	BIRMINGHAM	BOB SIKES	BRUNSWICK	CHARLESTON	CHARLOTTE	CHATTANOOGA	CHERRY POINT	COLUMBIA	COLUMBUS_GA	COLUMBUS_MS	CROSSVILLE	DAYTONA BEACH	DOTHAM	DYERSBURG	FLORENCE	GAINESVILLE	GREENVILLE	GREENWOOD LEFLORE	HUNTSVILLE	JACKSON	JACKSONVILLE_fl	JACKSONVILLE_NC	KEESLER	KEY FIELD	KEY WEST	LAFAYETTE	LITTLE ROCK	LOUISVILLE	MACON	MCCOMB	MCGHEE TYSON	MCKELLAR-SIPES	MELBOURNE	MEMPHIS	MERCER COUNTY	MIAMI	MOBILE	MONROE
19790601	1979	6	1	23.37496596	28.72224576	24.75417785	22.60132261	23.78870872	22.65076985	23.34694719	28.52119585	25.45814521	23.75797834	28.1827155	27.85129455	22.8708804	24.69806904	24.43913169	23.51326607	23.96433688	23.93457814	21.53760965	28.61790498	25.01162454	25.95054465	23.89136653	26.40234599	24.76792745	25.05334659	24.7133324	25.12873681	25.58267181	24.867943	29.20484136	24.14140442	32.32409937	28.34960058	25.44321082	23.28924633	23.88018838	25.14418188	24.107754	24.42611179	31.15576898	25.69758085	18.10581828	30.15233092	24.54815519	26.77626569
19790602	1979	6	2	28.08975225	30.5900752	25.73033629	21.83552566	26.00007522	25.89410821	25.9211982	28.78248662	26.21560941	24.81510447	30.5900752	26.91352464	25.29092933	24.96412001	24.81809416	25.98256839	27.71065452	25.51607029	22.12673179	28.6072799	28.92787864	23.90898217	25.98903132	25.8786065	25.68218833	26.50582889	25.43671165	24.78362089	26.18514956	24.89161122	29.27563104	25.34104919	32.73293517	26.59819678	22.92848649	20.84022278	26.13800773	25.37435046	24.96607822	23.44775728	30.40366641	24.41965653	19.54388571	29.4575305	26.67440489	24.54253766
19790603	1979	6	3	29.73573866	30.27558182	25.08217413	21.32158664	25.24716779	24.54802318	25.8089378	26.64978723	24.81166685	26.51096773	30.27558182	26.48464189	23.97301251	23.65117905	22.7485053	25.34104919	26.35047758	23.64372127	20.31971858	29.12345081	29.23781023	21.00457279	25.95920016	29.67909209	24.23436471	22.67829772	22.78577651	23.95146853	26.68126881	22.25685122	29.89064913	24.58452275	31.04811226	26.46017382	19.60996691	19.73453225	26.06317898	24.12542092	22.53315042	20.43390281	29.30648805	21.85036514	17.30303387	28.7157517	28.0668605	23.58787925
19790604	1979	6	4	28.34182578	30.39718812	23.09445116	20.85091956	23.70021161	22.7485053	25.70502713	28.69714576	22.67926507	26.49662041	30.39718812	26.3148319	22.219265	21.82893301	22.25857515	24.39139134	25.17145952	22.51731124	18.33679913	29.75429358	26.57067786	23.77933471	22.16480515	29.0394616	23.93550878	23.22222699	20.91471363	22.77338446	28.10226002	22.91887786	26.2314143	22.89343175	30.52473352	26.79722704	23.54384803	20.32570225	25.54389792	24.59614808	21.34460958	21.29185489	29.63547901	22.88697584	15.62287102	30.39664754	25.57899563	23.88884496
19790605	1979	6	5	25.944045	29.16946588	23.08259788	20.443634	22.6394479	23.12097762	23.75369211	25.16145633	22.59444994	24.38041092	29.16946588	23.35526609	21.53513303	21.80910307	21.13034965	23.19262316	24.49024548	23.43119453	18.54174013	28.42362171	25.94676471	26.12527775	20.1441695	29.68335978	24.18335053	24.55576426	22.07050346	23.1637262	28.53254616	21.12645818	29.71438642	22.45625598	31.53842566	28.18527488	24.07353287	22.16943556	25.10227865	25.96615199	20.76653782	23.3342753	30.81471939	24.33802229	16.63886436	29.0818086	26.08604704	26.0850701
19790606	1979	6	6	28.14193461	30.72208328	22.80832646	20.28834193	22.61695488	22.6054796	24.67072452	25.37435046	24.53857023	25.61925116	30.72208328	24.67809454	22.23375169	21.14626772	22.23760919	23.06248928	26.08604704	24.86495441	19.93646217	28.6072799	28.693136	25.25719404	21.70935678	28.24517904	22.93253146	25.87077092	22.53239294	25.61059467	26.61354104	22.6547138	29.89064913	24.64577344	32.96116907	28.95655252	25.37274981	25.43743993	26.15429067	25.6439574	22.29357607	24.05361756	30.78723406	25.09465311	19.37206935	31.04155031	28.33872198	26.056507
19790607	1979	6	7	30.35334458	32.35282639	26.38322225	21.46256794	24.36406327	24.41216058	25.62630012	26.69071007	25.81327704	28.10873684	32.35282639	26.31083317	22.78416697	23.06248928	22.37745661	23.96433688	28.82055343	28.37201081	22.219265	28.78863651	29.15677673	30.14019911	23.038389	29.5979663	24.71734006	29.8019179	24.85538354	26.67584772	29.35981041	22.14179406	31.31055968	26.10224733	34.37286913	31.21293502	28.49903114	23.5802186	27.6236803	26.35767038	23.81988653	27.78558038	31.90300872	29.6285	20.22800183	30.32209716	29.72879419	30.38912424
19790608	1979	6	8	29.72329823	30.58649655	28.86112017	22.90655418	24.54253766	25.81729757	26.2868525	26.62692551	29.09835503	27.89949881	30.58649655	26.10902274	23.87401704	26.59260152	23.67942807	24.61617769	30.52249435	29.48883898	24.52616229	29.84209554	30.84240555	33.60807037	24.83799439	29.2081831	24.85283433	30.82959713	26.6615862	30.11162104	26.57050097	23.98232234	31.28809692	26.45637605	35.44509487	30.32761416	31.33033057	23.90376242	25.79587175	28.23682351	24.94479216	30.57719473	32.4595593	31.01521279	21.25496825	31.34133174	28.95709973	31.56242162
19790609	1979	6	9	25.89235686	27.71276568	26.46993369	23.02521886	25.20943237	25.88916547	24.50075714	25.56594569	29.11582552	28.69883826	27.71276568	24.45962563	24.55561865	27.85837313	24.00332804	23.74081195	27.75460201	29.49280834	24.52616229	27.83838475	29.26778334	33.21923344	22.80078799	25.10124289	26.3472654	31.70896171	28.33983668	29.80044403	24.86836649	25.68649524	31.45003683	26.7581326	32.41443487	30.93993251	31.74834897	25.168348	25.56594569	26.77024581	25.83621914	30.2802336	29.42926045	31.60604929	20.7625403	29.2389872	29.99167559	31.81785385
19790610	1979	6	10	27.27841729	27.16080787	27.68865646	24.00470129	25.31854461	26.1692565	24.99189294	25.77778365	26.58701087	27.6422544	27.16080787	25.07500319	25.25008161	28.06123689	23.61529785	25.27396461	26.01741287	26.7182404	24.95896155	26.12233576	28.77892096	28.24994233	24.89322974	25.37218985	26.62868019	31.87538629	26.25887171	31.41719395	24.63028957	25.34155288	30.22294812	26.13863886	31.03541962	31.85459658	27.30616655	25.69315326	27.26407501	28.12287685	26.50424138	28.72051503	28.83745938	29.33483173	20.99873835	28.16715647	28.66493968	33.13422218
19790611	1979	6	11	25.88832111	28.87807189	22.37565568	19.27820001	24.2093823	22.50752273	25.66291822	25.61833982	21.12327161	25.9352399	28.87807189	24.54123105	22.90085132	20.49334879	21.26129669	24.97555526	25.13510579	20.45986914	16.68985097	25.11690507	26.10429782	22.67859223	23.1111517	26.19491069	23.62777272	21.09787179	18.95198001	21.68898613	24.62986098	21.76791234	25.11943626	21.98926403	30.30193443	24.79540464	21.73758745	18.18589227	25.64241581	22.33747981	19.878712	20.4141285	28.38802019	21.20545794	14.10500823	27.37966598	25.09111034	22.59914418
19790612	1979	6	12	22.91131823	24.225391	21.51025267	16.6567669	20.45021238	21.39339316	20.64892549	21.5107603	20.18048478	23.08097331	24.225391	20.54655919	19.13024878	20.00164051	18.261352	20.45051068	23.07221069	20.25306	17.1177582	24.74676613	23.63400339	25.04336369	19.34068552	23.65117905	18.50085251	20.73366215	20.00164051	20.1368995	24.26415494	17.14667793	23.22459911	19.4551594	29.95076228	22.05622612	23.14188017	20.44302521	22.36913765	20.93399452	19.08524824	21.64289919	29.2959432	23.31407383	13.09939584	27.04946575	22.50869724	22.79915691
19790613	1979	6	13	21.84093438	23.95176014	21.82907113	17.51216527	21.96888967	23.48154962	20.52697594	22.66190788	22.32233161	22.29440308	23.95176014	21.52954899	20.42664484	22.52707001	19.74785281	20.29822339	22.46192076	22.63332807	19.3537951	25.54397717	23.69918777	26.7675257	20.20362214	21.94408182	19.95232309	22.85199654	22.73463834	21.5833812	20.54675809	19.51661045	24.27261971	21.45635418	30.22343546	23.61401068	24.24509842	21.82900038	21.92836957	20.75591829	21.6444695	23.40905435	26.41896203	25.00958343	15.44670116	28.25700607	23.29361492	24.08144392
19790614	1979	6	14	22.30980649	23.32629318	21.36956393	18.03087681	21.7730505	22.66418233	21.11908542	22.68891206	22.89580989	23.64334627	23.32629318	21.58343905	21.11729929	24.24363888	19.98024527	20.62583456	23.56228255	23.10799891	20.22005529	25.60774113	23.43107634	28.04952103	20.57639021	22.94285215	19.61850143	24.87941665	22.78398462	22.47375201	23.53267829	20.06389401	24.84320846	21.66308547	31.58754993	24.49362364	25.71905054	23.44891011	22.85023134	21.86640842	22.68911446	25.07363603	26.40127731	26.79217176	17.00742196	30.39212908	23.63022247	25.2599231
19790615	1979	6	15	21.86043443	20.61072553	21.19069245	17.25288952	19.65490993	20.51924145	20.65555285	21.89030617	22.00187721	24.44873433	20.61072553	22.03305025	18.99053175	21.80750771	20.10310092	20.37042259	23.81840754	22.83988743	20.50845965	25.28126359	24.47178349	27.04102529	19.54579514	22.73948504	18.72355156	24.26994528	21.56755166	22.32673316	23.26024982	18.62747678	24.79522545	21.61183705	31.24827242	25.72434026	25.76280012	24.11393812	20.93470709	21.5439184	22.80694513	23.76205939	31.49162205	25.36516315	17.66685261	28.95728392	24.87509758	25.33503111
19790616	1979	6	16	22.65703206	22.48490928	20.89753726	16.20481656	19.71623978	21.37996374	18.34279116	20.72493647	21.67883292	23.70578149	22.48490928	21.46844331	17.29510958	21.52717045	21.36329081	17.83849493	22.94748019	21.80750771	18.76010727	24.85283433	23.79842091	27.01861539	18.4458899	22.65563456	16.81772075	24.64978926	20.57154086	23.14637125	22.40282515	20.25798514	25.06849283	22.27403533	33.79057952	25.31397255	25.53526972	24.42088667	21.58301851	23.16444778	20.88586553	23.11698935	29.50588895	25.15276959	14.62306892	29.45979153	24.47668597	26.20334898
19790617	1979	6	17	25.41332549	24.70661935	23.16830744	16.83319942	20.24171756	23.30620598	20.38608819	21.84262494	23.24777667	24.38793496	24.70661935	21.1011847	16.53573384	22.84328636	21.07824417	18.42584146	25.83883329	24.55510599	19.95327167	25.59126528	26.00625598	29.2181374	17.39292332	25.53736104	17.04900508	25.99093481	23.08624877	25.06585399	24.74219988	20.555197	28.64763209	24.22239076	33.09623407	26.2254999	27.81196846	25.16959302	24.02343817	24.43954994	19.03271549	25.6320411	30.08411258	27.66891781	11.57996103	29.72158151	26.29474535	28.11005884
19790618	1979	6	18	27.8159767	28.83338213	26.14683497	23.15771394	25.86235314	27.05832793	24.56651205	27.43392918	25.71036234	27.48708638	28.83338213	27.10222866	23.69603874	25.85096618	22.46762069	24.40867983	27.90983616	26.17522665	23.24973715	26.58701087	29.20777894	30.59842083	24.9614212	28.0621982	23.26600004	27.55541572	25.11943626	25.86951554	26.36124862	22.27725912	29.32264217	24.53879052	33.18537518	29.23254291	27.7199853	29.08714814	27.18100999	25.54651813	24.92424193	28.32314506	30.03986163	28.75482018	18.93995704	31.35890014	27.94977894	29.32521519
19790619	1979	6	19	29.85969724	31.9296961	27.17277149	23.73753097	28.680921	28.89209111	28.39110324	31.55722507	27.52032843	27.67619977	31.9296961	30.52167152	25.38659746	27.65143142	25.13355373	28.0469113	29.69602601	27.46905765	24.23018923	26.6483647	30.31971766	32.38958523	28.17591396	29.25465064	25.30511697	28.8200072	27.13993264	28.59294231	29.27716592	24.97945778	29.85350014	25.01078136	34.51512308	32.5833161	30.34553354	28.10873684	29.04853017	26.3993141	27.30159742	27.94482502	30.30571414	29.70565485	18.45022574	31.03006912	27.96906017	34.07717087
19790620	1979	6	20	29.14437312	30.53143041	26.45283293	20.8628103	24.50718576	26.30065218	25.72858069	25.22558872	25.79602831	29.03152048	30.53143041	24.84346173	21.54107636	25.72420477	20.30080598	24.12611831	30.28565061	28.571248	24.80357615	25.82781359	30.83611868	32.38631214	22.42771144	29.14046184	21.48950019	31.95095248	26.04762075	29.19134547	27.71065452	20.64220347	29.10786356	26.3546294	34.41534803	30.58331495	32.62778712	28.6279561	28.71203267	27.49146002	25.77751734	28.00804332	31.116608	32.09471395	17.36231975	29.40328442	28.27541794	34.20062229
19790621	1979	6	21	24.7662935	27.45607773	24.98037577	19.78399895	23.34353489	24.67438089	23.73911548	22.95893384	26.25887171	26.2765681	27.45607773	22.15570204	20.33576235	23.96895487	20.34827878	22.206175	25.51601255	25.60564284	22.58946239	26.28200955	24.78595049	30.8053394	19.96191026	26.3472654	20.54818358	26.11609102	24.81387295	25.60521634	25.65470743	18.29791443	29.3094503	24.8905534	32.63544275	30.08105692	26.57905221	28.93864167	24.52268317	25.46282669	23.46442742	28.36355171	31.07260853	28.73342512	15.28386148	29.62270101	27.37948805	32.57457594
19790622	1979	6	22	24.35083118	26.31350193	25.81141392	22.47783623	25.50916537	26.01689682	24.41216058	25.97413904	25.45273749	25.03109723	26.31350193	24.81189565	23.1453178	25.67571618	22.6122315	24.87140908	26.06989999	25.66719077	23.77112458	25.75598854	24.52616229	29.20071513	22.74224177	23.61995234	23.72361598	25.688134	25.08359321	26.26580953	25.61124603	22.53909389	30.18962446	25.11466589	32.97025599	28.7715931	26.55175001	26.36371007	25.12780234	26.35483546	24.62362392	26.09617587	30.18025526	28.44981783	17.02553213	29.0635746	28.58388424	30.98588658
19790623	1979	6	23	25.72143422	26.6483647	25.39176457	22.54628048	26.28110211	28.33184274	27.83838475	28.36846836	25.05553127	23.48987512	26.6483647	28.29069558	23.68319181	25.70105582	25.61124603	25.81141392	28.72176298	26.66157145	22.56444392	26.1053004	26.11609102	24.38350764	24.73273503	26.44977383	23.97994281	28.28098429	27.43273355	29.62271272	25.68056498	24.80105722	32.35282639	25.24306437	34.00281983	29.79031588	28.23682351	24.09347707	28.86464162	28.77856112	22.58495677	25.43456516	28.06123689	27.95524367	17.72999939	29.05474545	28.53903009	32.30207321
19790624	1979	6	24	26.07484323	30.7325195	25.59126528	21.53247169	25.30519632	25.85136013	27.68194225	29.39775264	26.55429172	26.60727198	30.7325195	30.05142573	24.19409484	24.75253574	25.73485529	26.29587117	27.84610673	26.2640915	20.01729888	26.35767038	27.90798417	19.51121878	25.84414905	27.64517071	23.41000313	26.81943303	24.44719729	28.00987734	28.66611733	24.40004704	32.51458779	24.47070539	34.02106221	29.22924348	25.43828388	18.05142301	26.52846736	28.30150009	22.05899854	21.51581923	29.53481992	23.79886151	15.9399002	30.51074313	28.88971493	30.04493792
19790625	1979	6	25	25.54933982	25.91105873	21.74193989	17.98386377	21.41730269	21.23114813	21.55796325	22.63221715	20.55892474	25.30564128	25.91105873	22.18939627	19.4965889	19.04765642	18.37614869	19.94908885	25.1101587	20.95188054	15.71322863	26.21355792	25.91180684	20.36712962	17.88660776	26.37613769	19.32527607	22.57203052	18.82161838	23.07045595	26.47763481	18.0286243	28.69714576	22.21126368	34.05550313	26.45162891	21.97088974	16.64790721	22.96889049	25.03239141	17.7122206	19.36735875	31.34892771	20.78640616	10.84183914	30.9956444	25.13449255	23.83263827
19790626	1979	6	26	21.09260129	20.86378357	21.52206523	15.4846929	20.33669446	21.09808279	20.07292574	18.96325473	21.47403751	24.53481902	20.86378357	20.59838648	18.08892262	21.44640831	19.14482555	19.4768147	22.23875223	21.3718429	18.3783706	25.94009842	23.5345174	23.21023402	18.51480847	23.70206625	18.16824554	22.62301672	21.50220686	20.89055594	23.7814534	18.43229332	25.51955318	21.38579473	34.03864703	27.88306906	22.77330892	19.01056364	20.77143724	23.53111483	20.62969159	21.15854931	31.67586527	22.8809064	14.05881292	31.82589029	24.43890173	24.22322843
19790627	1979	6	27	23.53111483	23.90898217	21.35324217	16.74237997	21.99164788	22.47262885	22.75056287	23.08294527	22.70717234	24.900704	23.90898217	22.96021071	20.09702733	21.88444362	20.68969553	22.12478191	24.67798061	24.22398788	19.59535044	26.56322986	24.35464359	25.74621642	20.89759873	24.43296555	18.85022277	24.37797186	21.87240126	23.25371745	23.83733598	19.96814516	26.25398707	23.24688256	33.74735979	26.51250656	24.21515547	21.98329291	23.22062983	24.16878946	21.78711045	23.44415054	28.17577234	25.28414727	15.20293205	30.51074313	25.21907439	25.22396407
19790628	1979	6	28	24.38793496	25.65573249	23.79673632	19.21764128	22.31477051	23.93275902	21.65009566	24.03418177	23.98686381	25.38443704	25.65573249	23.39919015	20.81554608	22.08082297	22.07485773	20.71321291	25.34561173	24.55142327	20.11713658	26.58510777	25.99044603	27.64444974	21.06121268	25.33208788	20.21380698	25.20384393	23.06539732	24.44034385	24.55576426	21.23143569	28.65569558	23.03499608	32.68975007	29.27563104	25.42310156	24.94948878	23.31490713	25.69527919	21.72450346	24.33802229	28.11921249	25.97002556	18.36082628	29.58549747	26.16602041	26.49574475
19790629	1979	6	29	25.16648943	25.74838762	23.42107226	19.61424432	23.47669587	24.95863468	21.81913959	24.27920844	24.04598952	25.20126914	25.74838762	24.86910979	22.95893384	23.3342753	21.34425261	21.40078708	25.70630833	27.93897921	20.85486535	26.49469358	27.13252972	28.24994233	21.87990622	25.3933201	21.3130574	26.38979056	24.54958043	26.35723876	24.00672648	21.99763505	29.49678487	24.68826461	32.7742825	29.29927974	30.40277064	23.91666843	24.44873433	28.28548899	22.31606625	26.11049536	29.77938347	28.08620302	17.68451634	28.21060892	26.12736421	30.39243555
19790630	1979	6	30	27.74139577	29.04122109	27.7645473	21.01774289	25.30945576	25.82840106	25.43970601	26.37020086	28.55673853	29.48658439	29.04122109	26.13779995	23.80862411	25.22125985	24.07808207	24.54958043	28.55540546	29.16807712	21.15448339	26.63178258	28.74118163	27.48891232	24.99415733	28.5630521	22.59203804	28.74084927	25.47667863	29.59741124	26.14968363	23.82543146	33.09798201	28.29780888	33.19888796	32.37780597	28.08781705	21.46822004	28.02929369	28.77939691	22.77539574	25.21207627	30.18854683	27.46344218	17.47689042	28.48373415	29.27318294	35.1688738
19790701	1979	7	1	27.32646172	30.10701037	24.23396006	21.35686856	24.32047909	24.93621194	25.26323284	29.49493971	24.09761466	29.25749802	30.10701037	28.00771468	22.77809056	23.23651294	25.93809327	23.47541603	28.15598577	24.52481859	20.28738975	29.67909209	27.54708349	27.49930948	24.23647216	30.94712513	21.93480261	25.722343	23.65120517	27.67104251	30.32209716	25.60522852	30.56525037	23.75369211	33.10189837	33.76949549	25.1758392	22.37565568	27.48891232	28.7157517	22.42466216	24.86783216	31.97789178	25.73362261	15.49247811	30.45283026	29.16930882	33.8126129
19790702	1979	7	2	28.79085448	29.13994003	25.67311815	20.64871358	25.26351503	27.07706506	25.167387	29.68524903	25.03457302	30.24673464	29.13994003	29.23554591	24.6834799	24.08366361	25.52955724	24.43217103	28.40749258	29.93227187	21.51548172	32.82554102	30.9389213	27.76216416	25.14239678	34.00472109	23.97236454	32.44836542	25.17741546	30.57932374	32.55159044	25.3938783	31.00564843	29.54880492	35.2029343	31.83623488	30.42147308	24.16902658	26.96898437	30.76535367	22.92045792	25.88916547	32.33867616	29.86049142	18.102324	31.63422512	29.43897505	36.35335761
19790703	1979	7	3	32.45275089	32.88296795	26.20426558	22.24682465	28.19581332	28.71846468	27.65685396	31.00615376	26.19066382	31.62515174	32.88296795	30.02288262	25.19807427	28.02672623	24.74055026	25.68832741	32.06368706	33.13331965	23.72558954	31.90967373	33.92756478	34.11507347	26.12420933	32.10720202	24.02224211	32.67362509	28.68548607	31.24494941	32.31871982	24.05084942	33.85424312	32.40050272	35.26151821	30.13974804	31.82065284	24.97852121	30.91899649	29.65726368	24.38587905	32.11926911	34.63680244	32.6562304	18.03946877	31.45910311	31.66387991	35.09089843
19790704	1979	7	4	32.80393051	32.12001905	28.96073151	24.39155912	31.03129301	30.35393272	30.83891967	33.59163721	29.60836389	30.40366641	32.12001905	30.51352921	28.58776589	30.40417461	24.72777768	28.95769012	33.47888761	34.16489291	25.45474293	30.31240008	31.56643207	34.15446714	27.8385524	28.44018337	27.30159742	32.41763775	29.3803092	32.01853739	32.84193515	24.16946851	34.16794833	32.90693188	33.79477973	31.1871315	32.87239328	29.21800475	32.0473176	32.26038627	26.1294677	31.38911178	32.01880865	32.55940488	18.77173977	32.14032666	32.06956343	36.74635688
19790705	1979	7	5	32.83012353	35.41179928	32.04592706	21.41010833	28.19809562	31.02392726	29.54361852	32.44183046	32.21238821	32.42825392	35.41179928	30.89762637	23.76339745	26.04393845	22.70717234	26.96193056	34.79011207	35.07624323	21.7977331	29.20504903	33.39200065	28.0389633	25.89060593	30.23811738	23.37645003	33.96139964	28.87959265	32.09985614	30.76467289	22.11211906	36.13322907	33.08856051	34.35189133	30.88326304	33.74502851	19.73106311	31.32092665	31.70473221	23.27350903	29.34169094	32.29362356	32.91325464	14.07079452	30.30462534	32.47615429	36.33391202
19790706	1979	7	6	25.57303776	26.58135039	25.96615199	18.47312569	22.67394228	24.786614	24.67751934	26.2868525	29.08146207	31.89563149	26.58135039	25.83099578	19.49567772	22.89752018	20.92419294	23.77278471	30.64769392	32.37370087	18.71281224	31.34446966	29.25349888	23.64988294	22.82003975	28.31153869	20.37102948	28.62235808	25.40553684	29.95839241	26.48025359	20.38849124	35.91574871	30.78723406	36.43993937	33.96706955	25.33197369	19.58817249	24.87582239	31.67386886	19.82813511	23.5499122	34.42314449	27.08653788	14.12257696	32.11926911	31.52345678	32.35044929
19790707	1979	7	7	26.51771419	29.65105213	24.29391233	17.47972167	19.75227871	20.92408244	23.1339952	25.55726944	24.79329347	26.76330202	29.65105213	24.83453436	18.15896403	22.49926952	20.00840626	21.17936138	26.65191478	24.82801086	19.85442069	30.61418619	27.80038042	23.23293261	19.96699598	30.93993251	17.54697177	26.46063542	24.51161	25.20329471	28.07450133	20.68288793	31.61456085	25.21233394	36.07214999	28.70950353	24.50851543	21.37050037	25.0997142	26.01896225	20.90933433	23.56315525	34.14072874	26.41009918	15.95961179	32.48345149	26.29958255	30.28683018
19790708	1979	7	8	24.03380067	23.88825542	21.88919694	17.49438898	18.35096798	19.10404862	19.37680331	22.21841162	23.3824786	25.70303528	23.88825542	21.51531644	20.23440461	20.38962888	20.80937264	19.60659063	23.76527713	25.37346343	19.23322593	26.8659069	24.67809454	25.16649384	20.63568288	26.31568326	18.19026599	26.58362489	22.6019288	24.74233889	25.87937667	20.25864212	26.83021379	25.3580081	35.79793881	26.45961041	28.9034322	23.32882252	21.79721424	24.62482131	21.78252416	23.90203537	31.28728976	26.20642413	16.76215668	31.73045499	26.09309592	26.14256657
19790709	1979	7	9	24.61255325	24.95967924	21.46610872	17.73997919	20.19494749	20.1030529	22.59673661	25.10218568	23.32986645	24.49443657	24.95967924	24.84687068	21.30708815	19.52408641	21.46706461	22.89856328	23.67763436	25.62577393	18.76221311	26.33877773	24.91586205	25.73485529	22.07050346	28.58837411	18.63387545	24.9871069	21.83552566	25.6952022	26.46063542	22.48878026	26.43821183	25.74067713	32.97025599	25.13898447	26.68579791	22.17222797	22.93846864	24.71386024	20.48285046	23.12221859	32.4690736	24.99104453	16.28929378	30.36764848	26.00936033	31.28952363
19790710	1979	7	10	25.59516479	27.8117941	23.81921896	17.91441289	19.87077569	21.05414011	24.07808207	25.66099813	24.62420708	23.63739724	27.8117941	24.94355002	20.32341983	20.78901411	22.7019212	22.78968328	26.47569492	25.16649384	19.78875992	28.46517982	25.5321026	26.15707728	21.95773515	28.46496043	18.91524965	29.62765277	21.96569496	26.56732109	26.19315434	22.21649436	24.86804873	26.20061728	34.23298157	26.49890231	23.95993217	23.13776149	23.41405982	24.9905216	21.62885924	24.95029195	33.02430959	29.13501964	15.98307287	30.96480778	23.76325915	26.2006277
19790711	1979	7	11	25.15451976	30.00346448	23.32331831	20.64235871	23.0534242	22.81588881	24.73969777	27.73811136	23.20680947	25.64104329	30.00346448	26.23182634	23.32224488	21.57705386	23.84821915	23.53258637	25.35425748	25.39931116	20.64581165	30.63686526	25.34294195	26.02966032	24.40649483	30.77547892	21.64531873	24.76682826	22.54006101	23.47788641	25.9549168	24.1544641	28.01635144	25.08295707	36.59042059	25.40479	25.56811565	24.11178903	25.23699864	23.2010254	23.10676906	24.17137774	32.97860277	26.27913588	18.91764268	32.93013704	25.80985054	25.83572974
19790712	1979	7	12	25.17879952	30.22667288	28.55286313	23.78790072	26.18571342	26.27872321	28.16536751	30.48865946	27.86585836	26.43768181	30.22667288	29.96351911	25.94809549	25.06327969	25.82947026	26.46366289	29.10015922	26.54596203	22.67136445	29.19643101	25.80952179	24.4550018	26.27275033	30.40160507	23.97201141	25.67185415	24.73973119	25.24306437	28.51245572	25.9147529	28.88402862	26.58581676	37.52622626	28.97595155	26.32694679	24.03263364	26.30083369	24.58452275	24.76906793	23.79194948	33.53136327	25.80934481	21.70564991	32.82071694	26.6100409	28.54450532
19790713	1979	7	13	28.79764716	32.4261363	28.28173594	23.91075985	29.25465395	29.18627049	30.4269305	30.46149408	28.11598117	28.49608016	32.4261363	29.76466628	26.78361558	25.99339289	28.03591923	30.29464603	30.80694219	28.32376648	24.23436471	29.44293692	28.43367851	30.79573245	28.9335535	30.57251009	27.77376952	30.5378772	25.99339289	26.08604918	31.16676412	25.94535865	32.78802202	26.40862066	35.88013645	26.00351425	29.12397554	24.18040373	29.90563071	24.88101254	25.83148728	29.01524067	32.99231316	31.52690961	21.33032746	29.98629968	29.60287997	29.12458377
19790714	1979	7	14	26.27872321	32.06011435	26.08184424	23.33731455	28.05287704	28.22789132	30.75794298	32.4515308	26.29958255	29.55637144	32.06011435	33.34671587	26.75637881	26.45637605	29.78428664	30.43169618	31.13275535	26.56074007	23.27810846	32.53699679	29.39479502	32.559654	30.56449108	32.86016518	25.96329616	28.2802663	25.76139604	24.73036242	30.87488633	29.58597205	29.82288527	26.16943889	36.25691669	28.62405767	30.06852382	25.51784719	29.78845941	26.02383219	24.14884448	29.27563104	32.79892577	31.13183167	20.74026576	30.69083206	26.14630794	26.52901764
19790715	1979	7	15	29.00165983	33.32895941	29.84209554	24.867943	29.04394036	30.6208993	29.90058201	33.08836816	31.04273878	28.01279758	33.32895941	33.28496238	28.75329135	25.87154562	28.24332555	30.60081282	33.69723696	30.72173154	24.13283541	32.02589083	29.70118961	31.27563188	30.04331832	31.00872045	27.54544127	30.92152934	26.62692551	28.23913212	30.98588658	27.42534542	31.20869606	29.76466628	35.38941062	32.05139833	28.93725842	25.42682988	31.26013396	28.88000013	23.60025893	31.90597155	33.62896755	32.85234799	21.64973069	32.51540196	26.22479693	26.83893292
19790716	1979	7	16	30.02390369	32.73779709	28.53902244	23.9353028	29.03362883	29.92404933	30.00887197	33.62805028	28.67087665	31.77813854	32.73779709	33.02698982	26.64066475	26.34047229	25.23549232	28.94541851	30.75094107	34.41040488	24.81545469	28.31153869	30.86121168	34.17003021	29.55503892	28.49608016	25.10402564	31.45391358	26.2868525	30.64532216	30.11366304	25.31397255	30.67762508	32.64378111	35.59645157	31.27268927	31.08306588	26.73573216	30.74649767	30.94752936	25.13669675	32.68975007	31.08223378	33.70780984	21.81704852	30.08367635	26.34102897	30.09996338
19790717	1979	7	17	28.79867765	30.36653443	29.99984099	25.52418852	30.40954562	31.1520599	29.85212634	30.58331495	29.89064913	31.07548962	30.36653443	31.72764475	26.51651436	28.85479807	28.08860244	28.11598117	32.4595593	32.5833161	25.018526	26.75943272	32.30386356	30.6068157	27.89116207	25.73457718	26.53888626	31.69896217	29.77434321	31.34446966	25.57303776	25.9147529	29.60419641	32.73409372	35.67477654	32.45239518	31.34234838	25.65002241	29.23781023	31.20052025	27.84078778	30.06722394	29.74687771	31.42427551	22.04287848	31.2708297	27.94570134	33.19888796
19790718	1979	7	18	25.71802517	26.40690036	29.47658689	23.92382468	28.76023179	29.34809257	26.1294677	30.30946823	26.55175001	25.95038391	26.40690036	31.50610556	26.89149007	28.30800993	26.4904224	28.25515468	26.80579552	29.14501564	24.12211742	29.07454071	26.64638441	27.67894199	26.43744337	26.11598436	26.20448787	29.03931198	28.57478299	30.0659217	26.29951267	26.34820498	26.52663763	30.81558939	36.44301308	34.65113034	25.46434388	24.04017936	25.64177001	29.7282406	26.47352535	25.39132343	31.10828449	27.44499079	20.43390281	32.5936488	25.78917097	30.11488643
19790719	1979	7	19	25.63339732	28.20337388	24.67385726	23.13167999	24.78215334	24.94068713	25.82962016	26.83021379	25.77523321	24.90562774	28.20337388	25.78786822	24.96680386	27.94570134	25.3580081	24.91409808	26.13157836	25.60288166	22.82374207	30.11085011	25.56494229	27.53693556	22.54764505	28.65669502	23.21463675	29.15380037	28.12413744	25.80192905	25.54164597	24.46487003	26.23213432	28.29660125	35.82252646	26.17401749	27.23933025	21.75187397	25.51090381	24.61183335	25.37989506	25.99231705	34.50698343	28.62140027	19.33250932	33.22172424	25.849781	28.23682351
19790720	1979	7	20	28.82768442	29.67773597	25.31952593	22.58928399	24.14884448	25.2054282	26.17692204	26.85519573	24.95202575	26.74453178	29.67773597	26.54591112	25.04538405	23.44095688	26.19222001	26.55175001	28.28012306	26.10822166	21.65483489	31.97689233	29.56840387	28.16061198	24.96035341	28.31153869	23.74391676	28.32030412	25.07778818	24.9451542	28.43367851	25.9668634	30.57932374	26.00850551	33.43848445	25.51244597	25.87310214	23.29055866	26.4587533	25.50918993	23.36863567	25.99293043	35.23673024	28.95913072	19.93326474	30.96208513	28.62477879	26.72541883
19790721	1979	7	21	29.2081831	33.66512945	26.32314098	22.17672392	24.46284192	24.65344066	28.03972096	32.87164069	24.26553207	27.96429548	33.66512945	32.60213886	25.00608064	23.46549947	26.66107265	26.03937634	28.40423696	26.04062406	21.97753875	32.96310857	30.11366304	28.91407535	26.62451393	30.02846861	24.67657981	27.02665573	23.72267583	25.48925462	32.29266962	26.19066382	31.08306588	26.17721092	32.74262089	25.83683691	25.68377896	24.21013923	26.7158961	25.86493488	22.56188623	26.29637863	33.66512945	29.95076228	18.73522394	30.68715968	29.5534965	29.17507741
19790722	1979	7	22	29.00828021	31.25634857	24.99188312	20.8843353	23.89025428	24.08761281	25.2868917	29.4174773	24.97505462	26.80579552	31.25634857	30.70947447	23.50522555	24.58525232	25.70887838	24.58452275	29.5534965	28.48071549	23.13776149	32.62754803	30.49157155	30.33405246	24.25568007	29.92098033	22.13375899	30.40160507	24.17137774	26.47569492	29.07454071	24.8793907	29.45277504	27.91654527	32.9611893	28.26702468	25.61206075	26.43744337	28.2669424	26.6537177	23.56335558	26.32191877	33.95140989	29.61028353	20.29111144	30.88093434	26.6100409	30.19379066
19790723	1979	7	23	29.31978394	30.90247657	29.23149868	23.04542092	26.24230576	26.28200955	25.92141648	28.86930707	31.20492339	25.87107744	30.90247657	28.52062361	24.91907227	25.13669675	26.65458185	24.92153741	30.67487926	30.38629347	24.07919916	31.79633511	28.72211496	30.61053109	25.24439001	30.25537239	23.50698052	33.2470097	25.64757377	29.03478395	31.55571886	26.5559802	25.68761165	29.48088484	31.60400612	27.05163193	29.530739	25.65676515	26.6028364	25.77887983	24.07389685	28.43305773	32.43042847	31.90300872	21.73644651	29.86698287	24.84592656	30.76968096
19790724	1979	7	24	26.74397026	29.80044403	25.9870802	23.85315473	25.57979932	25.92862609	29.0811293	31.06290043	30.09027317	25.14211555	29.80044403	31.37116691	24.8603774	25.54339097	26.05575487	26.79390717	28.86930707	29.56840387	23.63549689	26.828172	26.62856111	29.04151243	25.20466871	26.55331466	23.72022131	30.88234509	25.58432101	28.69264089	28.80509097	26.53116936	29.01859058	29.10212455	32.60822097	25.81809022	28.75927431	25.54164597	26.79390717	26.61333436	24.79905876	26.27139653	31.22727912	30.11162104	22.69760473	31.06249244	25.84118837	29.30537224
19790725	1979	7	25	24.66884379	28.4890633	25.61059467	22.86769048	24.61534023	25.33752851	25.79617115	29.84209554	26.99599974	24.88101254	28.4890633	30.30946823	25.02092672	24.64652683	25.50432237	26.45670803	27.97635004	26.81991943	22.99251397	30.3799156	25.17574094	29.55178937	26.01166893	29.52947735	23.53099694	32.5449099	24.91586205	28.21457423	28.80509097	25.46546801	31.00872045	26.33002103	34.35597407	26.507563	30.21242453	25.72140635	26.00439723	25.49286749	24.4732597	26.48464189	33.53472931	30.25410104	21.91282166	31.56643207	26.64440407	29.34982382
19790726	1979	7	26	24.84486584	26.64264878	24.84486584	23.53491598	25.40613257	25.65955091	25.92475099	28.90791227	26.52910597	26.81943303	26.64264878	30.50370293	25.23699864	24.7454259	28.07500812	25.39881448	28.21093583	29.62397305	23.01255979	30.46139461	25.25880548	28.93725842	25.499577	29.00207412	24.26296931	31.32556184	25.37399485	26.91192454	28.3567874	26.29958255	32.12911584	26.95818101	34.3389118	29.10464925	26.09276459	24.16760796	25.60056241	26.95875619	23.86935141	26.41598573	33.3936963	30.31240008	20.39535622	31.13939886	28.83223982	26.42200961
19790727	1979	7	27	26.79822784	31.34133174	27.9969426	23.82903997	27.86837662	28.09417476	28.95390825	30.85445769	26.55408363	26.79822784	31.34133174	32.01880865	26.14512269	26.7912012	29.30648805	29.60836389	30.4732357	28.73178997	23.97301251	28.61985276	29.00210925	28.52844166	28.03972096	31.28002933	25.00670832	28.87033923	25.78219167	26.65156942	32.17010585	27.85480237	31.45189237	29.48328117	34.03864703	31.34314282	25.68131537	24.51720201	28.33983668	26.7051119	24.97625766	26.51292985	33.24882399	28.88818752	20.46463957	31.20713979	28.98215057	29.02153099
19790728	1979	7	28	31.13183167	32.40216612	28.11544358	24.0332629	28.55632359	28.70235228	30.1613591	32.83907935	30.63248896	28.72051503	32.40216612	33.63937535	28.27652683	26.29274663	30.60971274	29.48255379	30.73743174	30.96767605	24.59219272	29.8019179	30.74153228	29.52947735	30.53143041	32.32462998	25.22558872	29.54124325	26.47763481	30.70818078	32.46408779	28.8875238	32.50982943	32.59034225	34.71424752	34.69146159	29.87571915	23.82754788	30.36764848	31.146159	25.28920333	28.60065172	33.56806733	31.27095347	21.52969528	31.6016971	30.32480744	30.03564382
19790729	1979	7	29	29.15903901	32.53232204	27.84630336	24.98037577	29.11582552	29.58650735	31.00675701	32.86319973	31.61525769	31.62269365	32.53232204	34.06662231	28.79790554	28.76361663	29.917325	29.7799654	32.50280433	30.39674954	24.71003847	30.39243555	31.1429424	31.80514085	29.43452821	31.04788147	27.76695262	30.19549278	28.5664184	30.38629347	31.97968002	29.05758224	33.1620775	32.11597877	34.78372416	33.07776464	32.69054456	24.44916453	30.84817501	30.54832105	26.05547863	28.3567874	33.17989123	33.46481854	20.16957815	30.82981397	31.25165605	29.92837442
19790730	1979	7	30	29.20504903	32.0110097	30.66733727	24.61255325	28.30923794	30.65339469	29.27833191	32.58470137	32.76204385	31.00872045	32.0110097	31.67111166	25.96418475	26.24645786	29.2081831	27.84308495	32.8710145	30.9718779	24.43296555	30.46139461	32.1786088	35.89227488	26.40996175	29.57867071	25.93703495	30.72626867	26.88418835	29.80189635	29.9904892	26.32843238	33.36195248	32.47320065	35.4147224	34.28854344	31.88283912	26.65156942	31.59374644	29.98168012	26.42617376	33.28076904	32.41763775	35.1695316	20.39585075	30.87468405	32.55838688	31.79158166
19790731	1979	7	31	28.98215057	32.76712793	28.7722263	24.42387378	30.81037863	30.38089335	29.47701118	31.77813854	30.37202632	30.02846861	32.76712793	32.26275816	29.07593344	29.67773597	28.25195208	26.05121066	32.1642869	32.77589419	25.85293104	30.03879423	29.81842604	34.55859842	27.85329407	31.10320351	26.29369722	30.51920126	27.8563772	30.66830227	30.26966065	26.46709648	32.57534642	32.55838688	36.11340535	34.97943981	30.72275291	29.60375442	32.02042563	29.63878366	28.60310645	31.97272907	34.82997506	34.29653737	22.21841162	31.74890807	31.89769683	30.98588658
19790801	1979	8	1	26.79822784	30.92862985	30.11047442	25.48041022	30.39664754	30.45211366	25.85714705	26.89149007	30.11047442	31.00143723	30.92862985	30.97492739	28.99476746	29.08146207	29.1213337	25.46498808	34.34439526	31.70112608	24.3104005	26.93575446	26.49845095	29.54880492	27.74397449	25.8569961	26.74947613	28.98682848	25.99714707	30.97346543	26.00087599	28.38755434	33.5366404	31.93532869	35.44161209	31.81007894	28.86857752	26.52140844	31.19090802	30.67762508	29.38840339	29.91267105	31.20492339	31.78173281	23.09907917	31.7127106	31.2135905	30.368433
19790802	1979	8	2	28.93693681	28.48071549	28.99476746	24.70275873	29.67306391	29.4183649	30.45687687	29.24778164	28.28963353	29.12425361	28.48071549	31.58494114	29.1887207	28.01134353	29.14065489	28.35253384	32.23209944	26.75637881	23.70429417	26.6930641	29.68045064	29.14957646	28.36846836	28.54297464	27.84078778	25.20466871	25.53690971	26.0032832	29.06266501	29.09835503	32.88225232	28.38917795	34.75038223	31.42287182	25.86733365	24.10444069	31.60100098	29.3722441	26.0815839	26.37671117	29.57570739	28.7402243	22.24354852	31.17711663	30.79573245	28.37418895
19790803	1979	8	3	28.96873958	31.74361118	28.84908163	22.89295342	28.00643196	29.14437312	28.7616598	31.17551242	28.35490922	25.60056241	31.74361118	32.44183046	27.81739575	25.76139604	28.15600598	28.85665101	31.16566063	25.80604112	21.56759903	31.40759477	26.81943303	26.26772548	29.85958889	29.33730858	25.82121895	26.19315434	25.76307512	26.03271748	29.62786212	28.04902692	29.24574143	26.65694685	35.88471483	33.29532079	25.67332089	24.57562158	31.00156346	26.40460251	25.22958886	24.61533217	32.38634244	25.93846887	19.75257001	32.1796543	26.76330202	29.0492537
19790804	1979	8	4	32.54536885	33.96139964	28.91647945	23.04197482	28.97975195	30.28798613	30.26409684	33.77522279	29.2602237	30.13194853	33.96139964	34.41534803	27.53822146	26.58581676	27.85329407	29.0759709	33.00645489	29.41155788	22.62908706	31.16676412	33.969361	29.21056542	29.53443093	31.34234838	26.37674994	29.45829377	25.71391068	26.47725759	32.13365951	25.5874707	30.55364985	29.62194017	34.5781025	34.07277025	27.83475539	26.02163964	33.95779881	30.22523383	25.44124538	26.1053004	30.60971274	29.06015798	19.80636549	29.77456429	30.34238148	31.04273878
19790805	1979	8	5	32.59696571	31.71145685	26.3472654	23.35560415	28.44613029	30.05427778	28.18169453	32.1470603	28.55215076	31.56242162	31.71145685	31.82474071	27.52547702	28.27411568	28.79885348	27.68838423	33.88320949	29.79031588	23.30747474	30.61626207	34.55891008	33.52560936	27.7645473	28.73178997	25.69867319	31.12276823	25.09371737	30.5652035	28.86473422	27.7506071	29.80555905	30.40186502	33.82092748	35.25364709	31.39159848	28.98797186	31.00027552	30.54374351	25.77620323	30.33693037	31.20085231	33.36195248	20.38034637	25.53424488	30.22667288	33.13198268
19790806	1979	8	6	29.09733157	29.38769922	26.50596087	23.9277653	28.2303446	30.05408602	28.36622575	31.45728146	27.54976638	28.26715889	29.38769922	32.61746879	28.06657978	27.99763679	28.00804332	27.83165215	32.29745397	29.54086132	24.5823298	28.06206388	30.93832596	34.39578247	28.06163988	25.46498808	26.14023213	30.44049522	26.28108401	30.42231297	25.51176972	28.53810564	28.38511752	29.77456429	31.49087344	34.79481761	31.0078425	31.76626205	30.2767826	29.8790819	26.41215617	31.08223378	30.76783971	33.47888761	21.29938899	26.57050097	29.21056542	32.25729188
19790807	1979	8	7	29.78801031	30.63270692	28.70765306	25.05334659	29.83235597	31.00299941	29.03365444	31.38072956	29.09441926	27.9035826	30.63270692	32.75497207	30.28798613	30.35338139	28.72123053	30.58718399	32.96116907	30.28366872	25.10766205	25.93962974	30.41290805	36.82853263	29.3029633	26.64978723	28.44613029	30.82981397	28.646404	30.39243555	28.2669424	27.9035826	29.3035659	30.908094	34.85192389	31.17782546	31.61334605	31.79158166	30.47637012	29.96643985	29.530739	32.13697015	29.32179606	34.1956387	23.09907917	28.47065562	29.99574928	31.74983227
19790808	1979	8	8	30.59309015	31.13302471	26.49169	25.67353933	31.18529515	32.8968751	30.27558182	30.42633238	30.11206401	30.02390369	31.13302471	29.43431508	32.44183046	32.05264101	28.96873958	32.29052174	33.04952153	32.73293517	25.89094467	24.38795377	33.40371246	35.36779023	30.2802336	25.28920333	30.04640287	32.24358493	31.62515174	30.77547892	26.56005444	29.37446394	30.16775163	31.72796055	35.53545573	26.39998961	31.38349089	33.21034565	32.24892975	28.75122725	31.20085231	32.59966731	33.05674447	34.34492615	23.30606174	31.63082258	30.92817338	31.69896217
19790809	1979	8	9	31.13460936	32.0750929	29.9904892	25.20420252	31.60100098	32.15303594	31.20255113	32.74745288	28.16776261	28.80888365	32.0750929	32.6882066	32.40216612	31.17871086	31.63844162	33.50875583	31.73748127	26.4904224	25.65258803	26.55331466	31.99445462	32.74176447	32.3054205	28.83527193	30.20953054	28.94256936	28.99476746	25.89279158	28.50493445	30.86594455	29.635655	29.2389872	37.15152074	26.77513078	31.25165605	34.01905077	32.02558376	28.75122725	31.00606813	30.28581221	31.66387991	30.16644421	23.08948186	31.06632874	29.81612532	29.95923859
19790810	1979	8	10	30.84240555	31.97272907	26.67132975	25.17145952	30.33364823	31.35600861	30.85579901	32.63021139	26.68126881	28.5533687	31.97272907	32.91138465	32.08898483	30.68715968	31.97889303	32.63128784	31.13870723	30.71253179	25.56087002	26.58314793	30.29560403	32.99646821	31.93919732	24.61183335	29.74876499	29.70072942	25.84351189	28.9034322	26.4874629	30.82981397	32.24358493	30.69083206	36.64062271	31.24311753	29.67638961	33.5752453	29.87117378	29.06992019	31.06375611	28.86559982	30.76968096	33.59163721	23.81559165	30.91391726	30.96208513	30.25459852
19790811	1979	8	11	28.50437382	29.02218079	25.11297621	23.68895655	25.17506072	25.31974085	28.91828401	28.67864826	25.74940436	28.47211768	29.02218079	29.91008255	28.57372575	25.15915223	30.17951118	28.66493968	25.7187576	28.31153869	23.13776149	24.6010373	29.26943693	23.72022131	29.8058107	25.60466916	25.32517645	26.32236025	25.42083431	28.70555686	26.30359519	28.44975164	30.33405246	26.84082723	34.91629863	30.92710374	25.83861392	23.30740895	26.6483647	29.29789591	26.20426558	24.18835248	25.64104329	26.45637605	21.82995735	30.67231951	28.9039375	26.66412767
19790812	1979	8	12	25.49235052	26.32191877	22.95428111	21.52915743	23.97798064	23.11959987	25.25842868	26.51771419	22.48142748	24.67385726	26.32191877	28.10204225	22.8173201	22.56540242	27.73282455	24.38651489	25.53603418	22.75171591	18.36553296	24.82952507	25.45653994	21.73293084	23.32882252	24.84852935	23.62186326	23.40824614	21.56358636	23.37489436	25.73310412	26.26560624	27.10860989	24.74568797	34.51512308	26.84297013	21.73991635	19.07399909	25.66007662	24.96035341	21.54371522	21.95773515	25.57915433	22.76278202	15.4871556	31.7502383	24.6955008	24.88207427
19790813	1979	8	13	24.82372404	26.17709772	21.84225602	18.6643701	22.82003975	22.12547766	22.89878239	23.52477759	20.76564245	24.96697589	26.17709772	22.55220748	19.93475855	21.41242891	20.19518059	21.77529071	23.88682538	22.63340021	18.15283165	25.54933982	25.26252693	22.91663118	19.20768521	25.93230427	21.33129717	22.89295342	20.78529855	22.55126382	25.86318089	19.80273593	28.30041362	23.45976706	35.10904689	26.78174146	21.88609308	19.85823069	22.42523395	24.19786783	21.32368744	21.02683746	28.69714576	23.31525048	13.92251631	31.31689001	25.72858069	23.60068276
19790814	1979	8	14	24.56319051	27.72121327	22.98183254	20.46850164	23.29055866	24.26582984	23.4507652	26.04095145	22.2611089	25.85733087	27.72121327	23.81871047	22.75643593	23.64124891	21.52366155	24.13594244	24.90557775	23.91217216	19.36229346	25.817137	26.22525073	25.76248325	22.08111633	29.10360826	23.32132223	23.70429417	22.344791	25.16260354	26.35319274	21.49783821	32.76712793	25.39176457	36.53234456	26.24333435	25.16824828	22.30544032	24.48798886	28.3462788	24.0522149	23.7389873	33.02430959	25.79521714	16.56830088	32.73943955	28.37201081	26.197529
19790815	1979	8	15	26.20264671	27.57834319	22.7761292	20.67202159	23.31525048	24.34127325	23.91697954	27.5140771	22.62016827	27.99388279	27.57834319	26.0928696	23.30295264	22.53049084	23.97876213	24.54959163	26.19825486	24.63889842	18.36047497	26.23826408	28.44233447	22.09899886	23.7327729	29.94707233	22.66011033	25.47600307	22.29357607	25.57591013	27.93312048	23.41399459	30.22806572	25.02984324	35.46776333	29.09458137	26.7581326	18.81381141	24.63863329	25.55090708	22.40779906	22.06700877	33.63272705	26.25707022	15.72413987	31.86455101	28.62925787	28.7715931
19790816	1979	8	16	26.42211812	28.36474457	24.49448587	18.44477678	21.89816071	22.81172128	21.69865175	25.34597314	24.06705235	27.47019701	28.36474457	23.81988653	20.91474265	21.73678422	21.16943256	23.2909524	28.13900686	24.61697848	16.31848153	29.02031221	29.19134547	20.99362749	23.08730124	28.04800804	20.32465531	25.31974085	22.49265618	24.79405934	26.31350193	20.54563224	28.11005884	25.41360992	34.03019946	28.27119796	21.71918827	17.3461708	24.76427766	24.71880584	20.21581511	20.43469586	33.95140989	23.32059124	12.09689031	31.10702943	26.41603073	25.53690971
19790817	1979	8	17	25.04649381	25.60442776	23.16444778	19.18069116	21.62669415	21.90948824	22.40009217	24.10738956	22.4760502	27.90390205	25.60442776	23.50556449	20.02738765	22.02849343	20.33862942	21.94898864	24.07094774	23.42107226	17.80235077	28.33815447	28.24332555	23.89225084	19.90674762	26.73573216	18.46040223	24.15771893	22.77592532	25.50818845	25.9549168	19.40990732	31.03948873	25.61434535	35.23596703	30.42907667	23.65694479	19.863488	23.05733805	28.19590835	21.17173641	22.21713347	34.34439526	24.27971971	15.61708861	31.51575169	29.43498896	27.6236803
19790818	1979	8	18	27.39722779	27.28698627	25.61196723	20.84366771	23.63447491	25.29861047	21.82923213	24.51655492	24.99202718	28.73471344	27.28698627	21.99629198	22.22605603	24.83606654	21.34871302	22.39312432	26.46430285	25.44794577	21.79976135	26.828172	29.65396546	28.43358653	21.16998742	25.97969737	21.67156509	26.36776684	25.37279188	27.73811136	25.67185415	22.33717264	32.65290508	28.09503798	35.18016263	32.07654494	26.03749681	24.28049152	25.52257117	26.62692551	24.46464941	25.22678012	33.77561499	28.11166183	18.96453731	31.67386886	30.42633238	27.64564674
19790819	1979	8	19	27.61881322	29.14763049	26.28593109	23.91456073	27.22712915	28.66523905	25.15116953	28.72620045	26.59940653	29.20619178	29.14763049	26.02052225	25.90108643	27.55060409	25.26390047	25.63962825	29.35132329	29.12397554	23.63890833	29.40733082	30.86594455	31.97968002	25.74791156	29.77233006	24.45478462	28.35926962	28.02250993	30.2438163	28.962246	24.39057899	33.45658511	31.0322598	34.73810362	28.38809	30.96480778	30.57932374	27.51260049	28.93741298	27.54544127	28.12337625	34.47565936	30.86594455	20.75709636	30.73578322	29.86655264	28.92326615
19790820	1979	8	20	28.78100622	31.96880912	29.29194427	23.77978671	29.53712408	30.60962921	29.55503892	32.38349124	28.15224538	30.30462534	31.96880912	30.26658499	29.81608396	29.2167674	26.33062073	30.2596881	32.85234799	30.77682443	24.56278825	29.72224591	31.60100098	32.76489303	29.3249255	29.49764118	28.41378833	29.62765277	29.46495691	28.87847996	29.20484136	25.73467473	33.05205855	30.57324368	34.52398222	26.66788445	28.26715889	29.60287997	30.32042072	28.04902692	29.0229414	27.9969426	34.09838423	32.31871982	20.25919731	30.54229205	29.81313839	26.34800901
19790821	1979	8	21	30.96888462	33.19275844	28.75831454	21.87389925	30.07129882	31.28874191	29.15677673	33.39027568	26.64178354	28.21060892	33.19275844	32.60213886	28.18652411	29.05655216	25.62577393	29.01269705	32.60213215	30.18646778	23.96433688	29.44029169	31.48662121	29.86698287	29.26769609	31.63548615	25.21636895	28.86473422	25.27769458	26.55861823	30.22243133	26.00668511	32.58470137	30.6276234	32.91491742	28.4712093	25.57979932	24.29365855	30.77134139	26.44977383	29.06015798	26.44977383	33.03100011	30.95282768	20.97850036	28.25222028	28.72051503	28.86473422
19790822	1979	8	22	29.17142358	32.27826107	25.62494414	22.02963723	25.68602291	25.82143573	25.61925116	33.93504334	25.62494414	24.11765959	32.27826107	30.1734822	22.79327038	26.38155678	23.63513774	25.05605794	31.10966187	24.91409808	22.90762939	28.79556361	26.16943889	25.85075545	23.02308517	29.11944248	22.76433478	24.32471653	26.01350016	23.92618359	29.47701118	22.06700877	30.02722594	24.71003847	33.86280276	27.03481794	23.61354192	25.52622943	28.13026682	24.68416722	25.313077	24.90930476	31.24870883	25.31828577	20.0785232	26.76330202	25.15000215	26.15011132
19790823	1979	8	23	25.89279158	27.98560697	25.97245211	21.99258242	23.11058905	24.17890258	24.28099268	29.19647864	25.48925923	25.22228183	27.98560697	28.0621928	24.07268675	25.45474293	26.43596721	24.83781549	28.38917795	23.82653705	22.42641896	25.535111	25.6952022	25.78917097	24.95288274	25.60774113	23.44398173	25.65126557	24.89586502	25.1757199	25.81729757	25.30519632	28.82055343	25.39151816	34.9198623	27.00426866	25.07052308	24.97625766	25.15164478	25.28920333	24.98755676	23.43621267	30.48692471	26.11609102	19.53568119	28.10204225	24.90477003	26.42334181
19790824	1979	8	24	24.74724831	27.76640508	26.20426558	22.33117071	23.82445199	24.79911622	25.291626	26.34564656	25.35294709	24.21792776	27.76640508	28.94256936	24.86938803	26.43619083	25.72722526	24.85776867	26.48334275	24.68416722	23.47483107	26.85964667	25.93230427	25.05316214	24.40844841	26.60727198	22.7477781	25.66903876	24.78929841	24.96981069	26.73261851	24.99905659	30.96141038	26.60025935	33.61729185	26.22294616	25.93285673	24.2791564	24.86029812	25.0997142	25.63337016	24.10258059	32.4255537	28.85665101	21.0773979	29.33735572	25.07500319	24.78929841
19790825	1979	8	25	24.74557557	28.57372092	24.87673144	23.00440582	24.43913169	24.47771357	26.44289914	25.02092672	25.26669668	25.43469366	28.57372092	29.41323581	24.74676613	24.36272125	26.21560941	26.09811936	25.80337323	24.73008611	23.37489436	28.74410602	26.40664226	24.09451432	25.8102344	26.24954617	23.22073933	25.65258803	24.69290092	23.7678256	29.59741124	25.95890175	29.34444903	26.14883706	34.41275542	25.29745909	24.65400795	22.26449938	25.28920333	23.28192943	25.74187868	23.01721335	34.40089217	25.23030479	20.70217297	29.84020051	24.50146796	25.10542129
19790826	1979	8	26	27.80887749	30.53437408	26.19931152	22.87386413	25.49235052	24.25753888	26.197529	25.97029428	25.43562384	25.64177001	30.53437408	29.43644334	26.25215731	24.89843168	26.75104095	26.19066382	26.4157904	24.76898309	22.48645438	29.95839241	26.03924945	25.39151816	26.40234599	29.19647864	24.05639779	25.57303776	25.34484908	25.48949391	30.45831289	26.1429248	30.07241854	26.07809324	33.65850201	25.96617132	26.0696077	22.37236047	26.34800901	25.07452613	25.30431962	24.90658009	34.77794041	26.57905221	21.90779485	29.54880492	24.78733112	24.98450365
19790827	1979	8	27	28.93406962	31.72037198	26.34047229	23.01721335	25.25923898	25.92141648	26.18825908	26.04835269	25.14342146	26.62843512	31.72037198	28.44983739	25.78446212	25.90706142	25.80952179	26.35500985	28.32376648	25.61059467	23.3824786	29.65169007	28.63524995	28.23756922	26.35047758	26.62915136	23.67763436	25.80267654	25.80319228	28.07541713	29.22924348	25.91180684	32.50280433	28.30028227	31.0059256	28.67145565	25.52673092	23.93868187	26.64638441	26.02432398	26.30072117	25.90483199	34.61498134	29.32832981	21.27643244	28.66006276	26.66844931	26.43596721
19790828	1979	8	28	26.09575983	26.1053004	25.38841	23.58989981	25.4528065	25.93991532	25.31569734	28.28098429	25.79587175	25.75198684	26.1053004	26.72234416	25.60774113	25.30566613	26.03183905	24.98289952	28.962246	26.77024581	21.72735303	29.61627749	25.45731116	25.36694215	24.9138126	30.19477428	23.09215969	26.44977383	26.45670803	26.57241615	29.90559902	25.09238368	31.87004535	28.62649533	29.28319865	26.39450819	24.94484993	23.73074418	26.19222001	25.71051912	26.05547863	25.08289098	33.54894179	27.95893911	21.16917008	28.33090066	26.55299778	28.31153869
19790829	1979	8	29	28.12890446	30.68715968	26.48357246	23.43621267	25.90371702	26.15941619	25.38424358	29.99358429	26.05843689	25.97233637	30.68715968	28.58837411	24.42398568	26.08382114	25.81067464	25.00564794	30.28425282	28.95728392	23.59738334	28.50493445	28.11921249	28.62477879	25.85714705	26.86241185	25.03843025	29.36450556	25.43530909	28.80888365	29.32179606	25.18915514	34.33957417	29.26143447	32.2424118	30.00037869	30.64769392	24.77122678	26.16659484	25.64104329	25.77018288	26.27971185	32.79892577	30.48692471	21.18669131	29.20962968	28.39167982	28.84554841
19790830	1979	8	30	29.54880492	31.16757779	26.66157145	22.16569619	26.68126881	29.89064913	26.72206969	29.50691309	26.7912012	28.69589966	31.16757779	25.7792851	25.63199	25.80604112	26.64264878	26.21839462	30.9718779	29.71384292	23.2524723	29.85316593	30.29560403	28.40269836	26.61354104	30.67356468	25.56498847	32.48345149	28.68015461	30.54229205	29.89601196	25.48857453	34.82604737	29.93234927	34.39865143	30.58307742	30.93413474	25.03629656	30.168519	28.62235808	25.42041401	28.67784887	34.33868751	32.72763148	20.83986778	29.27563104	26.15616875	30.74153228
19790831	1979	8	31	26.5449022	28.58801829	25.87714013	21.27887228	24.77320358	26.18339944	25.85658766	27.92052455	24.6995311	26.62135981	28.58801829	26.5932675	25.02544827	24.00672648	26.11576667	25.72030934	26.8123437	25.99979749	22.93072388	26.93575446	29.65105213	26.14968363	25.59126528	28.21093583	24.33873326	29.53707749	24.56166932	29.21056542	29.92837442	25.25842868	33.37748143	30.40015642	34.71138821	26.50436427	30.25537239	25.35994199	28.10412053	26.06974895	23.64372127	23.90070097	32.77874372	27.88046138	19.96889422	30.28366872	28.33090066	30.4012771
19800601	1980	6	1	25.43490149	25.7068502	24.83932084	21.48590988	24.39585527	25.96817117	23.88497422	24.80735161	25.42142383	23.85078514	25.7068502	23.53961059	24.21164225	24.09499941	24.55844674	23.6958869	25.12094912	26.83367474	22.96874504	25.64408027	26.05371761	28.99960712	25.06371997	24.14502047	23.75774591	26.23791846	25.21876133	26.14023213	25.08153331	24.5645362	28.47704245	25.28175211	30.30462534	26.32191877	28.45088704	25.12780234	25.41538371	23.97035284	24.72526844	25.75897887	28.10598211	28.78048185	19.72269137	28.42056362	25.71140034	29.01651595
19800602	1980	6	2	25.87866461	25.65123754	25.52013174	23.21781116	24.48823377	26.25967982	24.25932701	25.72434026	26.12233576	23.85557746	25.65123754	23.88121029	24.54958043	24.63052311	24.97106534	25.08098372	24.4262675	28.10873684	23.57985446	23.97838148	26.33794117	29.57772387	25.59564535	23.72657765	24.30999925	27.53992584	25.20708044	27.53455002	24.68082348	25.30102572	28.9776046	25.10124289	30.18646778	25.96836092	27.79172575	27.93209702	25.41538371	24.3529916	25.55695303	27.27373318	29.11879472	29.34234006	20.58834361	29.00828021	26.04177651	28.30028914
19800603	1980	6	3	28.46148292	29.32382648	25.65473096	24.41602603	26.04762075	28.34804068	27.36877105	25.72845483	27.28687266	24.89669236	29.32382648	24.84841286	26.39414111	25.57242121	26.61565509	26.28100783	26.36124862	28.45148363	24.06473554	24.95573133	28.59284001	31.35429967	27.80493704	25.42789488	27.63015389	28.57372575	27.36438854	27.71606349	25.75372154	26.38525945	29.12502773	25.26563207	31.04883978	28.45589512	27.76695262	29.2559808	28.03560562	25.00509635	26.09512596	29.16946588	30.76783971	30.36178405	20.59114764	30.02090348	25.66719077	29.81901049
19800604	1980	6	4	30.64875798	31.12572451	26.49574475	25.00228567	28.2875907	29.1464718	28.9351267	30.23347956	26.4415735	27.78585971	31.12572451	28.19774781	27.49194362	26.15247857	28.13026682	28.31084404	29.81901049	29.4183649	23.48885804	28.07059835	30.73232111	31.2794735	30.14463055	28.61099406	27.78123814	28.74118163	28.76658335	27.90954742	30.03986163	29.53088159	28.52099147	28.18169453	32.42825392	28.83758866	29.75429358	22.1002013	30.42581417	25.55726944	25.67997323	29.91094816	32.05957265	31.31990452	18.50113934	30.49189572	27.37469425	30.46889445
19800605	1980	6	5	31.59770526	31.48083098	27.67003472	21.41741207	24.9962111	27.70621183	25.0087183	27.52901482	29.02832163	28.81829839	31.48083098	25.47600307	22.44655345	23.9571363	22.24662652	24.65615394	29.23132651	31.0344739	22.11760977	29.2959432	32.582821	33.00783589	24.66052827	31.42357296	22.83579599	29.66099089	28.14102204	28.77515355	31.85490655	23.18324206	30.31648403	27.80361416	32.13913152	27.94032715	29.07975974	22.87345928	27.95024174	25.96028072	23.97876213	29.70756285	32.30053003	32.11670989	15.07419963	31.05387559	28.06512449	29.79539087
19800606	1980	6	6	30.30917245	30.91981129	29.55027783	22.11492475	25.19584336	28.98660108	25.62081935	25.98621861	29.19033972	28.91719913	30.91981129	23.95987223	23.49962326	25.86235314	22.31064765	24.27556846	29.69790997	30.65452148	25.18331209	28.64763209	33.62805028	33.04458535	24.0524824	30.63576505	23.22580452	31.06187654	29.79200905	29.66048601	30.09628225	22.38216279	30.87222337	28.5630521	33.42501517	29.67638961	28.99187251	28.22939392	29.07739182	28.50087009	25.70172247	29.70922298	31.78173281	32.02382075	18.61055306	30.76331517	28.79076189	32.52428529
19800607	1980	6	7	31.28644088	31.00156346	28.62925787	25.02523985	29.84020051	31.02864409	28.78594023	27.6427524	29.34809257	26.10902274	31.00156346	25.48175204	26.10874932	28.39110324	24.8890881	26.59626333	30.73578322	30.60081282	26.26247244	25.41137379	31.32337597	33.7304687	28.24994233	28.26105548	28.02511891	31.2794735	29.79200905	30.83276839	28.1539572	24.66155448	33.04000564	28.33668355	29.70900843	33.18904533	30.68715968	31.4247186	31.20052025	29.21056542	29.84063578	30.56449108	28.77572558	32.87063675	21.69011937	28.81060887	30.20800586	33.57895267
19800608	1980	6	8	32.17276063	34.90422147	29.58650735	25.31518734	29.21006131	31.05532055	30.29290555	32.11926911	30.8269895	30.2767826	34.90422147	31.23792221	28.8006889	28.20428675	30.94752936	29.71679431	32.71734278	30.2438163	23.82543146	28.79885348	33.40371246	27.0941834	32.59976584	30.28581221	29.14973542	32.0160942	28.31128047	33.1247946	31.97544278	30.30531731	34.5331581	29.0818086	32.16367943	32.72388835	28.51977789	22.40069639	32.4595593	32.33124688	28.34959394	26.29931848	30.40366641	29.88518526	21.05790047	31.10062816	32.50647937	33.08753754
19800609	1980	6	9	27.4080039	27.37543526	20.60179719	17.3778057	21.68241255	21.82603823	23.87457883	25.97673741	20.2199422	27.35811041	27.37543526	25.01259833	19.56405495	18.01825407	22.90134257	22.62603402	24.37180757	20.58278344	14.86961788	28.7402243	27.7591535	21.9253277	24.07518652	28.16672695	20.07282368	21.77874799	18.68116884	23.89705673	29.0520038	22.50156387	25.81423635	22.31424855	31.97635526	28.0389633	21.01632276	17.57857627	24.82971799	23.9007205	17.50649359	18.8295943	31.43068989	21.48242044	10.79456206	30.40186502	24.69164535	23.04546302
19800610	1980	6	10	25.51107979	26.99238914	19.878712	16.90040224	21.0040887	21.15030436	21.51687558	24.94355002	18.85062177	23.6455795	26.99238914	23.87645231	20.46224584	19.0465265	22.56057163	20.21708261	23.12506681	21.02427696	16.63841649	24.33499081	25.12141148	25.53720532	22.74815252	24.89161122	19.3059695	20.34274284	20.00217719	21.02684676	24.08012657	22.15459477	23.63910619	20.53832956	32.71734278	23.29617085	21.45191982	20.58060436	23.63457562	20.64988756	19.78419033	21.75139974	28.99736954	23.88697853	13.95338109	29.42811698	22.99091714	22.37931062
19800611	1980	6	11	25.55002315	26.98490723	21.95192636	18.6620999	23.09988136	24.81630096	22.20244303	27.08436478	22.3429142	23.93198873	26.98490723	27.53205549	21.75617338	20.80585635	23.55287557	21.71417594	26.61099027	23.17029083	15.87593464	24.51161	26.55824217	24.01231575	24.92373883	26.04393845	21.60439671	24.32729153	22.10205683	23.67004506	26.07211961	24.96741495	25.80034462	22.75056287	30.28366872	25.48438887	24.43767493	15.35840921	24.85614431	22.04652404	20.85129331	21.68066993	28.54943739	24.51883237	11.39942581	25.62808292	25.32691209	25.41332549
19800612	1980	6	12	27.32625033	27.38007042	21.63635064	17.60918298	22.65552115	23.65000713	23.00768243	24.45829915	21.2797911	25.08935305	27.38007042	25.27737417	20.82442157	20.01379683	22.06861866	23.05279176	26.6053833	20.58771148	16.271257	24.51406277	27.48781746	22.29041736	23.84444417	25.30025879	21.60135275	22.82966002	20.73069426	23.74340354	25.23719583	22.26163031	27.65637172	22.75341288	29.16700798	27.572348	21.97340028	17.3264581	24.85139578	24.18726837	20.05202308	19.0265539	30.10391992	21.88775492	11.96717813	25.78786822	26.65820687	27.0081391
19800613	1980	6	13	27.20064854	25.48233053	24.96972657	20.22871341	22.77330892	24.83972452	22.44331937	23.1196947	24.90485584	24.8029982	25.48233053	22.76411315	20.627407	22.54748214	19.53799341	21.5398807	27.49058181	22.8343536	19.22364933	26.01689682	28.31526777	27.18100999	21.69917891	25.54441054	20.93897769	23.63910619	24.12688991	23.27066436	26.33794117	19.4586694	27.35912012	22.92926903	28.974415	27.83886301	22.89623361	20.46772549	25.24802202	24.09037547	23.1326995	22.83579599	30.49173913	24.91336275	15.9503834	28.44942018	26.66698614	25.60321684
19800614	1980	6	14	27.06736027	26.04683267	26.11333474	21.35055068	23.63350168	26.8685062	23.44544816	22.80074752	27.35229359	26.20987493	26.04683267	22.48607222	22.74005214	24.72245741	20.12758959	22.17037498	24.85660652	26.03224266	22.92501989	24.03893363	28.95854877	29.75273447	22.04635678	22.85199654	22.18687018	27.1279931	26.07990788	25.81644335	22.83679364	20.24321317	29.88905107	24.75814756	30.18962446	30.01636079	27.20476257	25.62866487	25.11373602	25.1469404	25.18087159	25.77677632	27.06776658	27.976284	18.99805637	27.6236803	28.53387747	27.74642735
19800615	1980	6	15	30.30531731	30.57323401	27.22496086	23.4434776	27.28503889	28.30356997	27.7988231	28.49170927	27.7999268	27.87665069	30.57323401	28.95709973	26.93511821	25.80233008	26.58983811	27.22848818	28.17304227	28.26600931	23.53255399	22.73490458	30.5900752	30.79738977	29.06960437	25.07017725	26.96104749	29.21306528	27.41253662	28.66909047	27.33940654	27.38190413	30.55364985	26.23220049	29.36871872	28.31325289	27.9977909	28.65026061	30.0919389	27.24553059	27.23728457	27.77874294	27.18174373	29.82610186	22.02436399	27.96652852	28.93411706	29.34234006
19800616	1980	6	16	28.63388036	29.42571111	28.53754341	25.25865939	27.72681977	29.48132736	28.44940456	30.68317123	29.12042375	25.72812595	29.42571111	32.22731835	28.11766762	28.3216485	30.69331298	29.17240222	29.54133279	29.08859941	24.03978328	25.17153692	29.06236606	28.95850537	31.31541794	27.6427524	28.66525169	29.91006014	28.05167739	29.05143774	29.21306528	30.90858168	29.26581891	27.5021617	30.78332166	29.65272066	29.93767698	22.56162689	30.05966393	25.81238035	28.09499258	29.20904704	29.18755232	31.82685677	20.0695959	28.45088704	27.63391874	29.99346758
19800617	1980	6	17	29.27811324	30.28344892	28.44613029	19.96889422	24.47988502	27.73079582	28.05167739	29.7871155	29.14973542	27.07607941	30.28344892	29.0635746	20.47982473	22.1681586	23.42389755	23.45194164	29.24080152	28.52045379	19.08584711	26.24859253	30.02878676	22.53256747	24.67846005	26.30956076	21.33422483	29.67830851	24.42145987	29.67299159	29.44357956	24.30404559	30.61728623	28.17591396	32.51639609	29.44029169	21.51410051	17.52994524	29.87236185	28.65305844	21.87574156	21.59145031	29.64817123	24.76816	14.74575702	30.04640287	28.20428675	31.80302655
19800618	1980	6	18	30.24212245	29.0365916	24.8793907	20.81884419	22.20059354	24.64577344	22.48686999	24.13656777	25.41426807	24.753001	29.0365916	23.81921896	19.90301078	23.65117905	18.11271818	20.84581753	27.80963078	25.60466916	20.0695959	26.36754516	30.54229205	24.77042657	21.40934684	27.59376366	20.9710466	27.71065452	25.30748933	29.96940602	30.20953054	18.98779197	33.15616341	29.75983398	32.05264101	34.48211683	24.67385726	20.26808489	25.71987602	30.9142106	23.45900616	23.4992058	32.66923252	25.62081935	17.71663068	29.36723945	29.62786212	33.17839859
19800619	1980	6	19	26.40955734	28.18128115	25.88581179	21.50637297	22.97656268	25.20765257	21.90053871	22.86001774	25.93872798	23.98185964	28.18128115	22.43295455	20.29676207	22.36679881	20.21183019	20.25008395	24.97536174	25.80604112	18.65501033	27.75516794	26.68326796	28.91859616	21.65096784	29.74884934	21.52540776	26.21635381	24.741571	29.16700798	26.70892944	20.89169211	33.53857304	26.02432398	32.40682882	33.95183443	25.22228183	21.67778601	23.97301251	26.47306558	23.72486937	24.46131365	31.5605451	27.87069383	17.64848681	28.48059396	28.18334902	30.49083626
19800620	1980	6	20	26.16326211	28.3003745	26.29348495	21.60530333	25.21737814	27.61299762	26.28108401	25.99551376	26.33794117	25.46588784	28.3003745	25.51923921	24.05414316	22.84923738	23.23989695	24.35829245	26.3064389	24.17980379	19.349723	25.7160097	26.47559711	22.99635511	24.81651305	25.48211269	24.39945548	24.41205807	24.21966961	24.82288604	26.59565319	23.75121889	28.41815091	25.89991588	32.52536762	26.41064167	23.12378132	16.83575657	26.28669413	25.63337016	23.2538346	22.08773244	30.10702172	24.31630947	15.91950845	28.68768478	25.7017683	24.73781932
19800621	1980	6	21	27.8444278	29.27473287	21.35800522	19.02250893	23.22427557	23.47017427	25.44856462	26.20448787	24.37071829	28.01134353	29.27473287	26.37596504	21.23183625	20.46744509	23.48246021	24.22595425	26.25198983	24.57958774	19.94564899	26.25680806	28.83380531	23.76209494	25.06412918	28.19966019	21.30847293	26.08382114	22.4303044	28.30523384	28.46517982	24.27451649	32.34113666	28.15752906	33.11668191	24.79981981	22.37104694	19.61623441	26.55861823	25.73459636	22.77430665	22.53250235	26.82069124	24.69963428	14.33452426	28.98289702	31.23572067	26.43038212
19800622	1980	6	22	25.22041556	26.27139653	23.31503768	20.08961587	23.98458935	24.73205438	24.01591691	25.5563999	25.11045558	25.21602956	26.27139653	25.44972969	22.70615087	23.05637168	23.59502648	23.4507652	25.18180904	26.50921926	20.95640115	25.95038391	26.34541029	29.87117378	24.07048705	25.94208289	22.0322911	28.12349864	23.39061709	30.03198969	26.56732109	23.45874199	32.78016483	28.82647059	33.58090059	28.93634122	25.39176457	21.62825901	25.59340507	26.83367474	24.91201497	24.97342713	31.73989935	28.03135249	19.15953503	29.92837442	30.57505279	30.26409684
19800623	1980	6	23	26.15616875	28.42362171	24.30145673	22.21686806	24.09855752	25.38424358	23.52741209	25.31974085	24.87216173	25.9454324	28.42362171	26.05547863	24.22528219	23.61411415	23.72110039	23.64389817	25.61062135	29.33723195	22.00571003	26.17810011	26.54110667	31.22105324	24.32934822	25.79431952	23.78850608	30.36083153	23.40536893	29.75983398	26.39395563	24.08559937	28.46496043	28.4561105	33.68745355	32.2979015	26.4975351	24.10271268	26.64638441	25.22002194	25.4080449	26.50418364	30.0659217	30.96287604	21.40565868	30.13194853	25.49235052	26.04400586
19800624	1980	6	24	26.49169	29.16628231	23.68269337	21.39158522	23.46549947	24.14678074	24.36263109	26.20642413	23.53555496	25.25008161	29.16628231	26.50671634	22.24682465	21.69621104	23.10309091	22.83153935	25.69728113	24.51037524	20.18646522	26.41632239	25.96617132	25.49235052	23.76424291	28.52844166	22.05767838	24.33475691	22.63999937	26.01896225	29.62397305	23.96364166	32.37141139	24.62290846	34.58787104	34.40437529	32.33509553	23.43761588	25.54301801	26.13863886	23.87260268	23.87268688	30.71117245	26.23825235	17.98254394	32.28190928	26.30083369	32.31535501
19800625	1980	6	25	24.15918012	26.39187983	24.73973119	19.85227848	22.08113273	24.65438159	24.6305074	25.90706142	25.51601255	25.04885778	26.39187983	26.51373347	19.87943543	22.4210941	24.50436658	23.4350812	26.85225594	29.00165983	21.5521519	28.78248662	26.41436803	30.28315608	24.11125569	26.75197129	19.0177662	26.70604811	24.59614808	31.64375007	28.98189837	25.79200849	33.43848445	28.26640196	34.58728013	35.03163981	35.88556949	24.84795944	25.53392631	29.06266501	22.03335676	25.93204365	34.42756559	29.36539012	14.27808203	32.10720202	26.64638441	35.63020005
19800626	1980	6	26	25.93230427	25.61059467	25.84695307	22.75622679	22.95471905	25.71353605	23.29426844	24.42611179	26.35078687	25.80604112	25.61059467	23.81308293	20.87167215	23.90070097	26.07062509	22.21908934	29.49280834	32.34431571	22.55823077	26.56550693	30.14563563	36.09985996	23.45134887	25.37865241	22.24682465	36.54870458	26.36124862	37.09793271	29.48631978	27.64873264	33.9700671	35.63110949	33.61642759	36.62986413	38.05616946	26.49662041	25.08158225	34.04796723	23.40095913	28.91647945	33.94412755	33.28327324	16.95090033	29.03949885	31.75736005	37.40183535
19800627	1980	6	27	26.66844931	29.89601196	29.53088159	23.77060676	28.39949328	31.00606813	26.34820498	28.79452875	30.09477451	26.19081256	29.89601196	26.13618617	25.0136348	25.67332104	24.82188885	25.3933201	30.97346543	32.51639609	24.06059163	28.01253339	30.23742431	37.18802958	26.29587117	26.21839462	25.66007662	34.60264566	28.62798118	34.66955081	29.75373179	28.48546347	33.42362329	31.23561738	34.1946333	38.68442075	37.2848302	29.2959432	30.31292933	31.46631131	26.52448082	30.5479525	32.60213215	33.55355494	21.23699177	31.09729488	31.28518458	40.83806137
19800628	1980	6	28	30.25459852	32.85234799	30.97436478	25.81526426	30.35338139	32.9410452	30.26409684	31.5468657	31.59374644	28.10873684	32.85234799	31.01484259	29.71027982	27.98560697	30.4732357	29.96458576	32.51626776	33.19891711	25.90550629	29.28278088	31.38071311	39.26166279	32.66923252	29.79793946	29.63547901	34.61269868	29.83629802	35.32255849	31.69896217	30.61273441	33.53999077	31.87671212	35.20362927	36.08785507	37.25394791	31.71336207	32.68717167	33.93369865	30.28199286	31.82608829	32.48345149	35.97701395	23.97994281	33.88139258	28.96230415	35.83067792
19800629	1980	6	29	26.42617376	29.8311721	27.86837662	25.63870453	29.09835503	30.25125708	30.25180622	31.24137045	29.75545205	25.58432101	29.8311721	31.46451386	29.91977617	24.47019963	31.70575334	30.12987958	28.8156795	31.65686366	21.98985283	31.56695115	29.46525522	30.80627811	32.99533289	29.62194017	29.65396546	35.1518613	24.7454259	34.07717087	28.55473944	33.08836816	36.53582177	31.11752227	35.19889133	34.76852186	36.9545971	24.58016982	31.10966187	32.03468759	26.16659484	26.61458124	33.55355494	38.38033838	22.82349652	33.16231483	31.95449452	35.5948293
19800630	1980	6	30	29.51260125	30.84165862	25.66719077	23.15919131	25.71612422	27.57840359	28.95850537	30.40417461	25.79525243	32.24358493	30.84165862	30.28798613	25.12657457	23.68586005	30.28199286	28.68827312	28.81042959	28.2669424	21.88954265	30.97417966	32.89927793	30.70394359	30.38902596	26.14684293	25.48452274	34.93833614	23.38372748	34.86257303	31.30627069	30.58814006	37.86168183	33.8396522	31.82608829	34.8396383	35.28555474	23.12097762	30.0881749	32.55321843	24.50032953	25.67997323	28.55875259	33.60059487	17.74514751	29.41123778	34.23298157	35.87501073
19800701	1980	7	1	28.24755129	29.15320568	25.75497607	20.62312845	23.83023333	25.77545668	24.85685754	28.50846114	26.28715583	31.59482716	29.15320568	28.11166183	23.30115152	21.92719269	26.36206712	25.32470123	27.17011914	35.87428236	19.950944	30.29464603	30.56405604	37.47883501	27.25865292	31.74394668	23.10882859	37.97243743	24.7715766	36.29122396	31.28240926	27.61985997	38.96008477	35.38187869	30.71894267	36.86935456	36.9545971	22.7880525	26.99479419	34.1255475	23.2380133	31.12264082	30.83561411	37.88338099	17.64056024	26.83753955	34.05559094	36.10742212
19800702	1980	7	2	28.95527074	32.61746879	28.85480709	23.31521876	26.25389771	29.22280347	26.0355283	31.10966187	31.34839811	29.62481774	32.61746879	30.35338139	25.27105992	26.09068978	28.16672695	25.01078136	28.36106495	37.50510013	26.38832637	30.05591287	31.11007742	42.47065689	29.83183056	30.73253606	24.84458749	38.98384451	30.43362892	36.79598549	31.83723624	30.38270675	32.50647937	36.37233476	32.53865069	38.43347004	36.74929544	32.60321073	29.09565667	34.93982968	28.0032327	37.53203662	31.57575901	40.28913213	22.05907496	29.33723195	30.65452148	37.17085931
19800703	1980	7	3	30.90718816	32.91268248	30.12490467	25.12457582	29.29982946	30.77835777	29.65396546	32.45429635	31.798122	30.426222	32.91268248	31.01484259	27.77911669	30.62423471	31.45465395	29.81402007	30.45102257	34.4506058	23.99513284	29.54086132	33.35597428	30.69003033	29.99984099	29.98629968	28.35490922	36.016762	31.32337597	33.81290418	32.24719916	31.86455101	33.48624112	31.94115931	34.63199795	30.25537239	37.16511033	24.63088716	32.95618214	29.2838467	26.41598573	30.57932374	33.74930048	39.37239482	21.54721926	31.95482772	31.82065284	36.21526313
19800704	1980	7	4	31.63674157	34.4506058	31.15665532	23.39835181	32.1755075	33.99351945	32.85645512	33.45658511	32.46013775	28.89641514	34.4506058	31.2933077	26.48025359	31.38673274	25.92453302	31.45003683	34.21577657	33.55078496	25.30846362	29.9711978	34.21443405	37.00743769	28.83223982	29.84063578	28.64237291	33.10258735	30.49416124	33.60380899	33.00312878	26.58629639	34.29548669	32.30452536	31.77257931	33.2740874	35.14142906	25.92443264	34.42756559	30.64090966	25.94009842	32.55984203	33.59823573	36.05730811	21.17003241	31.33497746	32.0142396	32.83121272
19800705	1980	7	5	33.17695335	36.20197438	33.16329863	25.69315326	33.35597428	35.21315364	33.25380401	32.75478445	33.85424312	30.10971429	36.20197438	29.01758549	28.35588008	32.09789522	29.63878366	30.45652865	35.02716877	35.43390673	26.5449022	30.22045286	34.80686006	39.95940934	29.00210925	32.81393716	28.93693681	35.91897094	32.25943399	35.08289246	34.03545435	30.81037863	36.04943738	34.17140723	33.18937405	35.02562038	34.80030814	33.10003083	35.80959122	31.43967563	31.59374644	33.76427392	35.23137683	37.01638558	21.3321149	32.64725674	33.20233099	35.39227744
19800706	1980	7	6	34.73932881	37.49856719	33.37800039	28.59147151	33.9496096	34.42582694	34.79976166	35.52135292	34.92680385	31.3222436	37.49856719	34.50471715	31.14975046	32.2216636	32.87154314	33.45683046	36.18298847	37.625765	27.40783323	32.49019588	36.53851205	43.9710979	34.21598093	33.73587393	31.93805889	37.59998347	33.44100916	36.25044884	36.3191677	32.47030599	36.65093978	35.54210387	34.2976012	34.66480014	35.95618115	30.68768471	37.72873247	33.79445068	28.32548489	36.44829582	36.16471944	39.13956501	22.40940909	33.52601345	33.61042159	37.22813344
19800707	1980	7	7	30.59213364	30.39294595	28.00840324	23.47282482	28.58388424	28.30923794	29.86966682	30.48307728	28.85906011	31.5912039	30.39294595	30.89539766	26.22721478	26.47774109	27.99788985	28.2497137	27.9947537	36.65315162	24.03418177	30.37408442	30.99487496	41.2014686	29.7343865	28.35253384	25.9352399	39.34623619	26.57241615	37.4321027	30.19379066	28.47463278	37.40669642	35.1695316	33.91159346	35.06240734	36.88585858	26.16455126	29.89072225	33.7993129	27.19126311	32.56477414	34.34906356	38.84315463	19.18497775	31.7590678	33.17593653	38.35434151
19800708	1980	7	8	31.35161606	31.57757374	29.08339757	24.52268317	28.92502695	31.6172139	30.81035125	31.34177565	31.38072956	31.31869804	31.84447989	29.44477773	27.44579111	31.18371546	24.19628448	29.92020009	30.80067536	34.42582694	25.57591013	30.92755908	33.3427943	42.01064688	28.59169523	30.8855738	25.99231705	35.9859094	32.26037064	32.54916783	32.7742825	27.12915538	32.10720202	31.04155031	34.23298157	30.16728164	37.82160708	36.18298847	32.56477414	26.4093238	28.17121714	38.33404998	35.93466065	39.22812464	22.35707907	29.84209554	29.85212634	34.33320404
19800709	1980	7	9	32.582821	33.56321043	33.33312694	29.84020051	33.45044219	35.90352756	30.08313284	31.78843882	33.54423703	30.62220716	33.54423703	29.43644334	29.56200642	35.21315364	30.43189873	30.88702176	33.69595298	38.42089214	29.46900582	31.27095347	35.63628365	44.65210571	31.86345289	31.23158133	31.60100098	39.25621349	35.77262957	35.84509451	31.87538629	30.51618044	36.07388458	32.79829972	33.77113029	35.19454454	36.69682332	36.67685377	34.13980979	32.51230494	34.01155929	37.61574508	36.20676545	39.77778916	22.1385673	31.88368928	33.39629817	36.20219486
19800710	1980	7	10	34.29472404	36.2393528	34.26515431	25.69467941	31.02201187	36.94180917	30.5900752	33.78413172	32.82661119	31.38114149	36.2393528	34.18741057	25.7630857	34.7155512	32.90694614	28.68358888	35.75407765	36.07158625	29.64761817	31.01422124	36.04701238	43.96117806	32.30053003	32.37600914	30.56318007	37.15591301	34.18068049	34.67874185	34.4509019	32.04989905	35.89227488	34.42756559	34.64170527	33.93301999	36.83525896	35.35619522	34.79011207	32.46781275	31.4015099	37.02842468	35.56561471	39.30044377	19.87051782	32.55838688	34.29548669	36.47968921
19800711	1980	7	11	36.26686186	37.35494246	34.96460283	26.37937706	34.04698218	37.62547183	34.14191711	36.20908099	35.7098703	32.46595597	37.35494246	32.08249639	26.01359335	37.07898848	26.21011684	28.88818752	37.43036014	36.08245216	30.10186774	32.59696571	37.31179378	41.39066327	28.0389633	34.34780424	30.00092526	36.15091916	34.70677114	34.42638512	37.30056375	28.99796822	36.10083668	35.42753885	34.0620746	34.210363	34.96865963	32.28741464	37.55482584	32.22180582	31.86345289	35.93251859	35.38804243	37.40582756	20.53396887	32.4595593	33.40404337	34.81045547
19800712	1980	7	12	34.52199163	36.35625224	36.2445169	27.64517071	32.7837755	39.60912834	34.38732297	35.00244783	36.07005701	34.89330194	36.35625224	34.77950545	31.49300419	35.86547424	33.25766676	33.28496238	37.80309597	36.23034902	28.74735231	34.67874185	39.60222871	43.90640835	34.48195836	38.04393448	30.77851978	36.57324112	34.96028159	32.96959114	39.31004234	32.24892975	39.41094897	34.39184812	34.08457791	35.40418214	35.30329163	32.37856258	35.48336372	33.42380192	31.23158133	36.42971304	36.60340739	37.74054271	22.88551664	34.44588033	34.83137966	36.03319243
19800713	1980	7	13	36.29766901	39.23117766	35.46892431	28.35588008	37.28961683	38.09504601	37.27657326	38.05237109	34.83139064	36.57480491	39.23117766	36.71686439	29.99574928	37.30267132	31.89391022	35.39381049	38.30009531	37.0787997	29.57490761	35.79413449	40.285604	42.13335039	35.63274436	33.09349718	32.40682882	37.73909961	33.58792787	35.7541728	35.35497983	31.08630039	39.98214063	35.59725613	35.4113261	33.74502851	36.6450515	32.7216266	37.794362	34.18741057	32.69602012	35.69233694	37.16302914	39.27431574	21.05431292	35.56232859	37.73930609	36.2692139
19800714	1980	7	14	38.7630173	40.06425182	33.97484329	29.16239022	33.78680223	36.66994183	32.60555655	34.50698343	34.87549482	37.11206278	40.06425182	32.89654035	29.26769609	36.61496022	27.30564212	31.59374644	37.07898848	37.89247334	28.8779597	35.79793881	41.27061533	42.96347743	30.34553354	38.08572261	31.46451386	37.59063953	32.61933942	36.74929544	40.31409004	28.52868415	39.41094897	36.66332869	34.61942829	35.05774935	35.86219826	29.74142152	37.60910642	34.66849599	33.0647965	36.47794338	38.43068067	39.18126849	22.68322031	34.29992618	37.96830752	37.37313382
19800715	1980	7	15	34.64839018	35.6176347	35.5925709	28.62477879	32.27205575	36.0899405	29.70756285	30.57101295	36.30592016	36.82755008	35.6176347	28.27702376	29.06236606	36.99295056	24.86446175	28.68005236	37.07075757	38.30930012	30.89766377	28.71371195	38.49366558	44.12096346	27.85197379	29.69745793	30.73253606	37.94908049	33.43222422	37.63846184	36.32270674	27.33940654	38.27685124	37.52978672	33.91383718	36.21232805	36.40290608	33.00783589	35.07624323	37.08244983	33.8950859	36.78301848	33.56268427	38.4999402	24.74568797	31.74044472	38.82539199	38.38947303
19800716	1980	7	16	34.66120409	32.25098571	34.80028168	30.42051709	33.58103398	38.33586838	31.35600861	29.06100451	37.04098225	33.97535933	32.25098571	27.73079582	32.1655955	36.3364084	26.43619083	30.60126581	36.15850551	38.9883834	31.18520956	30.6208993	37.2709136	40.728059	28.90476748	29.26944864	33.61642759	39.10789258	34.97774657	36.15462951	30.11162104	27.69137491	33.39140629	38.33341213	33.49924539	36.3417227	35.85451923	36.37097104	34.06954694	31.9856464	35.23236414	35.62184112	31.38071311	38.82949531	25.73391708	30.00450841	35.59018411	37.9530717
19800717	1980	7	17	32.3054205	32.89940994	32.33443874	26.49084882	32.24331985	34.80594002	32.24023046	29.94637912	33.78512077	30.34134193	32.89940994	28.53449892	34.16716016	33.59221765	28.70178282	31.70170256	29.28333949	34.49036633	30.0243708	26.31248068	31.42793238	38.89984205	31.14975046	29.32068957	31.60224712	33.76427392	33.24577976	29.7343865	26.1094294	28.62042247	31.11532604	27.91670117	31.48662121	32.57635623	35.49701421	33.6300188	31.599975	27.6236803	33.16895786	34.80147418	30.79573245	37.54529861	27.39798715	28.34960058	32.30759087	34.32431619
19800718	1980	7	18	32.94260836	33.50875583	30.22558621	26.53888626	29.08146207	30.53143041	31.22245428	31.56192187	30.91746446	30.4056202	33.50875583	30.11206401	26.46068692	29.05471197	30.70177081	28.94824548	29.86957038	33.97523931	26.94122671	28.62380023	32.77666248	32.82267062	30.03661879	29.57337798	29.76755355	35.99760617	30.8942319	31.55971404	30.19538661	31.38977848	33.45025981	29.71438642	31.56954138	34.11917108	33.15765751	28.34218286	32.5442885	29.54880492	29.52230457	30.65477787	26.13099232	37.3064967	22.34560661	26.69817411	32.96305813	36.19662615
19800719	1980	7	19	29.62271272	32.91496887	31.52854145	26.16326211	30.41059296	33.16832498	31.59482716	32.31374758	31.71339033	28.82006772	32.91496887	30.39243555	29.04938568	31.80692497	32.47320065	29.78845941	31.10978043	29.70072942	27.55943544	28.29222566	31.15755681	33.74779722	31.0078425	28.3462788	29.14046184	28.58987571	31.09581289	29.68614898	31.46451386	32.47066243	31.35926767	30.62423471	32.58127398	30.33693037	32.82368925	30.30089906	32.86165135	28.52181694	30.58152953	29.97770245	31.1871315	33.33937522	24.3934131	29.2054075	31.53247554	31.52406049
19800720	1980	7	20	30.7193464	32.40682882	30.58216784	26.21888535	29.35132329	31.48405593	30.42291032	32.49250831	31.74834897	25.49662322	32.40682882	31.72037198	30.21808258	30.6666161	32.38839707	30.03986163	31.77625899	32.15309705	28.37126283	29.72983441	28.94455025	34.97378567	30.87468405	29.42811698	30.73985485	31.57575901	30.87846514	26.62135981	33.0782553	31.34520888	26.09392965	26.14684293	30.18854683	30.00346448	32.26328932	33.97810093	31.858774	25.53424488	32.50956266	33.02945645	31.27268927	35.50988354	25.17606667	26.98839162	25.84118837	32.61009257
19800721	1980	7	21	25.74474849	29.7847811	28.89321817	26.33794117	27.68865646	31.0078425	29.18798548	32.21173259	29.17274359	25.37961767	31.55500583	31.46451386	30.10540194	29.92351417	31.94174018	29.70346619	28.26684986	25.88088253	27.37132317	31.68990054	29.38128562	32.49019588	29.98569714	30.4810007	29.76755355	26.14256657	29.14773218	28.5768674	32.51493305	31.35551066	31.77874751	26.61458124	28.34441962	26.35458445	30.07404255	33.55884758	31.97968002	26.00913654	30.195261	28.8173682	34.65825349	29.89307752	23.58052325	31.45391358	26.82069124	30.0645177
19800722	1980	7	22	28.81590476	30.19021956	29.13501964	25.3118604	27.9035826	31.00675701	28.01873751	30.38089335	28.35588008	26.58042778	30.55959403	29.94417421	28.33379548	28.09463963	30.53143041	28.64763209	31.28809692	25.63608056	23.55353868	29.50055218	31.51019199	28.48820532	29.57936042	28.53254616	28.83022442	25.92332783	24.93060401	26.39893912	30.67356468	30.13328532	29.42074161	26.50608099	32.34580823	26.33331735	29.55503892	24.4684745	30.74634619	25.01975709	26.17008187	24.55063801	33.03886703	26.04699218	22.40232776	29.00218254	26.69817411	30.69003033
19800723	1980	7	23	29.42184435	28.7887764	25.57915433	23.9353028	26.09512596	30.1613591	27.68226731	29.31978394	26.02052225	26.26560624	29.50478909	28.14547127	25.46546801	24.13320548	22.84902751	28.1827155	29.02870726	25.89430656	21.73644651	26.38153673	30.51920126	30.45687687	27.66682898	26.67584772	26.27017239	26.73276075	23.44575985	28.60310645	29.93234927	30.04640287	26.09662395	26.00936033	33.32904123	28.1121069	28.89209111	23.80661997	29.26943693	25.51152934	24.72084483	24.76161176	31.09816423	28.61649914	18.99459292	28.16293936	25.87107744	29.70290898
19800724	1980	7	24	25.09869579	25.46056691	28.19403887	24.00398621	25.54991034	29.23149868	24.88347706	28.43305773	29.36027318	25.80934481	25.74084377	26.04097239	25.33354045	26.37671117	26.34800901	25.64564597	28.9180687	29.26134669	23.50128077	25.4528065	28.70887036	28.00061129	26.1294677	24.37783621	26.18972022	29.8311721	26.15208045	29.65105213	25.872897	25.92537937	30.06287481	29.29270095	34.91867705	31.47319231	27.49628961	23.27057215	26.42988775	28.24023171	27.15493076	25.15165511	28.36712316	28.42186787	18.870687	29.44721449	28.68015461	30.65912265
19800725	1980	7	25	25.6585955	25.13045383	25.74760669	24.80702729	25.52299595	26.22071292	24.6955008	25.50682505	28.52792998	25.02016681	25.13045383	24.26599247	27.57977453	26.50596087	26.50804594	26.15646272	26.35767038	30.86237655	24.02127884	25.66594726	26.59244358	30.04035088	27.82067816	24.20295156	27.66693877	29.42811698	27.9035826	31.55020296	25.27691556	28.24994233	29.85731095	29.98629968	35.44721768	33.50891335	27.64522732	25.71113845	26.03183905	28.57151334	28.24633075	25.95001491	32.43317764	29.10278872	21.69572622	32.66333124	28.85479807	29.89795555
19800726	1980	7	26	29.56511352	30.168519	26.70848831	23.98285243	27.80361416	30.23539209	28.04763081	28.15224538	28.57039103	26.35078687	30.168519	25.52622943	26.09244814	26.15011132	26.48644117	28.03314406	31.0322598	30.51309547	23.90762032	29.34251724	32.33124688	30.21880613	28.26091298	25.81968212	25.944045	30.14762171	28.08975225	31.49354047	30.44348655	28.36474457	30.52266674	29.4511554	36.29257	30.93454501	29.17089371	27.54845305	28.68015461	26.35471378	26.17008187	28.39141745	31.87671212	32.24892975	22.61956789	35.46704637	28.84658962	31.69630059
19800727	1980	7	27	29.46900582	31.51310928	25.64757377	22.40986402	25.77018288	26.37937706	26.27236095	29.39431046	26.40460251	28.01134353	31.51310928	27.77768609	25.91267181	23.29843282	28.48850352	27.76226333	30.20909567	26.56322986	22.12023546	29.86560129	31.03541962	29.78565851	28.24346195	26.19987939	23.66923006	27.14485395	24.38548233	30.31331523	30.58331495	28.33379548	31.95482772	26.36076118	34.91867705	29.02031221	26.36091263	25.44124538	29.09835503	26.75943272	24.66337655	28.51574423	32.79139213	31.35161606	21.8319889	33.98666567	29.52801348	29.27473287
19800728	1980	7	28	25.82781359	31.4479998	27.95692499	24.93060401	25.96121773	26.07491752	30.45687687	30.57872745	28.64428272	24.30603163	31.4479998	28.57151334	26.21229062	24.53146916	29.13264682	26.53126766	25.96259421	28.10923273	22.46684714	31.51014825	26.12568366	27.4871949	29.7621702	30.45831289	27.61561413	26.72051272	25.04167916	29.6140738	32.13697015	28.69824021	30.55249526	26.79838044	34.14538912	28.37726715	29.29718942	23.89863413	26.42200961	26.27872321	24.98037577	25.89892168	34.21207289	29.8433044	20.21985282	32.95255486	26.01615756	27.97124423
19800729	1980	7	29	28.08860244	29.27563104	26.02341775	24.39994399	27.42201823	28.05135979	29.89531646	32.08906505	27.30159742	28.37479152	29.27563104	29.3573085	27.87136833	23.60744377	29.77649192	27.9990377	30.3510201	29.16221946	21.57682084	29.94664964	30.46139461	31.70965	28.36846836	28.26640196	27.53693556	29.31158655	24.11283488	30.00134939	31.07698373	29.33735572	30.66830227	26.5932675	33.25022051	27.69963408	31.24740688	24.08478591	29.4886254	28.12287685	26.04154238	25.87648731	34.20256723	30.56877627	19.87516489	32.91662969	28.47215723	30.25684158
19800730	1980	7	30	29.11665296	29.07876228	26.417578	24.42060323	28.40488831	29.04286558	29.61367022	30.195261	28.51976992	28.62871495	29.41025246	30.09628225	27.91811497	27.35510566	28.47076917	28.49091411	28.55543267	32.47364943	23.89945981	29.23149868	31.01450987	34.87326377	28.98133775	28.58644395	27.73283664	32.53699679	27.8042199	31.71336207	30.34183415	29.69167366	32.76136633	30.27830621	33.71585989	32.43042847	33.18738003	28.62925787	28.08118552	29.70438141	26.42348193	31.4479998	33.15418361	34.06651072	19.98517552	31.78846984	30.59398753	33.18549512
19800731	1980	7	31	29.52778586	32.24023046	31.21099434	25.38542112	28.77252076	31.89141689	30.29979307	33.61966397	34.23580787	28.15755939	32.42530279	33.05318317	29.55432071	31.77047468	30.27830621	30.2061359	30.53490704	35.33912869	27.87931801	28.78248662	31.05532055	38.38834392	32.20431759	29.8790819	28.9753882	33.8126129	31.04788147	32.95097561	31.47626735	31.75078244	35.14705199	34.33031783	34.75444106	31.5474411	34.854826	31.71339033	29.6602474	30.04839845	29.33955273	33.43249804	32.50647937	35.84649645	23.48596303	32.60321073	31.8048689	34.34151425
19800801	1980	8	1	31.00675701	33.68018685	31.11906214	24.22702134	29.5787187	32.52354397	29.89505482	34.28809911	30.48598717	28.01873751	33.68018685	34.46033506	30.95440894	33.08551312	34.74583064	32.03821445	31.89866833	32.37488028	28.20677917	28.75329135	30.70947447	36.64129994	33.57068202	32.25729188	29.93525459	32.12911584	31.60100098	29.98532482	34.32006359	34.66367492	33.51990114	30.36083153	34.73174007	26.60623184	34.04079015	32.13228895	32.5484996	25.76307512	29.75429358	33.80616798	30.96141038	35.98852888	24.26148335	33.59823573	30.6276234	31.12904554
19800802	1980	8	2	30.80245405	33.54871406	30.89114158	23.88006867	30.60596947	32.49191346	32.27177432	35.84902332	31.53883596	27.88474777	33.54871406	35.02716877	27.8042199	29.31874271	29.70868561	29.03994577	32.6232956	31.4247186	25.41538371	30.22045286	31.39159848	35.21711015	29.47859029	31.40163305	26.53287235	28.69824021	30.30531731	28.37479152	34.45308933	29.95032643	31.34729645	29.47701118	33.69568711	29.52472577	33.45713525	32.64914559	32.00723087	24.47019963	26.03378909	31.34892771	33.46481854	33.75378423	22.34191204	31.40759477	30.57505279	31.30618086
19800803	1980	8	3	30.83252655	33.88302408	28.22004943	24.54802318	29.46236803	30.81143541	31.50560044	34.48466508	30.6911781	28.55175575	33.88302408	35.6385292	30.97381576	31.27847654	35.19349144	31.30474853	31.01128695	29.35132329	25.26900021	30.68715968	33.34671587	33.58103398	35.37571233	30.83481709	28.45963263	30.11162104	26.03378909	28.93406962	34.29548669	35.89132911	33.39140629	26.4587533	33.10122316	30.8623872	33.1175275	28.77939691	31.58603972	25.35955585	29.98987323	28.85479807	32.4690736	31.83913327	23.70895584	26.85225594	28.41678179	33.45044219
19800804	1980	8	4	31.03633075	32.88296795	25.47495004	23.4992058	28.43261475	26.6882674	29.93664935	34.11320975	27.65702749	25.83891033	32.88296795	34.58651602	29.78281008	26.50424138	36.24516995	30.36315791	30.58216784	28.66493968	22.8207969	30.5115448	30.57872745	32.44259595	33.28992242	30.89826104	27.87982451	28.81042959	23.96433688	29.10773521	33.89434355	35.1906536	33.29065776	27.94577224	33.70780984	31.64375007	33.41958973	29.23254291	30.59759633	25.44553436	27.80361416	28.27015255	34.03864703	32.66795539	22.83081076	29.57303312	29.63547901	33.48327594
19800805	1980	8	5	32.24423295	34.63079149	28.80830879	24.17419946	28.32249189	30.64760308	30.83157583	34.86285349	29.28034072	28.34959394	34.63079149	35.20837851	29.15908622	25.82962016	36.79071047	30.7566791	32.10817306	31.53116017	23.27108645	31.29188298	33.15418361	32.93851635	33.66589582	31.93318384	27.32646365	29.37526855	25.54389792	31.11007742	33.56247065	35.7137438	35.10904689	30.56525037	35.6542008	32.78046255	32.00296118	25.89892168	33.4910253	28.3003745	26.01350016	30.20800586	35.89526923	33.04458535	20.08174836	33.60829625	30.95609018	32.99646821
19800806	1980	8	6	31.69069518	32.53377957	28.36106495	22.94285215	30.01516369	32.94992475	31.07691295	33.35797421	30.92266155	30.59213364	32.53377957	33.24695545	30.3941773	30.7835027	31.21434563	31.5985068	33.20546114	31.25476598	25.99843404	32.51626776	35.00148829	35.3747295	33.60380899	31.34234838	27.60714967	31.17551242	29.61063564	31.45189237	32.06640882	33.0195932	35.80883214	31.93689003	36.44829582	31.42793238	33.93110202	26.35407883	32.52035828	28.17150755	29.40328442	31.52690961	36.72725648	33.57751217	21.08172713	34.97391149	32.04592706	33.00768433
19800807	1980	8	7	31.27347989	33.22794861	29.14773218	24.78708645	31.21588636	32.83004527	31.3224466	32.19820001	31.28598772	30.57723667	33.22794861	32.27316049	30.69268745	31.78354468	32.86016518	29.88905107	33.44492608	32.87239328	27.22905172	33.32086481	33.83119834	36.09023965	30.88280587	31.86653787	29.14437312	33.46821978	30.45211366	33.97296907	32.50280433	31.34133174	35.95430203	34.61434785	33.92956604	28.50493445	34.06525806	33.23560264	32.81678856	30.98607233	30.26119369	33.25364312	37.30957711	34.33005421	22.95304112	34.06729822	32.64914559	35.2694613
19800808	1980	8	8	31.80591319	33.51064821	30.39012285	25.39176457	31.0045319	32.69963519	31.284712	33.11852761	32.56915266	30.60126581	33.51064821	30.73743174	31.24740688	31.7683059	26.72825063	28.68316145	32.68761418	31.71268909	27.55541572	31.88283912	33.79804465	37.17466588	28.03460168	31.68928736	29.41286503	31.78682324	31.32169732	34.09602913	32.82614835	30.97882248	35.02562038	34.72302606	35.46776333	31.76626205	35.4307551	33.99351945	34.11507347	31.07548962	31.50560044	34.06937943	36.54806533	35.56546185	22.35151534	33.33246576	32.27826107	35.14416569
19800809	1980	8	9	31.72639611	33.32386003	31.22059222	25.17506072	31.18706146	33.70705039	28.75589759	33.75505006	31.22225557	29.27833191	33.32386003	32.59575636	32.06687903	32.03890631	32.52010601	27.88046138	31.75736005	30.89516256	26.06063498	29.97369899	33.69723696	36.37709613	29.29718942	31.4956633	29.86566247	30.5115448	31.88911796	33.32901721	30.64334387	32.89474922	34.41093822	31.71145685	33.3936963	32.48700422	34.2018117	35.44682509	32.88588028	30.30752136	32.41099388	32.87294596	34.7798425	33.17125157	23.91323529	33.04952153	30.86594455	32.93321292
19800810	1980	8	10	29.86698287	30.168519	32.87063675	24.3277183	31.82429799	32.5675807	29.30648805	29.42119028	33.25364312	28.31419103	30.168519	30.02832954	30.47216109	32.39886542	32.96044506	28.36846836	29.55637144	29.45337403	26.07829092	30.49416124	31.85459658	36.34587939	31.27584324	30.71253179	28.85799151	29.32179606	31.78712516	31.67626086	30.77547892	31.0560678	33.78490113	29.38128562	34.23298157	32.08249639	32.47364943	35.72508369	31.04883978	29.85270185	32.27065376	33.13250198	33.5752453	34.16000818	24.96535393	33.05562059	29.83928283	31.75060679
19800811	1980	8	11	30.60801835	30.45065854	28.28173594	24.21013923	30.06722394	32.58127398	29.23522752	32.32996803	28.39167982	29.44190951	30.45065854	31.94956861	30.51114351	28.84908163	33.4755285	29.61012241	29.90505569	29.59976834	25.00198346	30.46379345	30.17609108	34.71824621	32.24358493	30.00134939	28.13900686	28.87847996	28.66025858	30.76467289	31.25767875	33.08856051	31.87505985	29.11161607	34.31536879	31.98973158	34.0814059	34.14191711	30.81558939	29.02870726	29.72335974	33.25374407	34.31536879	34.709528	25.48514522	31.21434563	26.6130775	32.92507016
19800812	1980	8	12	31.17314976	34.52199163	26.06568461	24.17892743	29.0073937	30.52146102	31.35307014	33.2083901	31.08306588	29.04938568	34.52199163	31.33497746	31.08630039	29.41103982	31.52807495	30.26646172	28.92585336	34.29823102	24.39396422	29.32179606	31.5434239	32.0312297	28.97726923	30.60440094	26.65496556	31.51214676	28.91765576	33.11672864	32.91662969	30.56215581	33.05562059	32.559654	33.14422724	31.36723679	34.68296828	26.03107456	32.59215501	29.81718619	26.36907414	30.39057516	32.63455725	35.04270203	20.39585075	30.57798812	29.78801031	35.65407802
19800813	1980	8	13	32.02558376	32.97470736	29.07314561	22.92625172	29.68423198	29.9711978	30.35551808	32.68761418	29.72329823	28.46669484	32.97470736	32.50280433	28.7565561	30.56182379	28.3526066	28.79656511	29.49764118	32.96264369	23.89313288	26.52719507	33.14614724	32.42394346	29.67909209	26.93476015	26.06092173	32.78046255	30.51618044	33.84088815	30.47362821	29.00828021	36.16471944	34.00281983	30.83481709	31.4811714	34.08921655	25.73948803	32.43001806	29.36549445	27.86760097	30.70572364	28.51163877	34.22368585	19.87836991	28.86334632	31.32917543	33.70691684
19800814	1980	8	14	30.75094107	29.09458137	30.35551808	24.53347127	29.68232895	33.1931008	31.1831306	31.19090802	31.02864409	28.45394109	29.09458137	32.11597877	29.84078342	29.94637912	32.7081572	30.00134939	32.87092943	32.08249639	24.46667429	26.80527533	29.86482846	31.90224358	32.13697015	26.17721092	28.11522269	32.81666858	28.72176298	32.16823391	28.5768674	32.54916783	34.9471447	31.5978877	35.34027163	31.30401379	32.40216612	28.12141235	32.43317764	28.10616547	29.72335974	29.81718619	31.32315982	32.1506392	22.32650238	33.46818264	30.00346448	34.45308933
19800815	1980	8	15	26.19223561	29.71372975	30.08411258	24.54815519	26.12697189	31.60686237	30.5594635	31.53116017	31.63548615	26.3472654	30.5652035	30.99841994	30.84240555	31.86032835	32.87092943	29.43485439	29.02031221	30.73111107	25.45626829	29.22676844	29.01036996	30.34985464	30.49083626	26.51439779	27.67772148	29.38829784	28.47065562	32.01995589	30.97492739	31.63674157	33.58652594	31.45910311	34.93982968	30.93874511	33.44492608	25.07452613	30.28953853	28.82366614	30.33810856	28.80509097	34.7046443	33.27071346	23.10331317	33.87789485	30.26966065	33.32904123
19800816	1980	8	16	30.80214232	31.03947129	30.5479525	23.73074418	28.78863651	30.34256069	31.24137045	32.65812708	31.06380302	26.17313561	31.97468321	32.63021139	29.97412174	32.09562565	31.9164512	31.28809692	31.94343028	32.25286299	25.33902009	28.89801163	29.60178536	31.11193061	30.22523383	28.50437382	27.72171795	28.75122725	29.08146207	33.02993897	32.13913152	31.56699195	32.91491742	31.58754993	34.83562199	31.07537159	32.57372502	24.12655221	31.35570874	29.03791775	29.76466628	28.85479807	34.77063012	32.83571854	19.88298679	33.53371631	28.85072431	32.82719915
19800817	1980	8	17	32.26302245	31.89684734	30.41290805	22.24928812	26.31534918	29.49294464	26.51109505	29.2081831	32.05264101	29.21006131	31.89684734	27.85789645	24.89091599	32.43042847	24.65517057	23.97798064	30.43807391	33.28491347	25.76829554	31.62515174	34.16767667	35.54685659	24.11948576	32.4261363	24.07139863	30.85257642	31.02856852	33.1620775	34.23149139	25.7895311	33.18537518	31.62106697	35.28185785	31.155801	33.2622709	25.11690507	30.87673464	29.8790819	26.72541883	30.92266155	36.42151284	33.89222336	17.94866302	33.11443335	30.79573245	34.8159374
19800818	1980	8	18	28.83223982	29.4174773	30.19655334	21.63340841	25.68218833	26.40460251	26.33271919	26.39292199	30.37199028	30.22294812	29.4174773	25.48262115	24.52232145	28.67864826	23.67620032	25.3783041	26.97454972	33.05262705	24.21761869	28.89898278	31.61447886	35.25104635	25.08485269	30.00528099	23.83806932	30.07607024	28.08870019	33.14785371	33.03047707	24.27985523	34.61404206	33.17593653	34.7798425	31.28341266	32.16462374	33.72612652	30.86116905	28.88818752	26.13091391	31.9395227	35.02562038	34.90954176	19.94371735	31.97800306	32.01995589	33.64722196
19800819	1980	8	19	32.50647937	33.07407505	28.40856761	23.69389801	29.36539012	30.22309649	31.06187654	31.67637985	32.82554102	28.10412053	33.07407505	29.78123533	30.13194853	27.93252724	24.48944262	29.48187683	32.47648871	34.54502914	24.38651489	29.77233006	35.14342365	34.9296067	29.67773597	29.86489583	28.16234006	31.27095347	29.23254291	33.97296907	32.0439945	26.14435711	34.65825349	32.51785002	33.8496586	31.79158166	33.45031482	31.92832378	34.7798425	29.89307752	29.12042281	32.40682882	33.42633712	34.72837162	20.62953912	28.79505663	32.21895377	34.39578247
19800820	1980	8	20	34.34752853	34.47480235	29.43644334	24.31750644	27.77376952	32.19838147	30.47060138	32.40216612	33.10772014	30.17109359	34.47480235	31.29578067	29.18414526	28.29780888	26.52910597	28.30523384	34.68177953	34.74603504	25.35294709	30.8623872	36.016762	34.85701757	30.01250839	32.15704034	27.53151575	30.56525037	32.41763775	32.69602012	31.51019199	29.2062145	36.89952974	34.3753264	33.39200065	32.24000388	31.70967429	30.48702848	34.8078906	31.56052546	26.76524527	32.61675717	34.69466958	34.54888515	22.00569429	31.37116691	34.19202214	33.30589902
19800821	1980	8	21	34.76779989	34.24580939	32.05331175	24.96389273	31.16846078	34.58353502	30.82981397	33.97296907	33.30589902	32.54536885	34.24580939	30.70394359	28.27702376	30.92266155	24.94484993	29.77434321	36.9256429	34.34169151	26.39764179	31.40333262	37.81396583	33.50056486	29.46270192	30.86770656	28.36654186	29.26769609	31.9982564	33.79804465	33.23831	27.45607773	37.90883874	34.67676831	33.3936963	32.94055711	32.80198857	31.97968002	34.98435353	33.46047701	29.94242817	31.41412706	34.58440109	33.85533722	21.68365223	30.81870812	34.83556946	33.32386003
19800822	1980	8	22	33.88245538	30.21711865	29.97577856	25.13428938	30.34434257	32.15651598	29.0787023	29.47658689	29.93525459	31.78727037	30.21711865	28.47215723	24.45031287	29.41068297	23.7656159	25.93159966	35.6157791	29.17240222	24.64542184	30.46379345	34.98056564	28.38940404	25.15504322	30.67933031	25.72087135	28.31924671	28.20963382	30.39954495	33.59823573	24.21246241	34.34492615	29.80519637	33.61642759	34.2717374	28.65750372	26.16951348	36.17827663	31.0678757	30.93643595	27.04528139	33.37625529	28.3760062	20.13974746	29.67694287	31.84363579	32.97576455
19800823	1980	8	23	29.78123533	29.34251724	28.40635651	22.81596828	26.1283398	29.58549747	25.17183107	27.7645473	27.49146002	28.8093206	29.34251724	25.30511697	23.18477359	27.17729152	24.20929775	24.03015719	31.17871086	27.58413767	22.89752018	25.99339289	32.75497207	27.9676355	23.95452496	26.56818737	23.19245908	26.09453682	26.1527909	28.196302	26.76163072	24.29830444	29.9062853	27.69135866	32.10008079	28.740195	27.21079782	23.64494637	30.7782522	28.03068091	27.76684325	25.63739371	32.48331669	27.48269184	19.73759606	30.5652035	28.89843552	28.56347709
19800824	1980	8	24	28.57338336	28.39846128	26.33500349	21.81405015	25.01603238	27.65818425	23.44445806	25.9568937	28.5181032	28.44981783	28.39846128	24.62312728	24.22443022	25.62234737	23.52766123	23.20528701	29.48658439	30.61234882	22.18047518	28.93406962	30.22806572	27.7999268	24.57224165	26.08382114	23.88065231	28.03604129	28.10370979	29.68163554	26.46430285	23.88635421	32.862238	31.23158133	30.71253179	27.94616015	26.91967917	23.79450961	26.45283293	29.04155467	25.42749929	26.84086682	30.64334387	28.62311846	18.41372048	28.19966019	30.51618044	28.74351821
19800825	1980	8	25	26.31432884	26.98051453	25.31771131	21.40756638	24.52552647	26.27713241	23.21148492	24.32649912	27.75408587	27.20199726	26.98051453	23.38936865	24.74511339	24.98140194	23.83806932	23.17551911	27.38698512	31.41190565	22.33929585	26.34820498	28.81733747	28.56195817	24.69605873	24.3277183	23.21425709	28.92502695	27.35031795	30.26119369	25.62494414	24.34131286	30.83896864	28.75329135	31.86455101	31.38144882	29.30196095	25.7043682	25.04264821	30.03026911	25.69839234	27.65136871	30.3963347	30.2360985	19.2546614	28.11598117	28.43971676	32.95785221
19800826	1980	8	26	24.58375422	27.7669171	25.68377896	20.76536413	24.43939924	27.44435872	22.87911651	27.04141724	26.21391409	24.95701336	27.7669171	25.10425173	24.67477457	25.35088021	24.17691316	22.65799082	27.13812969	29.89443267	22.60950897	28.45394109	27.29792986	29.72132368	24.34817178	24.69176347	22.76190011	28.28548899	26.24322333	29.71027982	25.20466871	24.78449584	29.11944248	28.85962567	32.09565312	29.88604465	30.75962077	27.30663771	25.78409589	28.1539572	25.94010691	27.33940654	30.3963347	29.84636965	20.5123694	32.17782085	27.51870198	30.00343516
19800827	1980	8	27	26.10874932	28.02228092	24.63367693	21.02370869	25.40844073	27.45676527	23.58350753	25.65473096	26.13939795	25.67311815	28.02228092	24.73307637	24.79770412	25.34007326	25.40146474	23.80219571	27.22712915	28.21687408	22.59406544	29.03583535	28.70235228	30.13307088	25.2252664	26.79822784	23.6855695	25.60145596	26.7988435	24.84262409	28.23876868	25.81238035	28.41615139	25.44680485	33.35997671	25.21081211	30.52199168	28.36563756	26.14463705	23.92152224	25.97078176	27.75959447	33.50307478	29.79741929	21.37447156	32.33689472	25.96970086	28.456164
19800828	1980	8	28	28.50087009	29.81020541	24.98770419	21.24220295	25.74463159	28.1997744	24.13914569	27.45963525	27.81155698	23.26383868	29.81020541	25.31397255	25.34302297	25.88330243	24.84262409	23.64389817	29.78428664	28.79340499	23.09681795	30.19655334	25.87077092	30.23174085	27.19979263	26.7669161	24.23655993	25.82444881	24.77717532	24.48743666	29.26943693	25.58154403	28.25515468	24.84795944	35.41956001	25.40294845	27.70621183	28.30041362	27.65481008	24.84569945	27.33695701	26.0638498	34.40592525	28.66525169	21.30180511	33.82657855	25.48514557	26.12123183
19800829	1980	8	29	25.52673092	30.17109359	25.31854461	21.69183668	25.91240112	28.41719858	24.69062969	26.38525945	24.67751934	24.40326358	30.17109359	25.12780234	26.09104291	23.84110376	25.30125148	24.03828555	26.75197129	25.6469118	21.64081941	30.81979694	26.57905221	25.5632529	25.68649524	28.69573176	24.38483551	24.82773668	22.74333421	25.33197369	28.86559982	25.62808999	30.05821646	25.12873681	33.36851555	25.41666178	27.52032843	25.21602956	28.19190317	24.86154357	25.90651698	23.7656159	33.14720016	27.32646172	21.15608882	32.2655141	26.36091263	26.31248068
19800830	1980	8	30	28.55534941	30.21808258	25.50916537	21.51410051	25.03988211	26.19756554	24.90557775	28.53753719	26.69498762	25.95691078	30.21808258	25.94717465	25.51955318	23.64275703	26.55887925	24.31630947	26.67584772	26.11511803	22.00415831	32.34191414	28.28522569	30.27798048	25.41536689	28.03591923	24.61300255	26.50295153	24.0898102	29.34788054	28.54943739	28.38155123	33.17902477	28.03591923	33.66659603	26.35767038	25.90832703	23.32882252	28.55534941	26.43524063	25.02027195	27.39722779	34.84106627	29.5310846	21.12602562	31.53933773	29.43644334	28.12413744
19800831	1980	8	31	30.42051709	29.6981264	26.44962753	21.11534155	24.93773932	27.99763679	25.03988211	28.07684668	28.26105548	27.86964704	29.6981264	26.47753612	25.02027195	25.33208788	26.60718025	25.9211982	26.43078126	27.77966828	23.81872548	28.81586116	31.30920875	31.73866188	29.01651595	28.32091703	22.54352546	28.33379548	25.8089378	29.80009545	28.87847996	29.93640248	32.0439945	28.01253339	32.72292734	29.33730858	30.42234032	26.1429248	27.76216416	28.07545783	25.82947026	29.25749802	33.83172902	31.28103458	20.62573283	28.44928156	29.98629968	31.0560678
19810601	1981	6	1	27.90421354	29.6602474	22.51750385	20.42967617	22.90834118	22.84924293	23.84110376	29.58951739	23.69015917	26.30359519	29.6602474	26.1283398	22.57956026	21.19372738	24.50799503	23.74244507	26.55219499	24.44779228	19.19054427	25.79525243	27.6236803	25.1101587	24.61697848	27.47953215	23.53084375	25.44944181	22.35679719	25.00922927	29.17142358	24.75514044	29.3722441	26.68126881	35.75724993	25.77178168	25.46816847	19.53140976	26.10294594	23.58206621	21.27934812	24.00294036	30.81558939	26.17008187	17.4160141	31.73430851	25.61494129	28.99799307
19810602	1981	6	2	25.56811565	28.69714576	23.88779689	21.60910977	25.50228113	25.39490444	25.11735648	31.05387559	25.1101587	29.06039808	28.69714576	29.42184435	24.11178903	24.14382569	24.83033962	24.1711672	25.98568432	25.73753166	21.62147864	25.97312461	28.96230415	26.20448787	28.83758866	26.49662041	24.77862946	25.80604112	23.9059237	25.68345577	28.99736954	26.01896225	31.03963882	28.02125737	34.60953879	26.7867099	25.27357836	23.07991914	25.99925255	25.60774113	23.89025428	23.42846692	31.89391022	26.24546297	18.40089019	31.84991603	28.40059188	29.56840387
19810603	1981	6	3	26.28669413	29.36539012	25.27261758	21.62977995	25.42790505	25.68868006	24.7750297	29.18789114	25.85658766	28.79452875	29.36539012	27.84610673	23.35227843	24.75679753	26.08755719	24.85776867	28.85072431	24.19524747	21.50285108	28.69589966	28.22807582	25.50367673	25.88581179	29.46270192	23.59680977	25.15367003	23.77269056	25.0997142	31.24015885	25.09081479	30.16981242	25.4134725	35.62331522	29.95494549	23.40053811	23.58990046	26.52663763	24.7765464	24.12542092	24.04131044	33.42856779	25.91880254	20.6275673	32.42825392	28.83975148	24.83243115
19810604	1981	6	4	27.90472378	30.54418729	29.2389872	21.65483489	25.38650621	28.25185841	24.82288604	32.53064302	28.10412053	28.40856761	30.54418729	30.43018515	24.26395984	24.82288604	28.89801163	25.48949391	30.04094127	25.19702618	22.95361548	29.63897891	29.62643965	25.60303868	29.58549747	31.01954664	23.47529226	28.40760954	25.40146474	26.68973808	31.7590678	29.2486164	33.53637213	28.46496043	36.04874678	28.85202505	26.27872321	24.91191042	29.09733157	26.34564656	23.65728929	24.66884379	33.18537518	28.24238305	19.81460933	30.66830227	30.04839845	28.2802663
19810605	1981	6	5	29.6758151	30.56525037	29.51675988	22.8620642	27.86760097	28.57372575	25.7792851	33.72659291	29.03931198	29.50691309	30.56525037	30.28026901	26.31248068	24.80065846	29.58951739	27.84630336	32.73609072	29.0818086	22.56472864	30.31497881	32.96044506	25.66429612	30.44204037	29.92262116	26.197529	28.89898278	25.03329041	26.93575446	32.51230494	31.06187654	33.43708156	29.33515164	36.21249269	26.74905177	25.84118837	26.23825235	28.89419911	26.08604918	24.94484993	24.53446127	32.73409372	28.27119796	19.94794186	32.33124688	30.63576505	28.88434956
19810606	1981	6	6	30.30393783	32.54288426	31.10062816	22.96968232	27.68865646	28.25195208	30.75488648	34.26207471	30.89516256	31.59336028	32.54288426	30.99478514	28.79127217	26.45162891	29.05836695	32.34631631	33.00962699	30.06287481	22.08113273	29.91562953	31.67199158	23.65113493	33.46911778	29.70118961	28.81042959	26.72051272	26.13351522	31.19257539	33.41088808	32.17458797	35.72242066	31.89563149	36.27386163	33.0219574	24.78470434	23.98004021	30.30193443	30.0659217	25.06126897	24.47859228	32.4261363	26.35471378	18.80501368	32.30491316	32.00181406	31.14278643
19810607	1981	6	7	29.87903284	33.69859887	28.43741644	22.09668796	25.18587185	25.89787795	25.95409577	35.06284876	26.36148583	32.5241558	33.69859887	30.12789732	24.92377576	22.77744974	28.22177277	26.22537913	31.68489591	24.98289952	20.51163356	30.98055932	31.8811381	25.94535865	30.89114158	31.66815768	25.80934481	25.59516479	24.88895925	26.22788919	33.71151483	30.25149256	32.25876271	30.30946823	35.59645986	31.72491507	25.6439574	23.33152457	30.42051709	30.1558975	23.17606541	24.36430047	34.25020683	26.08834479	17.81477575	34.29992618	26.69817411	28.32163415
19810608	1981	6	8	26.60579502	28.90725289	28.10412053	22.6019288	25.50228113	25.25842868	25.25136604	26.53682611	27.98560697	31.35693909	28.90725289	25.51855528	24.94340912	25.0592206	25.46861943	24.92322202	29.8184387	28.31492628	22.64728207	30.86594455	31.09444626	30.73578322	29.05474545	31.82474071	26.10192745	28.61985276	25.42827439	31.20263294	27.01996454	28.72620045	34.47673599	30.52318163	35.67390698	31.50745599	28.98215057	24.44034385	28.31153869	30.48865946	24.08761281	26.3064389	32.74262089	29.91876448	18.71904215	35.23779908	30.64598284	31.57278048
19810609	1981	6	9	31.09729488	33.6474611	30.96480778	25.09334	29.87840713	30.03987586	29.53481992	31.65686366	32.45429635	34.12442535	33.6474611	29.79793946	28.10412053	29.81313839	30.90661535	31.04788147	34.31652324	31.599975	24.7003374	30.68715968	33.84222839	35.03206789	33.38646962	33.26149301	29.68565764	31.93673761	28.26715889	32.60197442	33.95562352	32.58127398	36.64358245	32.69054456	36.97044685	33.0866025	33.69503786	30.54418729	32.29362356	31.80514085	28.23876868	30.96767605	33.91511912	34.36159532	20.90114796	33.0447218	33.46481854	35.52957948
19810610	1981	6	10	31.39561473	33.29552812	30.91391726	25.96329616	30.51074313	30.44204037	31.0344739	36.83450898	32.68761418	33.28191782	33.29552812	34.7488644	30.35139516	30.76880447	33.05205855	32.25098571	35.15055676	32.51626776	24.65400795	32.11926911	34.06840139	31.53515257	34.19842886	33.23560264	32.23808839	34.07277025	29.01865189	34.15029365	33.61729185	35.37348569	35.1793205	34.26814566	37.97243743	31.89543342	33.95562352	28.21060892	33.43249804	30.90547651	28.52062361	30.08321952	32.22083739	34.45355032	22.26471273	33.24228734	30.83896864	38.10550706
19810611	1981	6	11	30.61626207	31.47368417	29.23149868	24.44622152	28.22528154	26.41009918	29.41371206	34.59009716	29.75373179	29.95757276	31.47368417	33.5527978	29.06223859	23.09218747	30.2438163	32.00284081	30.62722362	31.07698373	21.27887228	28.35826115	30.50396083	26.32314098	33.56118721	30.96106162	30.32455845	29.8019179	24.11178903	26.77953386	31.56551956	31.93904894	31.51832305	29.21800475	37.5360545	24.08559446	32.32088333	23.05954416	31.75060679	24.80846172	23.90391737	25.97029428	31.41992872	34.72450374	18.76937064	34.72677433	28.39167982	29.73845274
19810612	1981	6	12	28.10204225	30.28199286	28.8296992	23.82756418	27.64517071	25.98608388	28.07545783	29.34444903	28.71423812	29.03949885	30.28199286	28.77738312	25.10690757	26.41541093	24.19628448	26.51292985	27.02665573	25.87937667	23.18346841	26.3487124	26.84423049	28.08023494	29.4669029	25.91105873	28.43971676	28.74996634	26.36815614	28.77737085	26.51455328	27.31106919	34.48193695	26.73261851	37.50590751	32.52030696	31.21434563	25.93159966	25.87456715	28.22482136	26.76893742	25.53424488	29.75101566	31.17871086	19.8381563	35.28985805	31.83623488	33.63608545
19810613	1981	6	13	29.47701118	30.9234743	30.03198969	24.49280905	29.78801031	26.71526889	30.44049522	33.21884489	29.2838467	32.06640882	30.9234743	30.80627811	28.36006598	28.39167982	28.88402862	29.81718619	29.95757276	29.56840387	24.55407065	29.21056542	30.43343087	32.85234799	31.6016971	29.20962968	29.73984269	32.11597877	27.78558038	30.97492739	30.51920126	30.75094107	34.56079299	30.83481709	37.23874614	32.9611893	31.63124878	28.84554841	29.01572963	30.18854683	29.90559902	29.89601196	33.10381358	33.98921579	20.88254494	33.93301999	31.67334201	35.23596703
19810614	1981	6	14	30.2596881	33.28992242	29.34630062	25.03239141	30.57101295	29.63703561	30.4122716	35.63343899	30.2803745	30.82959713	33.28992242	34.4506058	29.36450556	29.00207412	32.97860277	33.38646962	29.94760314	31.1871315	25.20943237	29.12397554	31.00564843	34.73866982	35.54116226	33.13995744	31.67111166	33.02430959	28.46812382	31.62106697	33.3000658	35.27566144	33.86213855	30.96480778	36.19157652	33.67569212	32.47320065	31.17551242	30.36914074	29.63878366	28.71371195	30.98607233	32.38634244	34.09602913	22.63966574	33.68745355	31.65855394	34.80533754
19810615	1981	6	15	32.85873906	33.57649576	30.42291032	25.09465311	29.83369758	30.48357255	30.03511726	35.08749959	30.09402775	30.75122494	33.57649576	34.65960862	31.12533301	28.99571153	36.15091916	32.1640016	33.98398831	30.61768981	25.22396407	29.37112402	34.66849599	33.81303276	35.3311783	31.93318185	31.30474853	31.30618086	28.27342678	31.56052546	31.48817991	35.80962431	33.66778854	30.16689583	35.09033698	33.63174446	31.85490655	31.71143223	31.31734848	30.05634373	28.81586116	29.99656416	32.63544275	33.72309632	22.71934661	33.29954239	31.34133174	35.80800422
19810616	1981	6	16	33.19436443	36.40393609	30.56405604	25.33536196	30.83157583	30.68121142	30.60081282	35.90252181	29.49678487	32.01686018	36.40393609	35.04934541	31.15747086	28.69491908	32.9410452	31.87877209	33.66512945	31.24494941	24.47348986	30.07985266	35.55331112	25.87069429	36.09866889	32.96647512	30.58926017	31.24870883	28.26241682	31.20085231	32.53149717	38.05237109	32.88588028	31.04155031	34.84577067	33.82092748	24.57034678	27.99388279	31.68278044	29.78716691	29.03931198	26.43619083	32.79621376	29.2389872	22.66011033	32.25098571	29.92405217	35.66256307
19810617	1981	6	17	33.82665936	36.44232326	28.75018245	24.54123105	30.91315162	30.03026911	30.44741459	39.05666603	28.49845169	33.3000658	36.44232326	34.57470357	30.51237019	25.44677394	34.87926993	31.30580049	33.23560264	24.28049152	20.90498774	30.35137915	35.27566144	23.25488311	35.64024213	33.54871406	30.7140786	24.2708171	24.61104509	26.22575267	33.80616798	36.13781822	33.63468732	29.20279238	34.20256723	33.05318317	21.50220686	20.60799713	30.84415206	28.68471426	24.71850302	21.79900498	33.13374791	23.32629318	18.14480717	33.56810757	31.56636838	29.17598554
19810618	1981	6	18	32.36251341	35.21348142	27.43001225	22.59183655	28.62871495	27.96906017	29.94242817	35.88738708	25.34561173	33.28215769	35.21348142	33.4415122	22.73950972	23.66805106	26.62944876	29.4183649	32.57474572	23.84655166	19.27199898	29.97678798	34.98056564	26.77091664	28.82996465	30.27558182	26.00201577	25.04869021	22.86063184	26.40582387	33.26952388	30.85257642	32.22057857	28.43259397	32.95770623	34.14572673	24.09855752	21.77874799	30.7150067	28.91828401	23.15771394	22.67784597	35.69943625	25.15072413	17.23297876	34.17140723	31.74977517	30.98893556
19810619	1981	6	19	32.51481055	31.5034784	25.16578046	23.66427457	28.77859324	28.32314506	28.91647945	31.26180843	25.20176432	32.24023046	31.5034784	29.85316593	24.40357768	23.97469644	25.92580763	25.76652829	31.14347815	26.25110776	20.10464883	29.33598584	33.90642695	26.43434833	26.08834479	29.36723945	25.52275139	30.95758393	23.23651294	29.88439821	33.76611454	29.13736518	31.31689001	29.48947062	34.39429106	32.3835881	30.55400713	22.02849343	29.53443093	29.50656839	24.55807029	24.55561865	33.13355284	29.52056487	19.45501311	32.13788474	30.17856739	34.66849599
19810620	1981	6	20	31.83437762	32.29632448	29.78345767	23.71665399	28.77961125	29.26260671	29.87117378	30.99576484	30.16919709	31.8562018	32.29632448	28.92775242	26.03749681	27.54845305	27.9990377	27.51291045	31.97968002	30.24673464	22.4887511	29.39198437	34.4422157	31.96024878	27.53455002	26.17008187	27.83157266	32.54288426	25.66283043	31.26624114	28.92775242	30.8156379	34.01983873	31.96880912	34.65464409	30.05634373	31.43644056	21.9259155	31.02147899	29.27473287	25.48262115	28.78863651	31.30652998	32.7216266	18.90954609	29.90196595	31.38402427	35.10904689
19810621	1981	6	21	34.36757148	35.01672952	32.04608222	25.26779092	31.83240033	31.56529653	31.04778536	35.23779908	31.41412706	31.87004535	35.01672952	33.67473747	28.01873751	29.79200905	32.28190928	28.1093485	35.63274436	30.95440894	24.71527722	28.34804068	36.28984125	33.92867888	29.87840713	28.08860244	30.07985266	32.12414961	28.85660423	31.01954664	28.31153869	32.68800946	36.26293829	30.77851978	33.73210062	31.5978877	32.34406322	25.47558895	33.07022948	29.41103982	27.76640508	31.42279344	29.85958889	33.90521111	20.77098428	28.80888365	33.08856051	35.0203885
19810622	1981	6	22	32.41432116	32.62681683	31.64406161	25.73452253	32.10267103	32.20015505	33.2195867	34.69368379	33.08042055	30.8285133	32.62681683	34.69466958	31.09469879	31.15766626	33.0447218	30.98231735	34.91467415	31.7776936	24.98037577	28.50369409	33.90035688	31.82608829	33.82046493	30.93142194	31.77117062	32.58642996	29.6602474	32.87474747	29.90563071	36.37181641	35.03633591	32.55636731	35.2679898	30.77070376	32.5518763	28.26659416	33.49894992	30.81558939	30.17951118	31.22529533	30.64090966	34.83137966	22.32689691	29.48328117	32.76489303	36.57429654
19810623	1981	6	23	33.65985086	36.60005808	29.95694254	24.60699419	30.55707702	30.45722723	30.97381576	37.1142045	30.45027025	30.64532216	36.60005808	36.10145677	29.70580925	26.21391409	31.31966744	31.69933998	35.76457621	30.7155198	21.98529623	28.40401321	34.29823102	27.17439939	33.03402111	30.29854721	30.1654667	32.83012353	27.13081762	30.88093434	34.46947623	32.08906505	30.20822207	31.87538629	31.71355907	25.62577393	30.13194853	23.9674101	32.3827756	25.36254961	24.5910969	24.46131365	31.69630059	29.08253071	19.83318705	29.91008255	27.91687884	35.38706127
19810624	1981	6	24	29.5836892	33.22102839	28.74695903	24.21164225	30.38343374	30.08470977	30.13706018	35.51448874	30.03999459	25.79435872	33.22102839	31.22802509	28.77572558	27.67619977	27.71885446	29.88604465	32.82661119	30.195261	22.33542047	28.52792998	25.68702329	31.39058969	29.21240088	28.79018673	29.93717385	30.81909965	27.54191009	26.55219499	29.54880492	30.65452148	29.53481992	28.36846836	35.63453722	25.05331477	32.38839707	24.71239974	30.65985734	24.46969659	25.65348428	28.94541851	33.56845787	32.72823509	20.49105078	31.87004535	26.72206969	26.97324205
19810625	1981	6	25	31.65930509	32.18544392	29.75838427	25.66926356	28.97882501	30.54478127	26.4085996	32.38776728	29.83235597	31.11752227	32.18544392	30.54374351	28.95913072	30.08935188	32.72919643	27.79757906	31.30652998	30.84045662	24.29884618	29.83183056	32.90694614	35.08099829	28.87807189	30.30462534	30.689158	30.45687687	29.05410019	29.49240567	31.45126971	34.45308933	31.22540041	29.89307752	36.09985996	29.45979153	33.42856779	30.65452148	28.57372575	25.66903876	26.5449022	31.78803032	35.10904689	33.48126009	21.70860432	32.17458797	28.15113545	32.39333709
19810626	1981	6	26	30.75250784	33.45080648	26.21971008	21.83138406	28.70049296	27.0936258	28.44975164	33.97516695	26.22525073	30.92862985	33.45080648	32.64725674	24.91241846	25.64241581	26.68126881	28.83978427	30.64090966	27.52247669	20.90099013	29.53088159	33.17593653	27.68814934	28.43261475	26.57905221	26.06961878	29.31586048	25.1914027	28.2669424	29.67909209	29.91876448	30.17951118	29.14665403	31.9856464	26.52940773	28.4895187	23.36958535	29.43672782	26.32902672	23.76016191	24.56245736	33.31477817	27.36581001	16.95461578	31.10966187	28.97751874	30.67356468
19810627	1981	6	27	26.58042778	28.85722029	24.69523473	18.79711657	26.94040448	25.29571432	24.98127064	26.09575983	24.31978668	29.31232753	28.85722029	26.60917177	22.32421777	23.84217298	24.02973174	24.86977136	27.65143142	24.11559284	18.65087292	27.41771756	29.12502773	27.30677469	23.12175989	28.08975225	23.38786986	24.94368928	23.87212486	24.69963428	26.51292985	24.43317281	28.15539537	25.28951455	32.59575636	29.70072942	26.71458389	22.09297317	27.83886301	25.71849237	22.33867572	23.1487677	32.11392524	25.68336014	15.1146138	28.25222028	27.31356311	26.1093036
19810628	1981	6	28	29.25078674	28.60315736	27.30353709	19.29871952	24.56245736	25.78560777	23.51216161	25.33354045	28.92294545	28.47215723	28.60315736	23.8407705	21.76292069	24.66158513	21.88195596	23.16944876	30.32418385	26.14733608	20.58834361	26.03378909	31.12136177	29.47905251	21.86979235	28.15224538	22.74815252	25.36146649	25.28157006	24.66158513	29.42988249	22.69900457	29.88043359	25.78957445	34.65825349	31.56242162	27.54780981	23.41405913	27.05832793	25.19232235	23.96602297	25.48235362	31.23572067	27.5821499	16.90082073	28.80888365	28.090869	27.56174871
19810629	1981	6	29	25.53629393	26.74050228	26.93209076	18.70088002	24.88657135	24.57051811	21.64461033	24.15262705	25.35943197	27.81196793	26.74050228	23.11175145	21.8204692	24.31660364	22.13041816	21.12005273	26.96898437	27.66424437	21.34419743	27.53688303	27.33940654	31.25055048	21.6423401	24.74745945	22.60951902	28.7328889	23.06982216	28.06123689	25.34994965	22.4701976	30.92817338	29.19744013	32.86016518	31.51214676	29.80188339	27.59093443	24.36709369	27.6023564	24.35920551	27.54976638	29.97231772	29.90339554	18.42213329	29.43644334	28.0668605	32.2485302
19810630	1981	6	30	25.6273965	25.94096148	25.72564183	20.34585518	25.49287294	26.86044514	21.8249385	23.9908161	24.47247798	25.28268565	25.94096148	23.13858797	22.69094044	25.50038595	22.93225302	23.461448	25.19657541	24.24881764	21.58384434	25.85846224	27.59555893	26.29348495	22.54804259	25.0173579	23.66198368	29.91011835	23.17393579	28.91828401	23.72344465	23.53684678	28.39853892	25.88424423	30.78882444	29.23254291	31.24870883	26.09068978	24.52074996	27.55405195	25.04907995	25.90192053	28.97236806	28.81453883	18.46681168	29.03152048	26.26904967	33.23769097
19810701	1981	7	1	25.58399765	24.51968659	24.56214959	20.15859064	22.63629261	25.0195534	22.3969872	24.85060268	25.31141577	25.59871889	24.51968659	24.12609636	21.74432525	24.69752416	23.67942807	22.3882301	25.75004705	24.66151403	21.30743768	23.66805106	26.09244814	26.31083317	20.99304368	25.52738085	22.65318214	24.13326381	24.58398773	24.76898309	23.63469519	22.33542047	28.53903009	25.24306437	30.96478492	30.22045286	26.23956412	26.14623398	25.62808999	25.70005169	23.61411415	25.10542129	28.05075136	26.47763481	16.04593121	29.37302125	24.85538354	30.61548393
19810702	1981	7	2	22.83714813	24.15634611	21.9207252	18.95200543	22.01309834	21.75313841	21.75826522	25.07295702	22.91582988	24.14884448	24.15634611	23.99513284	20.16577958	22.35518797	21.91702735	20.94002345	22.22902546	24.83033962	20.3501918	25.16973346	23.69064216	26.34102897	20.91951372	26.95125497	20.69442267	24.48133917	22.1385673	24.04867555	27.75460201	23.8050707	24.4684745	24.08684527	31.37841015	25.81765044	28.58348969	23.02158231	22.28818123	22.10831771	21.36953603	24.52616229	29.8450033	28.33872198	15.62287102	30.16805844	23.2147512	28.85072431
19810703	1981	7	3	24.90120798	25.90483199	23.33636148	19.16524855	23.44489857	22.75171591	22.64208381	25.89367597	24.2289673	24.7611574	25.90483199	24.53446127	21.0824848	23.49256243	23.75983217	23.02073823	24.53193086	24.69246918	20.9710466	27.90798417	25.25440392	28.27411568	22.28637509	27.6367906	22.19568339	25.58998246	23.39838976	25.11735648	28.75310219	24.64530108	25.98991842	25.92475099	34.03938293	26.14152706	26.20448787	22.12673179	24.14060497	24.4182275	23.39061709	25.58432101	32.5082932	28.42495809	16.91773716	30.58503354	25.26384659	25.80326222
19810704	1981	7	4	25.57915433	28.58801829	25.12780234	19.71593127	25.10842109	24.10502033	24.16573106	26.72971827	26.17313561	25.44248777	28.58801829	25.90905902	22.44514297	25.20761784	26.26969415	24.0285148	26.24954617	26.59260152	21.9887027	28.71203267	25.40374666	30.73345323	24.27369581	25.81792153	23.7117864	26.90615816	24.20049565	28.00987734	28.50087009	29.72983441	30.71117245	26.70892944	35.14342365	29.2054075	26.67132975	23.8592782	25.37989506	25.52673092	24.06418068	27.72763704	33.1620775	30.2803745	17.88287354	31.05387559	27.73282455	28.49654712
19810705	1981	7	5	28.50437382	29.97634643	25.53603418	22.12023546	25.69333784	26.13618617	26.01896225	31.02873097	26.37464153	29.92837442	29.97634643	29.12255322	25.98256839	25.65896969	28.21383497	26.00668511	27.06548281	26.73261851	22.14755999	29.44190951	30.43140615	27.84630336	25.72785287	28.87697023	25.59823037	26.33090902	24.84723732	28.77737085	29.54086132	29.69790997	32.49574146	26.10063055	34.78797772	26.33331735	26.46989505	24.37038117	29.38803711	25.04829878	25.38178085	25.41926587	32.75497207	28.37583211	19.93646217	30.86121168	26.64066475	25.01975709
19810706	1981	7	6	30.89427621	32.7296837	25.91880254	23.47483107	25.91792278	24.71003847	27.74397449	32.82071694	26.17692204	31.61880147	32.7296837	31.85459658	25.12873681	26.52846736	30.84198089	26.41541093	25.96617132	25.96121773	22.93507022	30.4122716	29.60375442	28.70887036	28.65264646	31.01450987	25.98713243	25.43469366	25.36590255	26.30359519	31.3153522	32.27826107	33.98159428	25.61944343	37.05668378	28.63948219	25.02162224	25.52673092	26.37484644	25.02959282	25.42682988	25.41917439	33.73198342	29.84020051	19.83844426	33.39027568	29.54086132	25.06690081
19810707	1981	7	7	31.55239904	33.1175275	25.95890175	23.85194205	28.19130287	26.07484323	26.56550693	31.48807049	26.00677762	31.36367484	33.1175275	30.61053109	27.93012065	27.64517071	30.90499129	26.60623184	29.0818086	28.69589966	24.11766265	30.94183265	32.26273404	32.25729188	28.87647256	29.94707233	28.58987571	30.16981242	26.13618617	30.76331517	33.73587393	32.49019588	33.9956489	29.81718619	36.33438618	32.80748184	30.61768981	28.69573176	28.21285997	28.6878401	25.72555348	29.25349888	34.69436683	31.7127106	20.62668315	34.01155929	31.32337597	26.89754777
19810708	1981	7	8	34.39394027	33.16329863	31.45496401	25.25008161	32.23369253	31.67317431	30.64598284	35.00148829	30.80067536	33.42856779	33.16329863	33.29065776	28.22939392	30.38089335	32.30386356	30.08411258	34.77950545	30.65559079	25.42126074	28.8875238	34.74447341	34.5330849	30.09516697	26.86241185	30.27558182	32.45947783	29.76262805	31.20492339	32.05845745	32.42394346	35.74656598	32.05976721	36.56360362	33.15109076	32.34580823	32.05845745	31.67586527	30.18854683	29.08307893	30.89539766	35.39788147	33.48800435	21.24615032	35.07674568	32.09985614	29.42074161
19810709	1981	7	9	32.81393716	32.15859417	31.86455101	27.93012065	32.85684269	32.64339502	31.66300993	34.60949761	31.08148637	32.41644393	32.15859417	33.21034565	30.25197137	31.18697261	31.5034784	29.71099487	35.31538877	32.51036705	25.40034549	26.22459666	34.06729822	36.17827663	30.32686791	26.68815318	32.3620254	34.69123998	31.02864409	33.62481927	30.11206401	32.65199179	36.34170901	33.63362622	36.0083532	36.71940847	31.86393238	33.80478706	33.57387238	33.06157902	31.15221034	33.61180781	31.31966744	35.5925709	23.09141244	31.68990054	32.91619913	33.58652594
19810710	1981	7	10	31.7662828	34.11320975	32.51785002	27.45764058	33.35133194	32.69570213	33.02430959	34.39746204	32.05957265	31.37116691	34.11320975	34.50285061	31.81374297	31.07691295	15.72034908	32.34191414	32.92605429	33.91383718	26.08382114	29.71384292	30.368433	35.10069809	32.5675807	30.05943493	32.27842872	34.49257923	31.19041302	34.05550313	30.46888982	35.18076432	32.55984203	34.19576622	35.85505607	35.7607678	34.60287275	32.55321843	34.32873487	33.96463347	31.40163305	31.16757779	34.36842578	34.9296067	23.32882252	33.50307478	27.59376366	35.15139051
19810711	1981	7	11	32.32462998	34.27302172	32.12414961	25.59823037	32.582821	33.35093624	33.50019415	35.85276115	29.95076228	30.05575935	34.27302172	35.38941062	32.24331985	28.40401321	30.34122085	32.1402244	30.76381894	28.30028914	26.53894713	30.02390369	30.02832954	32.78316526	32.34631631	33.22189099	33.08753754	26.57386437	25.92475099	29.57955207	32.44259595	33.36237942	29.78845941	30.26557211	36.48155926	28.04902692	35.07994147	28.65824988	32.08262338	27.72763704	29.93946911	28.53822629	34.16794833	32.22731835	22.99970433	33.71585989	26.26707408	34.19676728
19810712	1981	7	12	34.78511626	33.92635402	32.25943399	24.82534725	31.4956234	32.97205463	30.19702479	35.02152953	31.06375611	32.50280433	33.92635402	33.42856779	26.23878866	31.41936918	29.24709199	28.40401321	32.53699679	31.86068731	26.42334181	31.41936918	34.80374655	35.37571233	25.95215698	31.151174	29.72329823	31.73989935	30.60612697	31.84372047	34.40152783	30.2767826	35.69337518	32.4255537	35.94370217	30.69003033	29.40653573	29.20612252	33.53905087	29.29789591	28.54614821	31.10966187	31.67586527	33.79101068	23.44501401	33.63362622	30.45065854	28.26684986
19810713	1981	7	13	32.0160942	33.90581722	33.48578121	25.27062716	32.34605516	33.22701175	28.92326615	34.97743584	32.41920466	35.48538128	33.90581722	35.88471483	32.20349062	32.77673218	28.25675699	31.33138663	34.9198623	33.0445499	25.95226906	31.67637985	36.61496022	37.92627534	32.90158553	26.65694685	31.10966187	32.1401875	30.43362892	32.63544275	32.13913152	30.97436478	36.30793783	33.08499585	35.98363518	32.33689472	32.73569216	32.05610423	32.57635623	30.55551154	28.8191228	34.31536879	34.24590817	34.65548551	21.59303313	33.7816816	31.31407796	32.51230494
19810714	1981	7	14	33.61434069	36.53609391	32.90693188	26.28732548	31.93730148	32.44259595	32.52536762	36.8312117	32.41920466	37.54459203	36.53609391	38.02938149	31.95095248	32.25140425	33.34284039	32.67866501	35.26397085	33.53317251	26.38845251	32.75365364	37.06416995	37.89707883	34.40152783	30.83481709	32.4385776	32.09895906	32.27205575	32.04201754	35.36195412	35.87501073	36.99203512	33.77113029	35.82096709	34.20256723	34.54742169	34.58787104	33.51672788	31.47368417	29.55126331	34.60949761	35.09656795	36.69668962	22.56783289	33.53317251	33.08551312	35.00510354
19810715	1981	7	15	35.64445516	36.85704936	32.1402244	24.97064996	33.45756625	33.21679063	32.91619913	38.55382758	33.07170008	35.06284876	36.85704936	37.70530414	29.08070387	31.30627069	29.63547901	30.8269895	35.34073089	34.61942829	24.98450365	33.90145207	37.16056262	35.92281874	29.44971273	36.89952974	31.02392726	33.54151928	31.28002933	33.59803007	39.45132349	30.41083775	37.70083107	34.7155512	35.35635622	35.19155303	34.31536879	26.13618617	33.95542483	32.44183046	29.25749802	36.11335474	36.95422362	36.82185191	19.03271549	33.82832108	33.76224919	35.11344313
19810716	1981	7	16	36.45172133	36.64088732	33.72309632	24.18666109	33.14620019	32.42394346	34.36842578	38.01700733	33.29954239	37.74594597	36.64088732	34.34341045	28.83978427	30.13974804	25.59823037	30.03075415	35.6128333	34.04620595	24.30284349	30.31240008	37.67331457	35.44693316	26.14968363	35.66591372	29.89601196	34.13699211	31.2368819	33.60141279	36.80082424	28.82996465	36.85659605	34.0473111	36.22582733	32.2615373	33.90404937	26.46255422	34.08899062	31.34892771	29.38333291	36.29588953	35.37424965	36.57259473	19.94371735	34.52682901	33.62428042	35.08924416
19810717	1981	7	17	35.76626189	36.96452669	33.16329863	24.79405934	31.94473515	32.34605516	31.60686237	34.10811502	33.27101361	37.44959495	36.96452669	31.44426245	25.48257938	26.40460251	28.17577234	28.66216896	34.6978249	33.47000872	23.7972209	28.04902692	36.61496022	31.84428273	26.00122404	29.86482846	28.48741102	32.22083739	29.40560807	32.559654	34.52984054	31.68227609	36.86920931	33.50684968	36.22842295	34.26268195	33.02993897	28.83975148	33.72424226	31.59987366	28.76987907	30.97346543	34.95659748	33.27995692	20.61003901	32.95141025	32.72458092	34.77677425
19810718	1981	7	18	34.54747549	32.5518763	28.13308023	23.37496596	28.20847887	30.01250839	29.78565851	34.22074505	29.39431046	34.50485634	32.5518763	33.00999456	27.77966828	26.33500349	29.7512399	26.32902672	32.91103406	30.41342857	22.54100924	28.98797186	36.80903928	31.9355155	27.89041259	28.54450532	28.58801829	31.27344701	24.85579904	33.24251164	30.22980966	30.14289497	38.00937621	33.52560936	36.93815905	33.2740874	34.4654183	27.89261529	32.1470603	32.99533289	29.11944248	26.68973808	32.9066675	34.4936033	21.10092976	34.28564982	33.51428486	35.98733163
19810719	1981	7	19	31.97635526	31.16622313	32.19820001	24.08761281	30.57719473	31.60319641	28.92294558	34.16767667	32.63440422	35.79793881	31.16622313	33.10381358	28.7402243	29.58650735	30.4810007	29.05655216	31.51310928	33.77654429	24.09451432	27.8117941	34.08728052	34.22400891	29.63547901	26.63691542	28.27015255	34.74872299	29.49678487	34.49257923	29.87903284	31.56699195	37.51951612	35.13554997	36.59790972	34.1255475	35.90352756	28.70765306	31.74108186	33.60141279	30.23669244	31.73748127	31.61880147	36.37097104	21.85948226	35.10069809	32.51458779	33.56142032
19810720	1981	7	20	32.73609072	33.04620163	31.85818453	24.12523767	31.78075738	32.65812708	30.69911885	35.29886408	34.02062943	29.29817048	33.04620163	36.04351633	30.16689583	31.82065284	30.69911885	31.93689003	28.68739658	34.83137966	25.40613257	26.7182404	29.11473101	37.70692079	30.31124338	26.65156942	31.04273878	33.66767979	31.46025858	34.36842578	31.81785385	33.16832498	39.36990499	35.24804246	36.07965745	34.10671927	37.23932883	30.52318163	30.79702614	32.68717167	31.86262347	34.15029365	33.28632133	37.56543139	22.05899854	33.50019415	35.29056541	36.17827663
19810721	1981	7	21	31.45003683	32.19462501	30.10272517	23.02125313	30.85026703	30.26534504	31.52007209	33.29368859	30.32646405	31.24403365	32.19462501	35.00099904	29.08220384	29.27425915	35.97953359	33.03402111	30.7782522	29.85837071	23.05828614	30.62423471	31.73950176	32.3835881	33.05205855	28.47056833	29.34630062	30.3406867	25.61795466	31.38658896	31.35502786	36.53851205	38.56802748	33.17402349	36.20676545	34.55891008	33.55355494	25.42790505	30.66084046	32.31871982	29.07480605	28.15113545	33.83172902	31.92679469	20.88597541	32.34191414	33.21679063	33.46047701
19810722	1981	7	22	33.84348532	33.71224425	29.12300433	23.02098653	29.8084291	28.31732453	29.18012236	34.77677425	29.30101612	34.68021128	33.71224425	35.62557994	27.1949637	27.66726388	31.29188298	29.86717719	31.8758869	30.58718399	22.23760919	32.12414961	34.06954694	30.63270692	30.85984762	29.4511554	27.90782164	32.59034225	27.49194362	31.90077511	31.35693909	31.35364893	36.01793228	31.96360683	37.05569219	36.3191677	31.53247554	23.03665506	31.63573197	33.18549512	27.93561721	29.20279238	33.31477817	32.3620254	18.91823907	33.28632133	32.40088132	36.10397942
19810723	1981	7	23	32.7138943	34.40979941	28.09408088	22.4760502	29.70107137	28.35034494	28.83815158	34.14072874	29.21682857	32.89529112	34.40979941	33.051292	25.89112799	27.43964495	29.26943693	30.68121142	30.06704359	30.29979307	22.19631782	29.66395547	33.25380401	28.571801	26.62215788	28.88402862	27.67609326	34.61191496	25.86913082	33.75505006	30.1734822	29.13736518	38.20474703	33.06023098	36.37233476	33.99535091	36.08132897	22.84311051	29.41832127	33.21000483	27.08483453	25.23276024	32.15309705	31.59724648	18.22449598	34.55457835	33.21561828	35.38804243
19810724	1981	7	24	32.95785221	33.26149301	29.59871982	24.25652769	30.41866593	31.12652091	29.31855556	31.04118368	31.16419484	33.34423472	33.26149301	31.57465849	25.67258161	29.47316782	28.82647059	29.05758224	30.75466852	32.00284081	24.61681243	27.63440461	35.55331112	29.5446774	25.62216294	29.60419641	28.05341349	35.48062014	28.14045831	34.57386994	30.368433	29.25078674	38.92270947	33.72744734	34.17992233	35.86016276	36.1743313	25.54008136	31.47813633	32.77431108	30.86666534	30.54374351	30.54229205	36.06431859	21.00276823	31.30652998	33.57895267	38.48623564
19810725	1981	7	25	29.48187683	32.33867616	27.65597878	23.73273114	31.94690948	29.38181566	26.77721024	35.12213053	28.15288872	32.09302717	32.33867616	32.38363437	25.37399485	26.57704542	26.24954617	28.28173594	31.88911796	30.35334458	23.0148819	30.72275291	31.79802199	29.05836695	25.95409577	31.4479998	26.42909468	31.68928736	25.19493972	31.31407796	32.82071694	30.06742834	37.59933451	30.22294812	36.71255529	31.65686366	37.99470845	28.67087665	30.87652769	32.18087372	26.57386437	25.61944343	34.5330849	31.41219476	21.07124542	34.27697835	32.24331985	36.41775331
19810726	1981	7	26	33.19323285	34.13762765	32.74649387	24.64146433	31.66995888	31.55450102	26.79822784	32.2424118	31.66864301	31.00721539	34.13762765	32.83876327	28.95716689	30.83276839	28.63668331	28.77738312	32.50136367	30.51114351	25.47080003	32.00181406	32.8710145	31.11752227	30.32391539	31.56695115	26.48465197	29.67281702	29.34341388	30.7155198	33.29065776	31.2708297	34.14538912	29.56143585	34.88933725	30.49157155	32.51785002	29.75545205	31.18529515	30.7193464	31.56643207	29.89601196	37.13387929	30.05142573	22.84705889	32.72919643	28.72123053	34.5330849
19810727	1981	7	27	33.11852761	34.67129076	29.99839682	24.58398773	30.85984762	29.78428664	29.91562953	35.23673024	30.53143041	33.05467786	34.67129076	33.2215314	29.35904401	29.95832402	32.34719388	30.06742834	32.27826107	32.31690657	25.75598854	32.21579819	34.63413686	35.58844344	32.05331175	32.12850943	29.54064364	33.09349718	28.25373742	32.38631214	32.1482721	34.77414057	37.36623338	32.46836393	36.0740598	28.54297464	34.27195072	32.51336629	30.85445769	31.40333262	32.59696571	32.73609072	37.13387929	35.33518654	23.68277111	33.17902477	30.15338059	33.59823573
19810728	1981	7	28	34.18763517	35.26921724	31.34892771	24.76084653	32.66862063	31.75826966	29.74884934	36.34651823	32.78815769	34.20799707	35.26921724	37.3431947	30.51114351	30.53172596	33.13816772	30.81037863	33.96672231	32.49442023	24.71734006	31.99445462	36.99921422	30.72338359	33.04000564	32.8694928	30.05943493	30.79875332	29.9154526	31.4015099	32.73609072	34.56772404	36.29518331	32.32462998	37.6841287	29.42454478	31.55692768	26.08755719	32.63990597	31.56326354	31.84784804	28.15003369	37.53203662	33.00645489	22.44956335	34.9205267	29.72335974	32.64473929
19810729	1981	7	29	34.47574212	35.44219829	28.70765306	24.82534725	31.06076393	30.22030952	30.87529816	37.1768651	31.16298502	33.14987557	35.44219829	37.6729404	28.79452875	29.4886254	34.34925439	31.89278209	32.5017756	31.5893018	22.50072528	30.78315621	34.69466958	22.83107388	30.68318999	31.73949874	28.5454405	29.14309523	25.64757377	31.7662828	32.49574146	34.71479292	34.40089217	31.47626735	35.99672976	30.82836419	25.72785287	20.49209866	30.64002697	31.4479998	29.50656839	22.84720467	35.45598033	25.33208788	18.80925699	33.86703045	30.19948345	32.03016428
19810730	1981	7	30	28.23913212	30.55404883	26.06801146	19.90573066	23.46442742	23.77373594	23.39008574	28.67059889	25.9211982	30.42632132	30.55404883	26.16171399	20.39706886	23.38308645	24.13396716	22.98647762	26.19279918	25.36757259	18.43780992	29.0394616	30.09027317	22.94471282	20.74389342	25.84908062	19.73680838	25.11045558	22.53909389	29.20071513	26.6930641	23.63167493	31.72037198	29.07314561	36.14403862	32.5082932	23.52766123	19.89427617	25.60056241	29.65396546	24.15023763	21.82230247	33.01556524	23.22298215	14.66663317	33.98318343	28.09157669	28.02125737
19810731	1981	7	31	24.09932272	25.09081479	22.78968328	18.2534897	20.66950591	20.15814985	20.79386434	24.63812904	24.7715766	30.81102838	25.09081479	23.9875752	19.71545806	23.35856827	25.18233854	20.15606932	22.62595913	24.58375422	21.10109116	27.97124423	25.65214654	25.09625103	19.62558276	26.1053004	19.75058151	25.99666946	23.3342753	26.19792879	26.77626569	24.21274807	34.53064319	26.28110211	38.22128209	29.93234927	25.2447324	21.85447922	20.99304368	28.07923005	25.83551161	22.30544032	30.73345323	25.10805336	16.060963	32.58127398	30.44204037	29.03365444
19810801	1981	8	1	24.8362191	25.83331929	22.85288716	18.18604325	20.97850036	20.14444019	22.90060193	26.51439779	23.72339035	31.1444115	26.2477237	26.30824751	21.22186463	21.96459354	26.07330264	22.72002886	23.50522555	24.55587999	20.81042501	29.5446774	26.79098715	26.54780653	24.17623208	28.48820532	19.40748371	29.68163554	22.85908317	28.78048185	29.20800826	26.28110211	34.22080969	28.02672623	37.766345	33.14798359	27.96937855	25.47228753	22.34377678	31.22137113	22.72977197	26.05688013	34.76876211	28.18673261	18.50593254	35.17821823	28.8296992	31.77848733
19810802	1981	8	2	24.99523339	26.1384118	23.51371844	19.00581825	22.0730245	21.59303313	23.82445199	26.64440407	24.99176855	26.01697377	26.54220497	26.00936033	23.27603292	24.18335053	25.86388566	24.0046105	26.11678943	25.67234914	21.15640816	30.87242066	26.34666953	28.29370021	24.85283433	28.94770863	20.5644418	28.8538709	22.89169403	29.65941245	26.78174146	28.01770818	34.49859006	28.77856112	33.43508399	31.52345678	29.12786883	26.41215617	24.41614959	28.73268046	23.94542371	25.71484382	34.34439526	27.77966828	19.21003036	28.90725289	28.70178282	32.4421021
19810803	1981	8	3	26.63553143	30.16336108	25.89892168	22.89343175	26.10279434	25.70678307	25.22041556	31.41992872	27.90954742	26.23826408	30.16336108	29.08307893	24.58398773	27.52032843	25.47796209	24.93705602	28.75122725	27.99087674	22.56058656	26.65694685	26.53694589	30.20953054	25.59340507	26.32713107	24.30346171	28.9168278	25.16973346	31.45189237	28.3416314	25.92581915	31.38402427	29.98569714	34.20888692	30.73743174	31.56954138	26.15382159	27.77376952	29.03931198	25.8049259	26.36371007	31.37761558	30.56449108	20.46578022	29.23795024	26.25398707	29.76332133
19810804	1981	8	4	29.39016811	30.81979694	28.55685865	23.77603774	29.37098775	29.54450886	29.76546078	34.07717087	30.76285847	26.39998961	30.81979694	31.96188427	28.02228092	29.68163554	31.12276823	29.63878366	30.43128826	31.22128355	24.45272711	26.49204801	29.14008309	33.63272705	28.73268046	26.52383104	26.13126247	30.16533397	28.95066298	29.76546078	30.54374351	32.47066243	33.20774864	31.74108186	31.02537301	29.28333949	31.77257931	29.78565851	29.16223306	27.76174122	29.91094816	28.95728392	31.20052025	33.79804465	21.37061344	29.90559902	26.21143088	30.80305539
19810805	1981	8	5	31.82474071	32.48773456	31.70965	24.81086279	31.67637985	31.28840225	29.52997733	34.85901568	31.77424912	31.20778187	32.48773456	32.55853871	29.65986756	29.71639045	32.68441461	30.25293399	31.5726157	31.51455246	26.06812272	28.89898278	32.99922254	37.67238521	31.39467094	29.44477773	28.66025858	33.47236321	28.03972096	31.78843882	30.28315608	33.81303276	35.63628365	32.19242676	32.22438251	28.26640196	33.88320949	31.84372047	30.01894759	31.22540041	31.56326354	35.74677211	34.17140723	36.08245216	23.56758678	33.81639674	30.51309547	34.64839018
19810806	1981	8	6	30.0870668	34.23580787	30.77682443	23.76577995	31.39467094	29.86256553	30.62423471	35.67605368	30.94135825	30.01072433	34.23580787	33.7816816	29.32832981	30.93736655	31.84428273	30.19538661	31.64444008	33.01171982	23.86636333	31.28728976	31.28518458	34.39209692	30.33386639	30.10896819	28.53449892	34.05550313	29.1213337	32.89654035	33.09623407	32.61746879	36.50988176	31.26041739	37.66191646	28.4856112	35.35168001	26.13091391	30.70147077	29.69790997	29.79124162	30.99576484	35.86966382	35.92172507	21.01311576	35.43352199	30.11783987	33.58138293
19810807	1981	8	7	31.5034784	33.81303276	25.78658829	23.94905665	29.6349121	28.05341349	28.99736954	32.11597877	29.36027318	30.57798812	33.81303276	33.98398831	28.53449892	25.25695375	29.89995047	30.54229205	31.52807495	28.13697201	23.56820113	32.51626776	32.40646775	25.6952022	26.60623184	30.87488633	26.45771588	30.71117245	25.40729634	31.20184163	33.98398831	32.01995589	37.93471626	31.11752227	36.23945832	30.93832596	30.42051709	23.95730945	29.72329823	31.13515947	26.64066475	25.22002194	35.2829024	28.98797186	20.62144008	34.13946904	31.51310928	31.21270537
19810808	1981	8	8	28.26640196	29.95839241	26.45162891	23.39835181	27.91687884	25.42821807	25.72722526	29.45337403	26.70198344	30.29261149	29.95839241	31.23792221	24.84346173	25.9147529	33.44239873	26.00936033	26.18688381	29.04394036	22.61869282	31.858774	30.17609108	25.48302023	29.45816527	32.11597877	25.24432456	27.7645473	25.82037676	29.08146207	34.22400891	33.66512945	33.78463861	31.32337597	37.31837871	30.67356468	27.03383274	23.1339952	25.91105873	29.97765449	26.21779935	24.14604709	33.75567901	27.63391874	18.89534662	34.09838423	26.93476015	28.15288872
19810809	1981	8	9	25.36692897	28.65498318	27.67993982	23.10529188	26.7182404	26.66073816	25.80985054	29.2486164	27.24553059	26.63620807	28.65498318	30.41590794	25.43456516	25.1209421	28.85202505	25.72665575	29.78833634	25.47137883	21.02476441	32.66742202	29.30107923	25.87210559	25.80604112	31.37116691	25.83099578	24.3764857	24.61330958	24.68938508	34.10671927	30.00857924	33.27071346	27.94791189	36.62128571	27.9215414	27.03383274	23.45112039	25.79435872	27.53047995	25.56665959	24.900704	34.03370201	27.82098639	19.26973493	34.45308933	29.68909099	25.4705504
19810810	1981	8	10	26.85964667	32.86895794	26.72288345	22.56777247	26.85519573	26.00122404	26.27686603	30.22045286	29.39198437	26.59066129	32.86895794	32.01553218	26.61354104	25.5995526	28.67059889	25.73310412	31.02537301	27.71359126	21.74642817	30.73743174	28.26702468	27.49717311	26.08755719	30.75122494	25.84977779	26.10808169	25.11562004	25.49041223	31.00143723	29.50691309	33.92939034	28.71846468	35.85010495	26.59626333	27.52547702	24.83445721	26.56322986	26.83320746	25.30025879	25.95691078	34.8078906	29.56615805	20.4238675	34.69659772	31.70896171	26.12201727
19810811	1981	8	11	29.29718942	32.34406322	25.74187868	23.76527713	25.03239141	25.10706665	24.86804873	30.65623855	29.44477773	29.81718619	32.34406322	32.34113666	25.69333784	24.48045273	32.76204385	26.31568326	30.90661535	29.84631339	22.87861254	31.06962453	30.37199028	26.6615862	28.95716689	28.4561105	23.98921297	27.38698512	26.38019535	27.67894199	30.69003033	33.58496294	34.94467509	31.03031704	35.16063513	28.24023171	28.29792955	25.07743349	26.05547863	28.12464749	26.13624158	26.10279434	32.82071694	29.08714814	21.18536507	33.30856848	29.75545205	25.5840954
19810812	1981	8	12	26.65694685	29.80718523	27.71622362	22.96456536	25.23730416	25.48857453	25.1318168	28.63452081	26.5655835	30.58428727	29.80718523	28.66006276	24.08637089	25.48262115	25.87154562	24.71527722	26.37212007	29.32349088	22.34930803	29.20504903	29.11161607	26.20164155	24.47951491	26.78419535	24.31750644	28.91828401	24.66155448	29.62270101	26.26936155	28.53449892	37.38927887	29.61217364	36.61631132	29.96643985	27.76695262	21.86577979	25.08869428	29.71679431	25.8576134	25.75283685	32.71734278	28.77856112	18.32759597	32.72292734	31.36723679	28.45399093
19810813	1981	8	13	25.69069654	29.14542652	28.20679946	21.43001212	25.02027195	26.58983811	24.80365308	28.38019918	26.02052225	29.0492537	29.14542652	28.44018337	24.65040829	25.5997465	26.06142233	25.12457582	28.05452085	29.23132651	20.26690332	28.85072431	26.59244358	26.11333474	25.57739753	28.49903114	24.64530108	30.29767384	26.08588612	30.59428727	28.20158957	28.8846393	36.32642065	30.35551808	37.50590751	30.31292933	27.96937855	22.77809056	26.63364777	28.87847996	24.75336608	23.43198168	34.03864703	27.58158357	16.99366747	33.71618168	31.20085231	30.90718816
19810814	1981	8	14	29.34145796	29.38769922	28.79656511	23.03314926	27.93252724	28.84766914	25.8890988	28.99799307	29.22487351	30.99841994	29.38769922	28.94256936	25.01179056	25.29798249	24.8649523	25.69069654	30.45652865	30.81471939	20.8690752	28.60065172	32.53938117	28.51219977	25.89094467	27.89294834	24.4971449	31.52257699	27.2772612	32.54536885	29.31539038	27.35413	35.37519609	31.02201187	36.16856961	31.44426245	28.7424353	24.11553198	29.01865189	28.99799307	24.45218969	25.722343	33.07033531	30.04448895	18.45344611	33.68713341	29.07739182	31.9395227
19810815	1981	8	15	30.02390369	29.81901049	29.73573866	22.86001774	27.94247793	29.41566225	26.41896203	29.72613942	31.06187654	31.52512063	29.81901049	28.48373415	25.95371782	27.34391841	25.90651698	26.10975866	30.42633238	30.79793202	23.40095913	29.2768993	32.64571092	33.8950859	25.71779287	28.9335535	25.54397717	30.26646172	28.42186787	33.26118448	28.962246	27.37469425	37.32965219	31.4953757	32.70508943	34.41275542	33.28215769	25.48857453	29.57955207	31.29188298	26.17042461	29.89064913	33.93301999	32.98420444	20.41289793	31.12276823	31.35161606	35.51448874
19810816	1981	8	16	30.50219476	31.22240381	30.87488633	23.48987512	29.2957975	29.83928283	28.48240642	30.16015715	30.7782522	32.82543505	31.22240381	29.80718523	26.54134078	28.47599928	28.39949328	27.88042628	32.86897034	32.2188683	24.04867555	29.65272066	32.78016483	28.67059889	27.89116207	28.03669151	26.43807303	33.26635985	26.34435435	34.96878623	26.6882674	29.3029633	38.17949859	34.12004748	31.19914569	35.08431983	27.95228791	25.82270539	30.65193712	31.18109208	29.50588895	29.3722441	33.42856779	33.40494199	20.97004672	29.90995468	30.36764848	35.55331112
19810817	1981	8	17	32.13228895	31.47935819	26.59980105	22.28033469	24.62290846	25.32796507	25.24489917	31.599975	26.68579791	33.24251164	31.47935819	31.04273878	22.89856328	25.56361269	23.13495922	23.84908402	30.87242066	26.26061519	22.73199049	31.20184163	33.09128391	22.55160356	23.97970897	29.67773597	23.25661288	28.34441962	25.0164968	31.38144882	29.76466628	24.39628571	38.4390676	32.79829972	32.65895107	34.5582549	23.60563761	21.06256514	29.32029426	30.8623872	26.37484644	23.48317876	31.35566523	25.8890988	17.72221351	26.77774859	31.47368417	31.58643209
19810818	1981	8	18	25.9705821	25.85555211	23.92630751	19.99437055	20.69622762	20.98628334	21.19228402	26.29369722	26.04400586	33.54212235	25.85555211	25.32050996	20.9251524	22.6547138	22.87499014	19.79697721	26.15399964	26.50921926	20.49237761	28.7618609	31.29902499	23.5802186	20.59838648	29.90196595	20.69416204	28.58644395	23.37496596	31.86653787	32.01089673	23.54883763	34.70443201	33.05262705	29.04597215	35.2679898	22.63966574	20.25125675	23.58149686	30.83260863	25.19584336	22.32777213	28.57729007	24.66904256	16.70741036	25.57036886	30.90547651	28.63978652
19810819	1981	8	19	24.21421583	24.05361756	21.39138598	18.44477678	21.27240945	21.66484579	20.00527701	24.19524747	21.87389925	28.42433588	24.05361756	24.28965465	18.17037338	20.98987389	23.64906908	19.4337987	23.52356159	24.52327197	19.76057525	30.1242176	26.11678943	24.30068596	20.1278092	27.8117941	20.17062	25.11735648	20.9447004	28.28522569	26.41444387	24.11915952	31.17498203	26.53435944	34.47411255	30.67933031	23.87426844	22.40125009	22.21046988	29.03583535	24.49024548	22.67136445	30.24422193	24.61708668	14.8087159	29.29367142	28.52844166	25.98713243
19810820	1981	8	20	23.70021161	23.06547521	23.81285691	19.92896526	22.95283397	22.68814551	21.2260839	22.7621471	23.73989441	25.95575568	23.06547521	22.80832646	19.89305996	22.34423147	23.23826024	20.88597541	24.5910969	23.09141244	20.06409996	28.23913212	25.32295269	24.87642195	20.50315067	26.10048175	21.37498033	25.04167916	21.92744024	26.05474202	25.78115645	23.34866537	32.53064302	26.8123437	33.1778176	28.14767243	24.32287463	22.15570204	23.29191255	25.83756252	23.66662327	23.19530409	30.1386521	24.85776867	15.64363986	27.05767202	29.96351911	25.71484382
19810821	1981	8	21	22.74841991	23.68614136	22.96215992	19.27258159	22.86070908	22.53916019	21.48950019	23.5940157	23.48747992	25.24322313	23.68614136	23.48032902	20.3306653	21.87890348	22.15578404	21.93844631	23.49402722	23.39369416	19.60510436	25.64104329	23.67763436	25.4828303	20.8077436	25.36731902	20.51719958	25.7630857	21.32414985	25.95890175	25.56494229	22.6641366	30.21711865	25.7160097	34.05324299	27.52901482	24.07730872	22.76411315	21.78188287	25.18474603	23.64844607	22.90001671	26.24586025	25.0597774	14.88398503	28.88874835	28.65268714	25.58555022
19810822	1981	8	22	22.79383677	24.82762643	23.23052245	17.15782842	22.54479823	21.97168316	21.77067289	24.12609636	23.66349818	24.56965317	24.82762643	23.2147512	20.44752093	22.75038829	21.42696475	22.46467829	23.62446341	23.0839927	18.86651837	26.37694759	23.22493814	26.24478148	20.29598994	25.68702329	21.04276042	24.94068713	22.10798545	26.01350016	25.6952022	21.4640912	29.18689231	25.37274981	37.43913155	28.45888745	24.16102249	21.9583071	22.39526811	25.63182407	22.94675306	24.52096061	30.3541963	26.06338026	15.87759072	31.30846218	27.90472378	25.96970086
19810823	1981	8	23	22.89515517	22.36407289	24.60017257	19.17035302	23.11774226	23.99276923	21.4386904	24.18745706	24.80105722	26.4587533	22.36407289	22.74128816	20.97581326	23.58617048	20.37378127	20.54876371	25.1571332	24.16102249	19.62192182	30.03879423	24.63869537	26.60917177	20.5813286	26.83753955	21.5649067	26.14742229	23.51248247	25.46816847	26.62915136	21.58582404	30.1558975	26.00853738	36.78199812	28.46586958	24.95896155	23.56102288	23.03090547	25.61222326	23.92496283	24.13915728	34.83303098	26.35723876	17.50466248	34.19202214	29.2768993	28.15224538
19810824	1981	8	24	22.68788888	24.84458749	23.87000595	21.92395144	24.13870039	23.90580622	22.20710473	24.61102523	25.66095141	24.73973119	24.84458749	24.17381618	24.08997173	25.20126914	23.71473939	23.22792829	24.01003965	26.26305084	21.02370803	28.52844166	23.71846955	29.31307571	23.95728482	26.06212217	24.37749293	29.18414526	24.33692097	28.41671976	25.30610912	24.91989295	30.15233092	28.85799151	37.03437183	28.80750015	26.11559161	24.90557775	22.16932987	26.56732059	25.56863755	25.85075545	34.21207289	29.80188339	18.19965229	33.75995261	28.16672695	28.99476746
19810825	1981	8	25	25.37321284	27.93209702	25.38535841	21.82893301	25.74791156	26.00545783	24.33005545	27.52405672	25.96790805	26.51567107	27.93209702	25.61124603	24.78919024	25.31690207	24.06081247	24.07808207	28.24538365	27.42201823	21.54721926	27.98406499	26.00853738	29.35904401	24.19628448	26.18610887	24.11941343	29.70922298	24.96741495	28.83864	24.81809416	24.61102523	30.74457078	27.37966598	35.06011597	26.60623184	26.55887925	25.58154403	25.95550258	28.07059835	25.41538371	26.41215617	34.14369561	30.13949615	18.79483236	31.87671212	29.71147386	26.33406968
19810826	1981	8	26	25.79602831	27.70592968	23.64858042	20.35708333	24.70902478	25.69143722	22.795252	26.58343216	24.94575221	26.26052075	27.70592968	25.84298829	22.76411315	24.34187762	22.56777247	23.3830939	28.33306095	27.86560562	20.9321865	27.82067816	27.8933839	25.75448233	22.87312568	25.44794577	22.80578101	28.7424353	24.58622079	28.66973749	25.63430572	23.02756707	30.70177081	27.9783622	34.10219975	27.90954742	25.56361269	25.49888561	26.26904967	26.08539805	24.92424193	26.20241915	31.73989935	29.85212634	18.62879512	31.00721539	29.74876499	25.73753166
19810827	1981	8	27	24.38901563	25.62494414	24.54339827	21.41242891	23.32741286	23.92336392	21.85568006	25.55030899	25.6670489	25.29091044	25.62494414	25.42377218	22.00729044	24.0090373	23.32112111	21.60347794	25.70374319	27.2772612	22.20999684	26.36210318	25.78446212	24.3476603	22.07694192	26.26187917	22.12411195	27.86760097	23.68991344	27.93608727	26.82847111	23.83797677	30.90801167	27.63920044	34.23590409	27.94577224	24.35694	25.16540294	24.35298836	26.45283293	25.39058871	23.06560868	29.49294464	26.00007522	19.37568614	31.82444937	28.43741644	26.61458124
19810828	1981	8	28	25.78115645	26.56818737	24.08997173	20.171544	23.90220615	24.36128402	23.37923015	26.32902672	24.20079571	26.18825908	26.56818737	26.10962508	22.81966755	23.06958609	24.16191664	23.03684984	25.80267654	27.53568463	21.22186463	25.86318089	26.32537358	25.59550506	24.19628448	24.67505932	21.8308452	29.44477773	23.52766123	29.27716592	26.83633931	25.58154403	30.11783987	29.04122109	36.68577799	28.1986545	25.65896969	24.71880584	25.14118652	26.65496556	26.20764189	24.38548233	30.19605116	29.6726836	21.01241644	36.37864724	28.73178997	26.70766096
19810829	1981	8	29	26.22294616	28.962246	25.95215698	19.17838411	25.10690757	25.55061329	25.39881448	26.72889076	26.62868019	28.58644395	28.962246	28.34441962	23.13341523	24.49024548	25.93201997	25.1571332	29.03791775	28.57479508	20.17426144	29.0818086	28.3077389	25.53263068	24.74956375	26.46017382	23.39493356	30.41059296	24.81435652	28.93406962	29.07817112	27.67104251	31.67199158	29.2732915	37.06452604	25.79068362	26.55219499	24.79405934	26.22313871	25.0217322	24.41602603	25.30846362	32.5518763	28.31153869	19.40917638	34.80226061	31.30846218	30.86770656
19810830	1981	8	30	28.86930707	26.82590047	26.36776684	21.8437729	24.93070766	25.25136604	24.20224779	28.04708903	27.88306906	26.04062406	28.66551337	28.5664184	23.18507327	24.58525232	26.66858182	24.20935334	28.32163415	27.94577224	21.60910977	28.51163877	26.36866431	26.10996083	24.61255325	26.04699218	23.72339035	29.34444903	23.76527713	29.39848367	29.4700142	28.45888745	32.8212317	28.20847887	34.82362627	26.63698248	28.64428272	24.20512332	26.56322986	26.70035177	25.12169079	25.81327704	31.00564843	30.04493792	19.66818232	34.45355032	31.79537373	30.20155979
19810831	1981	8	31	27.86953486	28.02355955	26.16326211	22.68735151	24.59822751	25.37274981	24.36733616	27.4808052	28.15224538	26.07809324	28.42093166	26.09512596	24.06409753	25.64046136	26.08834479	24.26871944	28.36712316	26.55299778	22.38721452	25.947262	26.56818737	25.59516479	24.89743343	25.77887983	23.85417919	26.78361558	24.85457781	28.34441962	26.72824702	28.01770818	32.64478372	29.05655216	34.43151587	30.22980966	29.86822749	26.55175001	27.77768609	26.13099232	27.41771756	24.64652683	30.0013463	28.5768674	19.71527966	31.16676412	29.98168012	28.34960058
19820601	1982	6	1	28.3287768	28.38576683	23.91554811	21.86617769	26.26052075	24.93678008	24.58398773	26.79838044	23.27835625	29.81612532	28.51751005	24.52616229	22.64728207	24.0308542	27.61299762	26.06812272	26.00439723	22.53909389	20.29598994	26.79822784	30.86121168	22.1810094	25.63382617	25.75642635	22.63966574	23.63740483	22.21127488	25.34668475	26.40787845	27.99437104	32.9410452	25.8087924	31.71864114	28.71444492	20.77862326	19.52694129	26.6882674	27.93395777	23.23166545	21.36899483	30.18407289	22.19360697	17.86243833	26.94239332	28.02228092	24.91201497
19820602	1982	6	2	27.73811136	31.64444008	22.85520702	20.53346547	24.63367693	22.81488507	24.29185708	32.30278242	22.41849086	28.17966853	31.64444008	27.89041259	23.84938545	20.13111292	24.75891279	25.50110777	25.15736536	22.50470681	16.71287068	26.17829445	29.42911574	20.13584123	26.03144839	30.33324909	23.25402345	24.60115723	20.90772219	24.53718604	30.73990572	23.66203662	29.60419641	24.87620849	30.5652035	27.18191852	20.93300109	17.9840532	25.7099243	24.70384812	20.88735193	19.88190201	26.46787415	22.31477051	15.45380058	25.53783213	26.3502743	24.32649912
19820603	1982	6	3	30.58649655	33.13355284	23.33636148	21.87574156	25.26900021	24.22595425	23.82013651	34.1542881	23.8741829	27.77768609	33.13355284	28.75310219	24.39994399	22.08111633	26.26707408	24.84346173	26.46993369	25.29884849	19.27730703	25.84243678	30.80929403	22.66758149	25.84977779	26.92832274	24.36544178	28.70235228	22.55522248	31.20713979	29.11473101	26.58343216	32.64725674	30.67064038	29.26876233	28.66611733	23.96678252	20.49980744	28.03460168	30.21808258	21.81758289	21.66484579	26.26184555	23.89591041	18.86361059	26.58362489	27.7030548	29.28997838
19820604	1982	6	4	29.80718523	32.38634244	23.04542092	21.22492158	24.11125569	23.07729337	23.33130883	27.0733164	23.13495922	27.21127276	32.38634244	24.33951916	22.58656027	22.09899886	26.58042778	22.83398101	26.42617376	24.84146315	19.27922115	26.43340687	31.9856464	24.43954994	22.73395203	29.3722441	22.49421082	26.42337258	22.76220473	31.59724648	29.57999423	27.52370648	33.14422724	29.46495691	26.53682611	29.34560495	24.31630947	17.79860653	24.34825426	28.95418261	21.13554996	23.86641806	29.95737908	25.68627547	16.76884488	28.86930707	29.18798548	30.44049522
19820605	1982	6	5	30.38270675	32.0764628	24.01396735	21.95921544	26.30072117	24.6436817	26.26052075	28.79127217	23.52115886	27.3475833	32.0764628	26.45637605	24.17995759	23.07203181	26.67440489	25.29827729	26.21839462	24.64362728	19.62558276	26.55299778	29.2081831	21.77367514	25.38841	32.08840529	24.28230718	24.75968293	22.31987825	25.72804451	32.29476972	27.80361416	31.41828029	25.22396407	31.63124878	31.00707536	21.01688304	16.6810546	25.71391068	28.64701179	22.13569073	22.16248756	32.42683681	22.78968328	15.08222469	32.28458281	28.89837391	24.83445721
19820606	1982	6	6	27.31602545	28.55175575	22.24920964	18.76025666	23.62777272	21.70308726	25.81682157	27.90698631	21.54107636	25.00255383	28.55175575	25.90108643	21.83660496	20.42634283	24.36523039	24.68899633	24.0524824	23.53961059	17.77584614	29.43485439	27.03186206	24.39841596	24.2688502	30.48598717	21.93337774	24.47578694	21.47402068	24.63052311	31.8048689	23.66198368	27.12842696	23.93715617	32.21337829	29.37457233	22.48275948	19.05423513	24.08075434	25.53829642	19.14187806	21.96710762	33.94728857	23.99081637	12.16189634	33.49005958	25.18240288	25.89410821
19820607	1982	6	7	25.55598085	27.93561721	22.46285779	20.33216084	23.60052257	22.95384325	24.0922075	24.76628514	22.84222838	23.57221182	27.93561721	23.68602227	22.37127058	21.44385795	21.7021074	22.24043114	23.88635421	25.49556611	18.28139932	26.36371007	26.81544018	28.97270638	22.83749267	28.64282728	21.94646397	28.45963263	22.82391947	25.57703675	26.27971185	21.74038237	27.77264072	24.45558148	33.051292	30.29330316	29.1684244	20.21380698	23.62780609	25.40447574	20.48538398	25.05553127	32.01553218	28.93822583	15.31860186	33.99535091	25.67399911	29.83310579
19820608	1982	6	8	28.34466703	29.27894658	24.74594364	22.27183841	26.12568412	24.79184577	26.94317103	27.55541572	25.40294845	25.09361514	29.27894658	25.68377896	25.44299368	24.10239203	22.3083847	24.65379386	25.65819537	28.3166262	22.74864665	25.29259906	28.11366773	32.5960401	24.93925789	28.99187251	24.3207643	31.35007856	25.76640671	28.28310195	27.73014883	22.97487488	29.530739	25.67941327	33.89983142	29.81756769	29.02034422	23.00416373	25.61091494	27.31919789	22.86001774	29.48305546	28.83815158	32.7296837	17.95595676	29.93150488	27.57834319	30.44741459
19820609	1982	6	9	29.32077527	30.7702909	27.98884062	23.71665399	29.42127524	28.41132263	28.91545261	31.95738054	27.92010036	26.27023558	30.7702909	30.05557273	25.63697884	28.14102204	22.96691778	28.036596	27.88030966	29.21337184	24.32456069	25.8576134	29.5327518	32.33643586	28.08091402	30.40366641	25.68057391	31.52485425	28.1825814	30.250446	31.11532604	24.31047346	31.45189237	28.36490425	30.70177081	28.79506775	29.8450033	22.91054514	27.79878599	27.96937855	25.83621914	28.99824667	29.11882828	31.65570636	17.53059628	28.43259397	28.20943472	30.1965922
19820610	1982	6	10	32.5349056	32.8720838	27.93395777	21.42134796	29.96287016	28.25595692	28.91385575	32.31690657	28.84996937	28.79656511	32.8720838	32.00296118	25.34597314	27.0936258	21.64481273	26.58701087	29.44357956	27.70853391	23.6661622	29.07314561	32.36522886	24.86798816	26.92091282	30.82981397	24.68434854	30.03511726	26.42822397	30.66373107	31.86068731	23.02974784	34.50718798	30.5828932	31.10702943	30.48976815	24.79443777	23.06889298	29.18755232	30.13707228	24.89391376	24.59716288	30.61768981	27.38817919	17.75602984	29.80188339	30.80852825	29.0759709
19820611	1982	6	11	31.27621333	31.18826037	26.16464575	22.28675605	27.50212619	25.75157768	25.79162656	23.9277653	24.88442248	29.72578281	31.18826037	23.75054229	21.8979215	23.25637892	23.8176372	22.88875854	28.45532683	23.76782363	18.61681513	25.84054478	31.46450077	23.13192236	23.14503237	31.28809692	22.29895124	27.12669826	22.81488507	29.46495691	30.89762637	24.17049548	31.49466191	28.22939392	30.26409684	31.28874191	22.49846952	19.24777362	27.7262268	30.44741459	22.92045792	20.30673982	31.77770244	23.22947845	16.49970307	30.81035125	29.36117275	28.59858085
19820612	1982	6	12	28.91332372	29.38803711	23.16276502	21.29894556	24.95719557	24.36714461	25.88860344	25.46696222	22.46226102	28.72224576	29.38803711	24.43282007	23.23933023	22.50663667	21.98625571	24.82103647	24.5277084	22.33393715	18.72566425	26.03378909	29.03099306	22.33956478	23.60094584	25.32050996	22.98265503	25.56957192	21.53476351	28.63452081	26.44977383	22.28175767	32.72276635	26.22575267	31.09767649	29.61028353	23.01560869	18.79471573	24.91670763	28.79790554	20.86378357	21.55700992	31.64196569	24.53718604	17.68451634	32.10008079	29.40411788	24.83453436
19820613	1982	6	13	26.26061519	28.4561105	24.43954994	20.91147908	24.31047346	23.23933023	24.61617769	26.42211812	24.28099268	25.85651715	28.4561105	23.94201351	22.69473491	23.39567029	22.93637753	23.96373755	25.63872467	23.52115886	19.69089987	27.78901114	26.07809324	24.42683785	22.98543078	27.90467716	22.09587642	24.8793907	23.26913043	25.55793725	29.39848367	23.24222698	28.53810564	23.96895487	32.77199592	28.15579254	24.16258648	20.49380796	24.64874651	24.85060447	22.3969872	22.57203052	31.34520888	25.38659746	16.47450875	31.93691959	26.24238634	25.59762993
19820614	1982	6	14	26.54539835	28.05094837	24.01591691	20.92852289	25.0842511	23.62780609	25.59959052	26.36754516	23.84761136	24.25118505	28.05094837	24.81510447	23.45112039	21.93480261	24.77042657	24.1461408	25.69758085	24.25766009	19.41574474	25.84576182	27.48799217	25.73913626	25.03935548	29.34169094	22.13189436	27.46771854	22.45106865	26.1666782	27.72171795	23.38246736	26.67488696	25.56863755	32.75478445	27.41771756	25.28636864	19.9143109	25.70502713	25.44094946	21.39983321	22.98971937	32.51626776	25.95001491	15.89022264	31.89866833	25.20023532	27.66682898
19820615	1982	6	15	30.03719105	30.70147077	24.75514044	21.66254963	26.34250669	25.50443796	26.33004947	26.53195304	24.92377576	26.36754516	30.70147077	25.56498847	23.2873275	23.20340878	23.30919757	25.23030479	26.37674994	26.32517257	20.98296062	26.87690811	29.97765449	29.06150565	24.22512062	29.19341102	22.42858488	29.44115218	24.5617189	29.65332013	30.40015642	23.1646514	31.89598439	28.05098898	33.5752453	28.06512449	28.49320993	22.05771	25.98621861	26.29322794	22.44514297	27.34391841	31.23714955	30.06155117	18.08295811	32.88225232	27.50212619	29.4656111
19820616	1982	6	16	28.27702376	28.73446669	25.64543929	23.37654789	29.14957646	27.6057101	30.16462334	30.98055932	26.43807303	25.81510449	28.73446669	29.97369899	26.26560624	24.25547485	26.37020086	28.02609436	29.11879472	24.24915049	21.46026276	27.98845178	30.27558182	23.62186326	28.54943739	28.03972096	25.26563207	24.11492487	24.70503348	24.58398773	30.15807922	24.89765104	29.53707749	24.50146796	31.77813854	29.17867495	24.33692097	20.83246985	28.85962567	24.59476097	23.86663652	22.70896965	30.86770656	24.39155912	21.32547666	31.35890014	25.57556519	24.97106534
19820617	1982	6	17	23.37489436	23.50698052	23.70021161	21.84315366	25.32682238	23.30845835	25.27737417	25.13580401	24.36733616	23.9338678	23.50698052	25.71353605	24.63673373	22.25828272	26.60025935	24.29565241	24.7750297	23.79064871	21.02491626	24.66225971	25.79163372	23.27920472	24.79132835	24.36263109	23.48523085	25.43105499	23.07693616	24.9771462	25.07452613	24.95202575	28.1380934	24.93706721	31.86385159	28.74036515	23.20567081	18.40536715	24.7765464	24.89580661	21.94404639	21.87706948	26.23826408	24.85538354	16.96792341	29.70118961	24.90708085	24.54815519
19820618	1982	6	18	24.52787934	23.19290396	23.9277653	21.50786301	25.81729757	24.65998381	24.95715589	22.15575788	25.1758392	25.04086828	23.19290396	21.85518925	23.26755922	23.54236493	23.71931913	22.93846864	25.50818845	25.14289969	20.2945614	25.82477474	26.28023991	25.05769259	22.15943034	24.45717244	23.32929244	26.60917177	24.5571426	26.30680961	24.54253766	23.65898915	28.76987907	27.7669171	31.80255325	28.95850537	23.9721927	19.28630874	25.14810445	27.19075073	23.66074029	22.66495971	26.62670809	25.58981257	17.42707977	31.11314737	25.94676471	25.74740772
19820619	1982	6	19	29.56981381	30.19596954	24.53972852	22.03975771	27.57680535	24.94190073	28.23098	25.96970086	24.13239969	26.30875776	30.19596954	25.50929397	24.40649483	23.21972228	26.02700584	25.81510449	27.89311142	25.10842109	19.15628881	26.57779359	31.33033057	24.46131365	25.27974396	26.30072117	23.96719486	26.25198983	22.61550313	26.07643936	29.48195189	26.23878866	31.90768252	26.41603073	30.22309649	28.68005236	25.16540294	19.63287474	27.90421354	26.11640654	22.90001671	22.40091296	31.03222273	25.722343	17.77017396	26.68326796	28.79769282	28.01253339
19820620	1982	6	20	30.76285847	31.82303908	25.82719183	22.00911242	27.89039226	25.23660911	27.05867697	30.42147308	25.2396523	27.45632544	31.82303908	29.68232895	25.34994965	23.8066581	27.71065452	25.29255045	27.89261529	23.9721927	19.07374312	29.04151243	31.82474071	23.20001713	25.07985632	31.36579663	24.90248658	25.49499669	22.87312568	27.86837662	32.13697015	28.58076536	31.46025858	26.38019535	32.82330899	29.5836892	23.59142966	17.84868336	27.38698512	28.90476748	22.32585185	20.82976993	29.19661756	23.87572869	15.94759633	31.07537159	28.52768895	26.57230781
19820621	1982	6	21	29.2768993	28.1986545	23.39612469	19.950944	25.04094891	23.32599995	28.35461554	29.82648956	23.16157375	27.54370395	28.1986545	30.19379066	24.50640922	21.84549891	26.253526	27.12842696	27.31587352	23.53002209	18.89637655	26.41444387	32.34113666	25.52119904	28.46669484	28.00373449	22.24339384	25.26265326	22.3080354	25.99416773	30.92817338	30.08411258	32.05976721	26.16024021	34.56070932	28.06123689	24.68434854	22.34969267	27.68838423	28.16672695	21.2087843	23.24777667	30.42632132	25.54594378	16.12861666	32.91455074	27.97453148	25.44236487
19820622	1982	6	22	24.84445159	25.38841	24.73307637	21.32467204	25.03199504	24.08003326	26.25110052	26.34102897	24.82924048	25.22011701	25.38841	26.18101623	22.29895124	23.46861438	25.25923898	24.00385747	26.65393526	24.77985063	21.37795864	26.92091282	28.9039375	26.24238634	24.40947986	25.67274286	21.8765238	25.5321026	23.66203662	24.41614959	28.54297464	25.04416045	29.44535144	25.32517645	34.03398175	25.77487765	25.18915514	20.9531346	26.01166893	23.58244011	22.51750385	25.27396461	32.79871477	26.28108401	16.84402428	32.76712793	28.57151334	24.70275873
19820623	1982	6	23	25.95038391	26.66412767	25.24802202	20.36942393	27.43554707	25.21962126	27.34932536	28.42093166	24.94575221	26.90338123	26.66412767	25.70524289	23.53258637	24.17115331	24.16191664	25.17865491	28.39846128	25.77177271	21.10566647	25.62010875	29.49240567	28.09623479	25.02162224	24.87285574	22.64671409	28.02511891	24.77042657	25.63870453	28.83223982	24.31750644	30.12251449	25.37279188	33.92485036	27.7669171	27.84308495	19.91240918	25.8574869	26.08448096	22.54273032	25.18797859	30.42907667	29.06236606	16.00169137	30.93832596	29.632366	26.26052075
19820624	1982	6	24	28.83758866	29.45816527	24.96343521	20.82598839	26.36371007	25.59103231	25.69233846	25.03109723	24.68603661	26.08044694	29.45816527	24.99188312	23.00119713	22.76937334	23.77565156	24.98501887	28.31965841	25.46114455	19.03628634	26.64264878	29.20619178	26.95721702	24.34228523	26.45313885	23.409874	28.83978427	24.00406762	27.78558038	26.8696493	24.40326358	30.76880447	27.89688193	34.32222832	29.03745823	25.52951054	19.30448479	27.6367906	27.53992584	22.11143055	24.32563248	26.56205923	28.03560562	15.37036556	26.92091282	29.0365916	29.40560807
19820625	1982	6	25	26.57067786	28.9034322	24.44937067	21.24615032	26.47753612	24.9614212	25.99551376	26.67440489	24.23655993	24.80655084	28.9034322	25.90483199	23.56650537	24.55507611	23.70918312	25.67332104	26.34250669	25.83401635	21.64721425	25.1571332	26.18378267	26.19703887	24.73307637	25.11735648	23.66228097	31.07260853	23.78296101	28.67087665	25.53392631	24.37892031	29.2167674	27.40783323	32.91129487	26.27364712	26.6471526	21.55399449	26.30234433	25.72030934	23.53419828	24.88579999	25.86330334	28.67685806	19.50338036	28.02286946	25.2868917	29.52472577
19820626	1982	6	26	24.34720015	26.63553143	25.7630857	21.79976135	26.53807477	24.91989295	26.25398707	28.01134353	27.57209416	24.27826807	26.63553143	25.77523321	24.4942587	24.36490535	23.74515781	25.26900021	25.59823037	26.14104225	23.34174773	25.5392623	26.35047758	26.57934595	24.24130215	24.81458869	24.07808207	28.04174439	25.38443704	25.39606697	24.98416791	24.629223	27.78901114	25.0237861	33.96463347	28.98133775	26.15011132	24.14219075	27.63764716	25.16428564	24.35779845	27.51869934	28.84658962	26.37613769	20.09056183	29.58951739	24.67657981	26.45523504
19820627	1982	6	27	25.71802517	25.817137	24.40077018	21.52915743	25.2816788	23.45987752	24.94543432	26.25198983	25.52673092	25.03212375	25.817137	25.46741596	24.62696537	23.49743123	24.34679026	25.37321284	24.81642789	25.10298245	22.28802231	26.26061519	25.50567555	25.72722526	24.45523904	26.44452562	23.01600626	26.75197129	25.0237861	25.87107744	26.51109505	24.64246108	28.47215723	24.58452275	34.83562199	25.10139428	27.94032715	25.52013174	25.27357836	24.91409808	22.92300245	24.79157049	31.00155695	28.98797186	18.87994771	32.94055711	24.34038497	28.24238305
19820628	1982	6	28	28.18128115	28.27407421	26.2394107	22.14950624	25.98576263	24.70275873	26.50424138	28.16672695	26.47725759	26.43038212	28.27407421	26.02251948	24.38651489	24.82924048	26.21779935	25.48857453	26.30072117	25.52869926	23.38645119	27.80887749	26.82290958	24.92920143	24.45717244	26.85225594	24.244727	25.78786822	25.74892308	26.04699218	26.84082723	26.41632239	29.81612532	25.22041556	35.12011141	26.95818101	24.17892743	24.71371888	26.54596203	25.26669668	24.87673144	24.5003907	32.69152171	26.15225882	20.23471149	33.32086481	26.69683206	25.85555211
19820629	1982	6	29	26.37484644	30.00857924	23.80514007	22.42558964	25.58050465	23.84462799	29.25078674	28.37201081	25.03629656	26.1846143	30.00857924	28.50087009	25.0997142	24.1878274	30.04839845	27.4871949	24.35504094	25.49235052	21.74489249	30.02832954	25.48815556	29.12042281	27.89252638	30.97492739	24.44719729	26.13940978	24.7003374	25.70995303	30.83481709	30.73111107	28.09317303	25.33022973	34.31536879	28.28098429	28.9034322	24.22322843	25.49689712	25.57915433	24.67385726	25.66903876	33.67473747	29.93671722	19.77540789	32.55984203	26.19552342	24.37200312
19820630	1982	6	30	28.95697609	32.46408733	26.48357246	23.39644293	29.42184435	25.48959079	30.03026911	28.87323613	29.28333949	26.49947599	32.46408733	28.38292916	26.09886857	24.93773932	29.34169094	28.2786034	26.84488692	28.86473422	23.08376881	28.44942018	29.12425361	32.96264369	29.11340283	29.55178937	25.14623533	31.0615002	26.44793746	26.41444387	32.05507697	29.66672424	30.19379066	26.42909468	33.65036968	30.1558975	33.31420402	23.89401068	28.5664184	27.98560697	24.6316239	30.30946823	33.29564441	35.26364897	19.56434882	33.37625529	26.21143088	28.36712316
19820701	1982	7	1	30.95609018	34.99966814	25.28532447	22.65615589	28.15132119	24.3781917	29.50674626	30.8156379	25.61925116	29.05655216	34.99966814	29.50656839	24.43222725	24.53151221	26.24402909	27.39246102	27.89116207	25.27769458	21.64412029	29.25465395	31.07698373	28.30661565	26.18969548	30.54993943	25.0580008	28.5664184	24.83634042	26.36203154	32.64571092	27.70368748	30.02288262	27.57840359	33.58496294	25.8049259	26.5932675	19.64495224	29.29982946	26.01192371	24.18717788	25.57206082	31.68017686	29.34282685	15.05934657	33.3936963	28.86753432	25.4134725
19820702	1982	7	2	30.98137013	33.68786091	27.42764031	20.77890616	28.79867765	26.16045202	26.44665276	28.11856306	28.80888365	32.61746879	33.68786091	25.90432759	23.23175293	24.82372404	23.03656638	24.42271178	28.72824637	28.76361663	21.48746705	30.71028903	31.82608829	30.4810007	23.19479851	31.79158166	24.41687068	29.32753345	27.72171795	31.00872045	32.8144331	24.40279396	33.13198268	30.59398753	33.29564441	29.72983441	29.0811293	21.99065334	30.46379345	28.5454405	23.08238389	26.68126881	34.44938435	30.85257642	16.44974185	32.27826107	31.2794735	31.69896217
19820703	1982	7	3	32.11271491	32.37856258	28.98133775	23.61163003	31.52406049	28.91385575	30.94658844	29.0635746	30.53437408	33.21034565	32.37856258	28.16898892	27.61180339	29.01651595	24.42060323	29.15908622	30.65559079	31.49300419	23.78333219	28.65268714	33.40866061	34.11961003	26.41860622	29.49240567	27.54275684	31.37116691	29.27318294	32.1642869	30.39057516	25.34189719	35.65787028	31.62646156	33.56268427	34.67874185	31.05325204	26.47352535	32.4108452	30.91981129	25.80934481	31.5034784	34.57869677	35.51941486	20.25365373	31.20713979	31.14940191	30.92862985
19820704	1982	7	4	32.52035828	35.04660184	30.09516697	24.24264926	32.3620254	28.98660108	33.3189349	32.65839772	28.76361663	33.29545796	35.04660184	31.66864301	28.87411424	28.94025465	28.58776589	31.84471207	32.14032666	30.33693037	24.16385065	30.06852382	34.54742169	37.625765	31.02864409	31.57575901	27.20199726	32.44365777	28.30523384	32.1482721	34.27697835	29.19341102	35.80883214	31.37761558	33.68745355	34.82740366	34.08457791	27.54976638	31.97239527	31.12904554	25.23995324	32.74745288	32.95255486	36.15091916	19.18884957	33.40404337	31.57727799	31.99445462
19820705	1982	7	5	29.78428664	33.02698982	31.12904554	24.11945551	29.51035605	28.77939377	30.59428727	28.02511891	30.08254155	26.74259393	33.02698982	25.31974085	25.71779287	28.87807189	24.67840899	25.90550629	30.87782391	27.50815599	24.85776867	28.93406962	30.39718812	32.87294596	25.00922927	28.9335535	25.5529744	33.37625529	27.86964704	31.84428273	31.47368417	25.57739753	32.07519508	31.74672287	33.58090059	34.61498134	33.58496294	28.5169501	29.01011262	30.05142573	25.93159966	27.88306906	30.19655334	34.48798297	18.21400819	32.32462998	28.24332555	32.4261363
19820706	1982	7	6	28.16234006	26.34330608	28.50470658	22.43795237	29.53481992	25.94065115	28.41671976	25.93285673	30.73111107	29.4575305	26.34330608	24.56925126	24.08655355	28.00441072	25.44124538	25.55067226	29.57337798	30.70177081	24.87216173	25.04885778	28.63948219	35.46583037	24.2090038	25.1971164	24.48102049	32.77796869	29.90563071	30.84824196	26.43744337	24.02123011	26.89149007	29.31855556	33.21474585	32.10008079	31.98042049	29.2838467	28.28963353	27.90636884	26.58042778	31.77770244	26.37937706	36.60629567	19.54864215	29.09835503	26.18411621	31.94115931
19820707	1982	7	7	25.89787795	25.98271122	26.55429172	20.99347694	28.18128115	25.44321082	25.93846887	26.39395563	29.34866341	29.74884934	25.98271122	25.62216294	26.17081501	28.14216872	28.86857752	24.31323876	27.97042787	30.13328532	24.81387295	25.73033629	28.39167982	33.84088815	25.18311381	25.4528065	24.73205438	32.43076943	28.33872198	30.82836419	26.75197129	28.28963353	28.66216896	28.53902244	33.26817086	29.2602237	31.52345678	29.25071103	26.21839462	26.66756136	25.33902009	30.64598284	29.22924348	35.36195412	20.40717847	32.1755075	25.87738062	32.09865493
19820708	1982	7	8	24.41736968	28.24238305	26.54134078	23.15772732	26.12384116	24.01796727	26.20426558	26.51802705	29.25465064	28.84658962	28.24238305	26.23238447	26.21519491	27.90421354	29.16449191	25.02544827	25.96121773	29.98532482	23.38372748	26.37212007	26.5069259	26.5884912	26.17810011	26.04400586	23.71846955	29.26943693	28.62925787	29.0492537	26.82069124	29.5979663	32.40934058	30.57872745	34.5331581	28.02511891	33.36237942	24.48994491	26.12245439	25.91880254	24.68826461	27.98845178	31.42420831	33.73210062	20.8628103	32.51336629	28.6415018	31.68990054
19820709	1982	7	9	25.49566867	30.3541963	27.97743283	23.07268619	28.10204225	24.96389273	25.89787795	29.13264682	29.12926877	26.33062073	30.3541963	28.00373449	26.27364712	25.82444881	30.70394359	25.82947026	25.51090381	28.96073151	21.92861286	26.84800087	26.33877773	28.94270212	27.98159375	26.43768181	25.47600307	28.51589878	25.09788882	26.75434553	30.62722362	30.89826104	29.5922703	28.18410245	33.97510312	29.42119028	31.29902499	24.67141061	26.41896203	27.77768609	24.42398568	25.79617115	32.86895794	31.48662121	19.25817802	32.46781275	25.52869926	30.82836419
19820710	1982	7	10	25.91678462	28.66216896	28.02511891	22.91530431	26.1393553	25.23730416	25.00922927	26.68815318	30.34434257	25.86330334	28.66216896	28.89801163	23.86503973	25.1571332	30.19655334	25.25008161	28.32376648	25.24439001	23.03878053	28.14361538	28.65916029	34.4218552	25.10706665	25.71051912	24.17307692	31.73989935	26.36210318	29.50691309	28.25273839	30.33693037	26.54613128	26.23238447	33.95420796	28.91332372	33.08753754	26.19081256	25.10660013	25.89279158	25.31569734	30.5115448	32.73520195	34.95659748	19.91354108	31.8889852	26.11972661	32.13913152
19820711	1982	7	11	25.69557359	26.82654336	25.84576182	22.73524098	28.5768674	24.62290846	28.10884964	26.11678943	27.90467716	26.16943889	26.82654336	26.30072117	26.55299778	25.39881448	27.98406499	26.42909468	24.6054425	26.63553143	23.34495863	28.3287768	25.88889152	31.31407796	26.38153673	26.48465197	24.96981069	30.59611581	24.56360772	31.77813854	29.48328117	28.19403887	32.19462501	28.25515468	34.27071815	29.96287016	33.07407505	24.35083118	25.85555211	29.55421794	25.28356551	31.02856852	33.09128391	34.70864898	21.2840612	31.98101292	28.62477879	34.60287275
19820712	1982	7	12	26.02747188	26.10224733	24.30301538	23.39008574	26.7158961	22.81596828	28.45394109	25.79617115	25.13907945	24.24956942	26.10224733	26.29369722	24.52398027	26.25630603	30.40186502	25.32682238	25.80192905	24.53347127	23.39369416	27.93252724	25.7792851	29.18982977	26.53894713	26.7581326	23.77373594	28.65264646	25.27737417	29.21800475	28.43367851	30.74457078	28.5533687	25.14636384	33.31477817	30.09477451	28.84996937	23.88012205	25.9755254	26.02627723	25.69315326	27.28687266	33.21884489	30.41661047	19.53219393	32.26275816	26.19066382	30.59633307
19820713	1982	7	13	30.13859214	26.35047758	26.21519491	22.85404586	29.2524135	27.8580595	29.2389872	26.75637881	26.42950254	25.84011803	26.35047758	28.51574423	25.93991532	25.11373602	26.66844931	25.05605794	28.18334902	26.37020086	21.95186341	28.93741298	28.80888365	27.72504778	26.02627723	29.11944248	25.12873681	30.18025526	24.78278105	26.54154504	29.7512399	26.73711413	26.57565665	25.79617115	31.17871086	25.48175204	28.72176298	23.95487685	26.44066142	25.33022973	24.16102249	24.77042657	33.5752453	29.45834422	18.72797561	31.40333262	24.94543432	30.26557211
19820714	1982	7	14	29.36723945	26.71624812	25.33392514	22.43295455	28.22298887	25.27737417	28.3287768	28.1986545	26.40234599	25.72555348	28.25109932	26.59244358	25.23276024	25.52838747	26.03361392	24.55553023	25.35937974	28.21457674	22.49629219	29.27563104	30.46149408	28.25185841	24.40399945	29.22676844	24.51161	29.75854065	24.62982901	28.22482136	31.51832305	25.72555348	30.67848361	25.39523259	33.9328802	28.82055343	28.49845169	24.74745945	26.48025359	26.53894713	24.7133324	25.3783041	33.28076904	29.94955397	19.92923448	32.78316526	26.4222426	30.5479525
19820715	1982	7	15	29.36549445	25.88246571	23.73599464	23.06097599	25.70228718	24.55124913	26.63373715	26.41177163	25.1905298	26.77626569	26.6911808	25.67961388	23.99517338	28.23586734	25.60466916	24.85283433	25.97801707	26.4085996	22.98980277	29.62194017	29.6758151	30.85892537	24.13858598	28.70485666	24.10258059	28.87444024	25.32047545	26.48464189	31.91481261	25.53424488	31.64375007	26.41632239	32.58709981	26.01539986	31.52897998	25.82391055	26.49947599	25.58998246	25.9668634	26.46430285	31.88368928	32.8694928	20.48813311	31.32337597	26.46993369	29.09070742
19820716	1982	7	16	26.75434553	26.27686603	24.67808628	22.91530431	26.62200406	24.55844674	26.61430545	26.68266509	25.25100278	28.44018337	26.27686603	25.88683057	25.33022973	26.04144137	26.49469358	25.70524289	25.61817306	27.79757906	23.91876988	29.88361411	26.33090902	34.01983873	25.87937667	29.34282685	23.95757059	30.73578322	25.36975935	29.31312123	29.91143779	26.70766096	31.95645507	26.69505803	31.86159739	28.60574547	33.03100011	28.55175575	26.41598573	26.62451393	25.46861943	30.02390369	31.61880147	34.26773668	21.65928893	31.28406732	28.70342352	29.84329545
19820717	1982	7	17	25.93962974	29.80519659	25.42821807	23.02308517	26.30824751	24.8905534	25.83148728	28.29780888	25.57538289	25.58058817	29.80519659	26.73983948	25.43530909	26.47753612	28.84554841	25.27261758	26.48025359	28.10923273	24.4403678	25.74827258	26.33770436	33.74502851	26.40690036	26.76893742	24.74956375	30.33693037	24.97321627	28.48071549	26.72051272	29.96643985	28.42583966	26.74397026	32.25651964	28.40453612	31.77770244	30.12987958	25.52673092	25.47268774	24.95288274	30.62423471	31.42420831	34.26773668	22.21434895	30.67762508	25.7479952	30.0257723
19820718	1982	7	18	29.45829377	29.92262116	25.28356551	22.8045435	28.69573176	24.66337655	28.10923273	25.93285673	26.25441884	25.947262	29.92262116	25.71051912	27.84078778	26.10874932	29.67145393	25.27261758	28.71371195	29.60836389	23.58206621	26.18571342	29.66471731	33.96463347	25.96306439	26.6594476	25.12457582	30.28026901	25.87714013	29.60197679	28.2802663	29.41123778	26.85074649	28.57372092	34.76876211	26.54596203	35.26059296	26.16659484	28.12976618	26.02251948	24.62420708	31.01954664	32.38349124	32.66944221	20.98628334	33.73210062	25.82947026	32.5017756
19820719	1982	7	19	26.45162891	28.47056833	25.71051912	23.62148245	30.51920126	25.7613786	28.53902244	28.93666619	26.30359519	26.21744603	28.47056833	29.41323581	28.48769083	25.58626906	29.03791775	26.26580953	25.88669447	30.5479525	23.13776149	25.7792851	28.73946013	35.75480877	26.27139653	25.71802517	25.05334659	32.86165135	25.21291073	31.96330285	26.47569492	29.60197679	30.46139461	31.45910311	35.57340924	28.6072799	35.49870949	26.38322225	26.70892944	28.44942018	25.2868917	31.02967035	32.27851648	35.50324237	20.87050494	34.11294776	27.9035826	32.60213215
19820720	1982	7	20	28.08870019	31.50745599	26.58135039	24.82924048	30.68070615	25.7827917	30.24673464	29.51062341	29.63878366	26.84319957	31.50745599	30.34238148	29.03099306	25.23995324	29.12042281	26.34330608	28.29518168	29.22487351	23.99658847	24.32471653	26.81228075	35.15724281	25.50371506	25.28126359	26.64178354	33.343301	25.66411727	28.36712316	26.72825063	29.67145393	30.90135768	29.36027318	35.07674568	27.90798417	36.50684115	25.39523259	30.45065854	25.85561325	25.73485529	32.26225323	28.47211768	36.13322907	20.09485124	33.73587393	27.94570134	33.85424312
19820721	1982	7	21	30.37202632	29.49294464	31.53842566	24.22322843	32.37600914	28.46812382	31.89866833	31.3153522	30.07913136	28.44928156	29.49294464	30.55329114	29.09192545	29.5836892	28.16672695	30.07404255	33.32211194	28.81042959	25.28464983	25.18311381	29.48769717	33.88320949	29.75101566	25.42852885	28.00508021	30.19655334	31.06290043	29.3573085	28.85072431	28.03972096	29.95757276	30.83260863	34.97974665	26.01359335	34.61434785	28.30150009	32.59636871	25.93285673	28.24538365	30.65912265	29.04151243	35.59783443	20.97850036	33.74374364	28.58776589	28.32654861
19820722	1982	7	22	31.47319231	26.32314098	28.16536751	23.87430323	32.64326815	27.81594811	31.28809692	29.58949894	26.64039012	29.5446774	26.32314098	31.8941596	26.37937706	28.01253339	27.91681851	30.51752178	32.05610853	31.73430851	24.13283541	25.22794274	32.03726353	37.41005117	29.10212455	26.83567475	26.41896203	32.90694614	27.8444278	33.09349718	31.10832364	29.12926877	33.09349718	30.70947447	34.92475685	28.91407535	31.58705798	28.42093166	30.98588658	29.99358429	25.64046136	33.03886703	30.74229979	35.1334999	22.66700098	33.65505572	29.09733157	33.49924539
19820723	1982	7	23	25.35793849	25.84118837	26.31331574	21.7109379	26.69683206	24.21970003	28.66025858	28.79656511	26.36488452	26.47559711	25.84118837	29.24778164	25.51090381	24.65953622	30.11366304	28.02125737	24.91388129	25.44094946	22.68718955	26.76524527	26.34666953	26.68266509	26.69817411	26.11598436	24.45523904	27.65986436	24.58525232	28.24238305	28.45559232	30.51920126	32.54642521	26.65458185	34.89168702	29.80044403	26.18378267	25.89787795	25.64177001	30.42633238	24.90658009	24.90658009	32.35783491	28.11544358	20.46456826	33.31557425	28.26091298	28.28963353
19820724	1982	7	24	25.13045383	25.54164597	26.02251948	22.5567983	26.79390717	24.90477003	27.94577224	27.61299762	26.71108317	25.07724806	25.54164597	26.62843512	24.78362089	24.26642086	26.44066142	25.75198684	25.33570199	26.27913588	23.27603292	26.00936033	25.38683197	29.38231951	25.0217322	26.31568326	24.23436471	26.20426558	25.26166171	28.55473944	28.60310645	26.47763481	28.92585336	28.42093166	34.06729822	28.38292916	29.16449191	25.63729172	26.68266509	29.917325	25.92475099	25.50432237	29.64042622	30.37202632	19.35646626	31.58494114	25.11466589	29.47658689
19820725	1982	7	25	26.35471378	30.60440094	26.44289914	23.71165664	28.21093583	25.44944181	29.21056542	29.53766731	28.0809977	25.57979932	30.60440094	29.09070742	25.82781359	25.04167916	28.45589512	26.27485691	28.48820532	25.48857453	23.88141984	26.0168311	28.37780331	30.45065854	26.17089739	29.42811698	25.20037063	26.68126881	26.27275033	26.92832274	29.72613942	26.73983948	29.04236584	26.58135039	35.06789135	26.6471526	31.1871315	28.45888745	30.19379066	25.78115645	26.41618585	25.52496425	32.24000388	32.21579819	22.06000512	31.72796055	25.89081368	31.86393238
19820726	1982	7	26	30.31240008	33.66659603	30.35338139	24.72278068	31.99445462	29.04394036	31.08148637	31.78803032	30.63576505	28.16536751	33.66659603	29.31493901	29.54064364	28.95697609	29.49240567	30.56215581	30.09628225	28.42056362	25.46365933	28.14242517	32.0847487	33.08753754	30.54832105	29.55178937	26.27275033	29.23149868	29.91977617	29.02153099	32.03468759	29.89064913	32.59575636	29.21056542	34.66560927	27.83252819	26.87690811	29.91977617	31.74361118	26.06253265	28.92787864	29.1887207	32.51493305	31.22228716	22.33269775	33.42856779	29.58650735	28.99476746
19820727	1982	7	27	32.24719916	31.35926767	31.26624114	24.31661343	31.41719395	30.07404255	33.42380192	31.27095347	30.53437408	30.08585241	31.35926767	29.33735572	31.37168519	30.6390547	30.57505279	30.68715968	32.34113666	29.35904401	25.83148728	26.04062406	34.46768917	33.78463861	29.85270185	26.13368049	26.53195304	30.90801167	30.3739047	31.03541962	31.16584786	30.64090966	32.73520195	30.10896819	34.32265008	28.93693681	29.50560441	30.3963347	30.18407289	28.76361663	27.73909813	30.54832105	31.00143723	35.28185785	22.36679881	33.58090059	30.25180622	31.19041302
19820728	1982	7	28	25.9581183	28.46517982	33.07033531	24.5618653	33.43234135	31.2708297	30.98588658	32.22057857	32.01853739	27.00363015	28.46517982	31.36367484	30.39057516	30.19459907	31.51019199	30.30752136	32.60329398	30.02390369	25.60774113	25.70228718	32.68489117	33.16832498	28.47215723	25.80372843	26.69683206	30.83896864	31.30618086	29.22121237	31.30846218	31.78846984	35.6233168	29.38244524	34.64025149	30.94111575	31.02967035	26.59260152	26.78174146	29.34282685	26.29369722	29.81718619	29.64761817	34.46947623	21.69183668	32.38839707	31.67477743	30.81979694
19820729	1982	7	29	23.91585216	25.51936672	28.71371195	22.73121679	32.33124688	28.51051998	25.62686354	29.10265431	31.11145668	24.93404459	25.51936672	30.8623872	25.7792851	25.28920333	26.76893742	26.01539986	28.12890446	28.65264646	23.24109978	26.20810228	26.1948776	30.34148944	29.4511554	26.20810228	25.01415416	31.85459658	26.13423869	31.45391358	31.13191566	26.69744526	31.39561473	30.67487926	34.93982968	30.8623872	26.90615816	24.48200082	26.46989505	28.3416314	24.19444281	26.47569492	30.75488648	33.91511912	18.26418096	33.20233099	26.43807303	28.40760954
19820730	1982	7	30	25.52722725	29.34282685	26.7182404	23.54712795	26.96542726	24.92920143	26.47063847	30.5713011	28.32376648	25.26887603	29.34282685	30.76783971	25.10525485	25.39606697	30.80627811	26.43596721	26.26111986	28.74996634	23.82445199	26.56005444	26.07615975	26.85519573	26.44066142	29.00210925	24.25753888	29.31312123	26.39937904	30.90081202	32.60321073	30.14507598	28.63875689	26.8123437	35.935747	28.50087009	26.62134312	24.52603511	26.83021379	25.6487119	25.09037873	26.14170076	30.33885586	31.98360981	20.22767333	33.18937405	25.56361269	30.55329114
19820731	1982	7	31	26.24698051	29.39479502	25.90905902	22.49103446	26.3413754	24.44118036	27.98159375	30.37405018	26.26878341	26.17401749	29.39479502	30.87529816	24.87763825	24.83243115	31.08306588	25.89991588	25.09464036	26.6100409	23.25735844	29.41323581	25.74842857	29.99984099	25.05175793	29.07893375	24.51037524	28.51163877	25.6487119	29.77099908	32.95255486	28.52062361	28.84739534	28.22482136	35.51448874	31.17551242	29.87903284	24.81651305	26.2775658	26.19279918	24.24956942	28.76824161	34.0715566	32.15309705	19.31164904	35.15724281	25.15468484	29.16375119
19820801	1982	8	1	25.97029428	28.18785882	26.45523504	22.16759829	26.43720803	25.1905298	25.82438185	28.5454405	26.30824751	26.47182626	28.18785882	26.84800087	23.9059237	25.45466638	28.28173594	25.75598854	25.3057661	26.26061519	21.72770552	30.28366872	26.51255817	29.04241667	25.55692091	30.54993943	23.83006596	26.40690036	26.32694679	24.6054425	32.82614835	28.33815447	26.68980107	24.62310213	35.0203885	28.22558288	29.98168012	23.41337159	25.20329471	24.90972754	25.59085249	27.71801014	33.39140629	30.96106162	19.14715347	34.24353642	25.20426594	25.03212375
19820802	1982	8	2	26.52383104	28.09317303	26.09617587	21.44713628	27.67104251	24.35041485	26.36091263	28.83527193	28.3003745	26.10818744	28.09317303	28.29660125	25.75468555	24.42683785	29.39775264	26.00007522	25.87838341	26.19756554	21.67348402	28.92326615	26.48334275	31.98074281	26.44289914	26.73582512	25.33197369	27.98845178	24.50964872	26.50608099	29.81711536	28.00373449	25.87887446	26.52497969	35.61090716	28.38170444	31.30846218	23.78180707	26.51651436	23.80200299	23.85962387	26.52448082	32.77589419	33.95562352	18.57106239	35.00159517	25.26900021	26.42200961
19820803	1982	8	3	27.93252724	29.92020009	24.71019143	22.01319951	27.62848216	24.85663637	25.67467066	29.36233062	25.84298829	29.67145393	29.92020009	25.95550258	25.4705504	24.59378689	26.40294866	26.11511803	26.42507568	27.63764716	22.79869893	28.76824161	30.15233092	33.42501517	25.98903132	29.36027318	24.32287463	29.70290898	25.3933201	31.19257539	31.02967035	25.73485529	28.49654712	29.86655264	35.04660184	30.58552315	34.96732286	28.70279967	25.94717465	26.10224733	24.90930476	29.1887207	31.86653787	34.26773668	18.77936538	32.55321843	28.62380023	32.76204385
19820804	1982	8	4	26.45637605	29.47360986	25.39341546	23.8671768	30.38270675	28.11005884	26.47774109	28.4289052	28.79656511	25.37435046	29.47360986	26.36371007	27.45607773	28.03301389	25.94065115	26.47148583	29.58951739	27.85648323	23.09966842	25.82781359	29.00165983	33.62086517	24.47560977	25.36695789	26.09886857	28.40856761	28.22177277	30.57324368	29.01524067	26.02251948	32.3793078	29.12926877	31.68193339	29.58630125	35.80800422	30.43911475	29.25071103	28.75927431	28.10923273	26.38322225	31.15755681	35.40795153	20.46490066	31.27563188	31.43068989	32.27120799
19820805	1982	8	5	29.41155788	30.79573245	26.72288345	23.78825647	29.3795925	27.90390205	26.1429248	29.70756285	29.23149868	29.38244524	30.79573245	28.38755434	25.47080003	25.79163372	28.07545783	25.12873681	28.94455025	28.72224576	23.72700466	26.43038212	32.74262089	36.5420626	25.75198684	25.93285673	25.57538289	31.671463	26.62683011	30.71253179	30.12789732	28.45399093	31.93532869	30.08254155	33.26635985	33.25766676	36.63787671	29.79124162	29.92098033	29.26944864	25.93321493	31.86345289	30.78315621	36.7345607	19.66268119	31.39993523	30.91981129	34.49680875
19820806	1982	8	6	25.32682238	28.52145044	27.87730813	22.24145674	25.15164478	24.72758981	23.83733598	27.61180339	27.78542338	25.50432237	28.52145044	26.04808171	25.11466589	26.40572548	27.87848093	23.32514499	25.88568847	25.46861943	23.55869953	26.21011684	25.19757792	32.91455074	24.94793536	25.87456715	23.31792157	26.56818737	25.9755254	26.26969415	29.24778164	26.41177163	26.56713206	25.74940436	32.93321292	31.2933077	35.58844344	26.47306558	25.74187868	25.57275369	26.44962753	28.74996634	30.28026901	34.161235	22.21181625	28.80509097	24.95896155	29.8184387
19820807	1982	8	7	25.38908045	30.79702614	26.25398707	22.21331251	26.57050097	25.17506072	26.42283423	29.46851589	26.32843238	25.42692255	30.79702614	29.45337403	26.51907189	25.56594569	29.12397554	24.93346057	25.90371702	25.03988211	23.35227843	26.46063542	25.08622191	29.14542652	25.90706142	26.72541883	25.03935548	28.55534941	24.6316239	26.21744603	28.57460437	28.31153869	25.97812206	26.12276933	34.19202214	26.17701541	28.23913212	27.80963078	25.9549168	24.49280905	26.08957725	26.25198983	32.0847487	29.80044403	21.49088609	33.50019415	25.45653994	25.75589052
19820808	1982	8	8	28.65268714	32.87092943	25.26591588	23.48317876	27.88121876	24.68548665	30.30193443	31.35890014	28.78863651	28.52727015	32.87092943	30.33885586	26.11678943	23.81144351	29.67145393	25.79163372	25.83331929	26.56079639	22.74841991	29.00210925	31.35012121	30.29464603	26.23956412	30.77379974	25.42384764	28.39167982	25.25065895	25.67942514	32.41443487	30.85257642	26.78361558	27.98159375	34.10671927	25.34294195	26.89881332	26.12276933	28.67399701	24.00470129	26.60727198	26.57423069	33.86368891	31.60686237	20.6425562	34.26268195	26.28918343	26.72234416
19820809	1982	8	9	25.59632659	29.85958889	26.57905221	23.53555496	25.70524289	25.29862313	26.64039012	31.21011093	28.6419761	28.54450532	29.85958889	29.53068811	25.14415963	25.57915433	32.25729188	26.4222426	26.47306558	26.05688013	22.88678345	28.39287817	29.60178536	30.45283026	28.64237291	29.27563104	25.168348	26.64264878	25.21291073	26.46255422	28.52844166	30.52249435	29.66471731	27.66682898	33.37625529	28.36712316	31.53071735	25.16540294	26.27686603	25.18180904	25.22794274	26.60727198	31.87538629	32.90694614	19.5576834	32.81977724	28.20847887	28.07450133
19820810	1982	8	10	25.79435872	28.07500812	28.10923273	22.3969872	25.62577393	26.14435711	27.86964704	27.64873264	28.71423812	26.1543527	28.07500812	26.52448082	24.6076014	25.54339097	30.7782522	25.82270539	26.36951443	26.6815672	23.87689701	28.48850352	29.02916711	28.81453883	26.22459666	26.51802705	25.16099806	29.16199298	25.9549168	28.95728392	28.02504203	29.63599859	33.00999456	28.87697023	31.46451386	29.09765778	29.75101566	21.88444362	26.5932675	25.5392623	25.8890988	25.12189165	31.56242162	30.11366304	19.963456	31.43967563	26.67855315	29.84963309
19820811	1982	8	11	24.95266699	30.908094	25.90932507	22.67002626	25.47268774	25.38424358	25.88568847	30.73715435	25.85561325	25.78259766	30.908094	30.11047442	25.16649384	25.27624244	29.69790997	25.32295269	26.67855315	24.71734006	23.20978244	25.1101587	25.33083376	26.05039954	28.28522569	25.85982789	24.78362089	28.9034322	24.14311013	28.67399701	29.00828021	29.8311721	29.02218079	28.65953207	31.58098871	26.7701866	25.42852885	18.08992493	28.24238305	24.97536174	25.2741766	25.71391068	29.25349888	30.59611581	19.15174596	31.35551066	26.47725759	29.79750061
19820812	1982	8	12	25.74940436	30.64090966	26.62843512	22.59365727	26.55175001	25.17506072	26.35471378	30.06742834	25.81810906	25.98576263	30.64090966	29.42184435	24.18783507	24.05050105	24.95202575	25.52496425	26.21523461	25.52299595	20.95499223	26.00830139	26.14974454	24.50964872	26.0802447	28.5181032	24.86932481	26.44452562	23.86636333	26.87449349	31.74983227	23.60833342	28.71371195	26.64761297	32.0035131	25.81968041	25.13577619	18.49009724	26.54591112	25.39881448	25.00198346	23.79404368	29.59976834	26.56550693	17.65323389	30.96794435	27.74397449	26.84319957
19820813	1982	8	13	26.21011684	29.80044403	26.42334181	21.91522216	26.30776605	23.97798064	24.09451432	25.76307512	25.80319228	26.41598573	29.80044403	24.9921016	22.1735723	22.33988377	24.85474124	24.39377048	25.48180531	25.36590255	17.14738367	26.00439723	26.89692792	22.02696548	23.47784181	27.86953486	23.10251421	29.94939899	22.74128816	30.11783987	29.90505569	24.4971449	28.85202505	28.76361663	32.69152171	26.39408812	26.42211651	19.40942134	25.85714705	27.88121876	22.45539818	21.51581923	30.10391992	26.29637863	16.58832174	28.83380531	28.23756922	29.63385268
19820814	1982	8	14	28.37201698	29.94939899	26.38153673	21.34593911	26.52497969	24.66151403	25.96615199	26.41541093	26.51802705	26.49204801	29.94939899	25.41926587	23.7656159	24.90398907	25.21081211	25.63870453	25.51936672	25.60774113	19.74894094	24.88361916	30.536223	24.84346173	24.67385726	26.81562687	23.85194205	31.60330845	24.3529916	32.50133693	29.58630125	24.85474124	32.8144331	31.65686366	32.80569764	31.21434563	28.33375511	20.97419614	26.61333436	29.39479502	24.45962563	22.97656268	30.8623872	29.90995468	18.43020222	31.1735877	26.36210318	33.27009469
19820815	1982	8	15	29.01524067	29.63547901	27.8117941	21.46788351	27.97042787	25.66283043	25.42041401	27.50842384	29.21800475	28.77737085	29.63547901	25.77018288	24.8890881	26.05474202	25.20761784	25.20255179	28.21383497	28.11544358	22.40940909	26.18571342	30.93874511	25.84118837	24.93654701	26.38322225	23.26115413	26.93476015	26.53852937	32.79871477	26.60575445	25.51601255	32.71691009	30.16981242	32.22092894	30.31560284	30.00037869	23.332013	29.14480244	30.83896864	25.70827325	25.6952022	30.80214232	28.33375511	19.87991014	30.46212862	26.23069025	33.74651493
19820816	1982	8	16	28.6776645	28.19403887	27.91654527	21.85847961	26.61354104	25.53366406	25.31854461	28.51977789	28.58837411	25.67184943	28.19403887	26.20571566	25.50259559	24.70275873	25.68664548	25.45626829	28.50470658	25.40034549	21.96569496	26.7912012	31.09729488	26.52140844	24.90930476	28.76987907	24.39295235	26.26187917	24.90166961	26.2775658	29.27207439	25.70005035	29.11724551	28.5533687	30.71253179	29.72508381	29.44721449	23.79404368	26.53195304	25.90905902	25.93991532	26.19279918	29.9711978	30.24136082	20.86867539	30.81979694	26.07035748	30.25159413
19820817	1982	8	17	26.47725759	26.61430545	25.50327496	21.24177274	24.46284192	23.92792479	25.37399485	28.48458369	25.6979589	26.70394707	26.61430545	26.62215788	24.98501887	23.58418213	26.07643936	25.66007662	26.29344174	25.82962016	21.62885924	26.54596203	26.99599974	28.75310219	25.24323012	28.60065172	24.12211742	29.77649192	24.44718499	29.07817112	29.23795024	24.8905534	29.69745793	28.71371195	31.31134393	28.35926962	32.22346339	25.24384178	26.53116936	26.48325797	26.0414335	25.23549232	28.87847996	32.86016518	19.43698124	29.90563071	26.72288345	30.56677147
19820818	1982	8	18	24.73008611	25.60466916	25.03109723	21.24704871	25.1318168	24.27741937	23.55114607	24.91191042	27.67772148	26.1393553	25.60466916	24.80668449	22.71687651	24.2090038	25.47558895	23.66806172	25.46546801	27.65597878	22.46365637	25.72722526	25.32785591	30.00472992	23.72203629	24.53981482	23.25661288	29.67145393	25.02162224	30.28026821	25.72535282	24.65344066	29.74718178	30.34183415	30.61768981	30.90547651	28.95418261	23.81782509	24.89161122	28.34441962	24.97106534	26.21229062	29.36549445	30.76467289	17.79228844	30.97492739	28.98189837	30.58087514
19820819	1982	8	19	24.29365855	25.69557359	23.74707941	20.5261624	24.67840899	22.41282082	25.92537937	25.63872467	25.92766298	25.81067464	25.69557359	25.11444107	23.54164431	24.72933791	26.20448787	24.39139134	24.45031287	25.8828168	20.74431438	25.9576797	24.21792776	28.65569558	23.75428618	24.68114677	23.22081151	29.31874271	24.65715529	30.87488633	26.04855388	25.42827439	29.23965646	28.7722263	30.87488633	27.89252638	28.72123053	21.63369206	25.3126805	26.50418364	24.70026944	25.91267181	28.47211768	30.05020174	19.24423989	30.76968096	27.83252819	31.29188298
19820820	1982	8	20	26.18825908	29.07893375	25.76139604	22.2684176	28.02511891	25.61833982	25.46365933	28.85722029	25.71484382	26.8123437	29.07893375	26.57050097	25.89235686	25.48928364	28.00987734	25.42041401	26.57230781	26.07211961	21.70547606	26.29637863	26.86241185	28.46878213	25.89094467	26.24230576	24.57539831	28.91990639	25.02544827	28.86857752	26.75104095	27.91670117	27.84630336	26.50295153	34.05550313	28.97726923	28.48373415	22.95429961	26.66157145	26.28593109	25.86402802	25.16358013	32.64571092	29.82602281	19.58575343	33.55843406	26.03482095	29.84063578
19820821	1982	8	21	30.08105692	31.4374719	28.73268046	22.0272806	28.19190317	25.75655654	28.89968598	31.15665532	26.197529	28.32654861	31.4374719	30.08367635	25.53629004	24.66511159	29.46900582	27.97042787	29.46900582	26.03107456	21.51548172	26.07295386	29.74718178	30.13328532	27.83389437	26.22313871	24.66392277	26.33369943	24.6955008	29.01865189	29.49643287	29.25349888	30.19655334	29.19341102	34.91629863	28.85906011	30.58428727	23.15542144	30.00134939	29.01011262	25.49160333	27.44760166	32.17458797	31.45003683	18.85543307	34.64839018	27.98406499	29.2838467
19820822	1982	8	22	28.89683917	30.68768471	25.0136348	18.8307107	24.94848701	23.9113442	25.75372154	30.29464603	24.82301108	30.67487926	30.68768471	28.49903114	23.0216389	21.4484343	25.99925255	25.34953408	29.0365916	25.36001722	18.03153611	26.79098715	30.01762847	26.26970841	25.4272386	26.85831558	22.49226121	28.36173416	21.4119551	29.32753345	29.63152498	24.30603163	30.94135825	28.25222028	33.10772014	31.09664816	27.92052455	19.34796032	28.01253339	27.99763679	21.90948824	23.61025584	32.30207321	27.30616655	16.01203758	33.83172902	28.85906011	30.61200956
19820823	1982	8	23	29.86655264	31.70896171	25.35328675	19.62246506	26.11640654	25.85304691	26.05688013	31.16622313	25.26563207	28.90725289	31.70896171	30.29560403	25.40146474	22.96874504	26.55887925	26.41215617	29.92262116	26.13968489	19.76184033	25.86318089	30.88326304	30.19655334	26.34820498	26.62944876	23.06961762	30.4012771	22.96456536	31.03541962	29.72508381	28.96230415	33.0447218	30.10896819	33.29552812	30.10391992	34.24494205	23.36435594	29.85270185	29.60315943	22.90555654	25.56498847	33.1247946	34.10681973	18.35166846	34.23298157	29.91008255	30.42231297
19820824	1982	8	24	31.45003683	33.86823077	29.18789114	22.54889185	30.36764848	28.21369962	29.34169094	32.58470137	30.13706018	30.02846861	33.86823077	31.29578067	27.9797989	25.1318168	31.37841015	27.95271741	30.67848361	31.31055968	22.18939627	26.62944876	32.06475699	34.83303098	30.05479242	31.10405328	25.82444881	32.27316049	31.26041739	32.86584987	32.5515275	29.16628231	34.63458888	32.07519508	33.58355726	32.07519508	35.00148829	23.49153154	30.88093434	29.96351911	25.39151816	29.76466628	34.03864703	37.74976479	18.85848432	34.09617003	31.07698373	32.14032666
19820825	1982	8	25	32.5675807	34.48066123	30.62500659	23.85749947	32.18085368	29.44477773	31.71143223	34.65557301	31.86455101	33.53637213	34.48066123	33.78230863	29.97412174	26.65393526	32.91744458	31.60224712	32.9470297	30.30914154	23.12378132	28.26684986	34.27589586	28.79656511	31.31966744	31.41793003	29.17274359	31.10062816	27.96619896	30.42278689	34.70823894	31.79158166	34.69681474	31.19041302	34.02595787	30.16689583	29.40653573	23.37645003	33.20233099	30.07913136	28.73935873	26.49943477	35.35307748	31.84991603	20.15814985	33.67540369	31.57727799	31.78075738
19820826	1982	8	26	32.37044969	33.87619205	28.16715647	19.82894163	26.09688757	25.09596926	27.47611145	30.91578055	28.18410245	32.87164069	33.87619205	28.51574423	23.66739842	22.38188662	26.49662041	27.17439939	30.73345323	28.53810564	18.63240731	31.21293502	35.50779125	25.8828168	26.17191216	32.13788474	23.02646468	32.2615373	23.72486937	30.27277858	32.80597566	25.43530909	33.00768433	31.73949874	32.38613895	29.89064913	30.00346448	20.30032809	29.98569714	29.09995253	23.06298446	23.62102791	33.71151483	29.28278088	16.20753593	32.9410452	31.45189237	30.11047442
19820827	1982	8	27	30.22030952	33.94481858	27.89116207	20.27332125	27.68335941	26.27534947	28.48741102	31.43967563	30.08254155	30.69003033	33.94481858	29.12042281	24.25547485	25.15260512	24.52603511	27.98399836	28.93864167	30.73715435	22.75613921	26.80579552	34.13946904	26.27139653	26.60270786	28.17195129	23.20664279	29.29194427	27.83389437	31.43068989	32.05139833	25.08869428	33.94481858	31.45910311	32.85234799	29.93946911	32.59636871	22.93322696	28.41615139	29.2389872	24.56166932	27.928413	33.41915753	34.22400891	17.82961563	33.10279565	31.93318384	31.47368417
19820828	1982	8	28	32.69134855	31.47935819	25.849781	23.0148819	29.0365916	25.77487765	29.22487351	32.81163656	26.48357246	32.27316049	31.47935819	30.58428727	25.49808101	24.61255325	26.46993369	27.68226731	32.65290508	28.24332555	22.25828272	26.81323243	35.29564995	25.09037873	28.50425759	30.11366304	25.22958886	30.71117245	26.04741666	29.32179606	31.31540204	25.40235431	34.42582694	29.5489468	32.71734278	31.86653787	26.44566434	21.27715853	31.25634857	29.35132329	26.01350016	24.30145673	30.42816038	31.20263294	17.25544904	34.10681973	32.30053003	29.71438642
19820829	1982	8	29	30.5713011	29.48195189	25.40034549	19.10103061	26.05688013	25.10402564	24.65852837	26.02024288	26.44962753	30.83896864	29.48195189	24.73937655	21.1419616	24.29967513	22.59163865	22.70372853	30.09800226	26.47743192	20.02038245	26.88418835	33.71841363	25.36146783	21.84225602	29.72158151	21.92102805	29.65272066	25.44124538	29.53068811	28.75689262	22.24408171	34.33031783	30.44049522	32.78096565	31.6377823	28.55473944	19.20084675	29.38803711	29.6140738	24.01003965	24.43215203	30.45831289	29.53481992	13.57607546	33.81639674	31.38673274	28.58348969
19820830	1982	8	30	25.11735648	26.32496144	24.69806904	19.50190282	24.10118495	22.72147207	22.62016827	24.53099283	29.16946588	26.29966385	26.32496144	23.40491047	21.0558667	23.29526835	20.87696294	21.36956393	26.14742229	28.62925787	20.64083305	28.91990639	26.81943303	26.25059535	18.08414952	25.08869428	20.98491646	25.93230427	27.69147186	31.09729488	29.29194427	19.83733269	30.80214232	30.60440094	33.13816772	26.8083656	31.8509686	21.54721926	25.98008829	24.694007	24.30946767	24.89161122	31.00872045	33.30531671	14.51961536	33.15418361	26.7669161	28.23876868
19820831	1982	8	31	26.24478148	27.2179817	27.56020279	21.01786387	25.59212462	25.07216761	22.85091834	24.33445107	29.12786883	28.67864826	27.2179817	23.3150838	21.8218132	25.27076018	22.75031674	22.01908825	28.07968959	28.44187391	22.17623065	28.64763209	28.65264646	31.93673761	21.8012615	25.26563207	22.2267365	31.27563188	27.80963078	29.53068811	26.44289914	22.16932987	32.04797249	29.70290898	32.23124964	28.41815091	35.47930069	23.82903997	26.38654909	27.89294834	25.08158225	26.83021379	32.00781576	34.83303098	17.8529107	32.99847943	28.76824161	31.3652834
19830601	1983	6	1	24.81798193	27.29792986	19.28027421	15.01284464	19.07722396	17.89775792	20.1046729	25.00183121	18.64107279	22.90085132	27.29792986	24.84534228	18.92906046	17.43889804	23.97084832	19.11414228	23.17539649	18.83284973	14.08248838	25.64543929	24.56319051	20.83160701	21.48872567	25.52418852	18.27250143	19.91236088	17.33370125	20.39074109	24.31683334	23.13826351	22.53909389	19.44875198	28.38732051	22.33542047	19.90442278	15.33559992	23.63968878	20.39735307	16.59006316	19.14112869	25.36236523	20.73518098	11.48394013	25.93846887	20.82173907	21.49729946
19830602	1983	6	2	23.3733957	24.05414316	19.13864948	14.29855464	19.83318705	19.31607585	18.49875231	21.1491733	18.81757402	24.2093823	24.05414316	20.18386513	17.90201485	17.51516399	18.55797913	17.51075877	22.33893878	20.57135991	14.51286197	25.49689712	24.57163242	22.53816671	18.23801353	25.73391708	17.22019004	22.7014159	19.05950366	23.12497265	24.22122147	17.87937654	25.74740772	20.5259894	31.03963882	24.57102184	22.0930085	16.31301378	22.38505174	22.84411063	16.47339093	19.52000524	30.59751002	22.12541336	12.1572263	26.26560624	23.81782509	25.04702817
19830603	1983	6	3	26.02929898	27.67163652	23.35968417	18.48905574	22.04385658	23.1196947	21.79512819	22.66107595	24.14704814	24.52923024	27.67163652	22.01886784	20.57715314	22.07462244	20.3306653	21.6555985	26.18176811	25.31771131	19.70532566	26.11972661	28.16715647	25.42162978	21.68462395	26.51096773	20.32894434	28.35490922	22.96021071	28.48373415	24.73200905	20.40406375	29.73417668	25.13428938	29.88361411	28.78863651	25.51763202	18.15283165	26.18007054	25.82270539	21.12881408	25.10218568	31.16676412	26.09244814	15.92967546	27.82173581	25.72845483	30.41059296
19830604	1983	6	4	26.40391113	28.96873958	24.35169966	20.98535448	25.40915661	24.3835949	27.46505853	27.97453148	24.43309161	24.25916778	28.96873958	27.79133712	23.6332743	23.72657765	24.79405934	27.0906783	27.6427524	24.90477003	20.05156461	26.47063847	25.70697081	25.38813319	25.96803413	26.09617587	23.99672983	25.36254961	23.67942807	26.22537913	26.6483647	24.77320358	29.41123778	24.70702406	31.45661142	30.96106162	24.90398907	21.89063874	28.94416879	28.39287817	22.55764827	23.06547521	29.93191555	25.16200288	16.28248735	29.37526855	25.02544827	31.93689003
19830605	1983	6	5	24.95880018	26.01828806	24.09162362	19.37256153	23.80601007	22.73528133	25.05769259	26.05809889	24.04486779	23.76527713	26.01828806	26.18263053	23.78490548	23.00216808	22.35627567	25.62234737	25.37534217	23.39859608	18.78722886	23.6433042	25.88568847	27.06798777	24.86836649	24.84723732	22.64671409	25.04885778	23.47938384	24.54080222	24.03929275	22.89343175	26.3974546	23.43616284	31.90597155	25.32682238	24.11934249	19.79517631	27.20843145	22.94004716	21.2087843	22.86070908	28.29660125	24.01462409	17.37298559	28.36846836	23.66806172	25.52496425
19830606	1983	6	6	25.54308996	28.73104792	23.13858039	20.14444019	24.13354392	23.69603874	24.02518126	26.25630603	22.65076985	25.71391068	28.73104792	25.73391708	21.85568006	22.62677403	24.74676613	24.00960701	26.1283398	23.73599464	19.13168329	25.36254961	25.67332089	22.52980276	24.07268675	25.30431962	22.83469161	25.27624244	22.15303834	23.25374843	26.20448787	24.69176347	24.90658009	23.24222698	32.21579819	23.34736184	22.54247314	20.21320658	27.55405195	21.77719792	20.87089597	21.41730269	25.84118837	22.78283369	19.93475855	30.78332166	23.15949106	24.21610538
19830607	1983	6	7	22.31629304	24.2634822	20.75198637	18.58692787	21.04144702	19.71604551	22.58221033	25.40235431	20.79466625	23.6045008	24.2634822	25.61817306	20.64229385	20.10464883	24.95288274	22.69513796	23.70401712	21.14655365	16.35219027	24.21792776	23.65435665	21.44667292	23.49856626	25.763531	21.18481652	22.98352394	19.52440172	23.08948186	24.25753888	24.52327197	24.24911783	21.18481652	33.10003083	23.65005155	21.02793671	17.43127047	23.96207576	22.12816235	19.18884957	19.95005553	29.29011524	20.88521866	15.75518138	32.9066675	22.55005148	24.05828378
19830608	1983	6	8	21.6698377	23.13826351	20.48077718	18.17761263	21.18455576	18.7332836	21.01777996	22.93322696	18.99427811	21.55453461	23.13826351	23.27519472	19.55987107	17.96603466	22.17294748	22.12257604	22.75865387	19.60179847	15.02514108	23.66953883	22.64828156	22.38083631	22.03539929	23.34311949	20.371285	20.97072195	18.7951697	20.45955429	21.75735141	22.23621511	24.7357591	20.62832758	31.24965133	23.32629318	20.78622821	18.79225176	22.78460962	21.31355118	18.72282991	19.09085218	25.04829878	20.23336511	14.3347945	28.18527488	23.00216808	22.58488617
19830609	1983	6	9	24.58006708	25.01686232	21.40598186	18.46266855	21.55557735	20.83620335	22.50663667	22.72665786	19.58892286	23.2380133	25.01686232	21.58402177	20.63300015	19.95005553	20.30995019	22.9019241	23.88497422	20.95702158	18.18219376	24.74676613	24.96697589	24.40524716	21.39931721	24.38451007	20.20936049	22.16943556	20.32124355	20.56125602	22.95361548	20.34190219	24.17776312	19.98067455	29.36549445	22.8809064	22.46008964	20.51171389	25.07232457	20.93571432	19.75905737	21.18054457	25.85623083	22.24583716	16.57743758	25.69557359	22.09185396	24.27983162
19830610	1983	6	10	23.88635421	24.81225755	22.64629717	17.64182319	21.50029724	21.53454992	21.42228609	20.82173907	22.27265675	25.38236755	24.81225755	19.92062246	20.59207852	21.64066931	21.09244486	21.85794226	24.82191973	23.52477759	18.79066647	25.27974396	25.46538098	26.9203219	21.62669415	23.94958041	20.16023207	24.31159826	22.33177557	22.70857983	22.30271603	20.60356234	25.16981388	22.09441721	28.67399701	23.5663634	24.02862882	21.96998955	24.15185795	22.50469721	21.17265952	23.00210916	28.79764716	24.00751079	17.27204031	29.3722441	23.44340512	25.36552213
19830611	1983	6	11	23.99271457	25.44677394	21.98355123	18.22123643	21.60135275	21.26419535	21.4116034	22.42605088	22.06896709	24.13322476	25.44677394	22.42815717	20.42635981	22.49178017	20.22224205	20.11920978	24.93931514	23.48885804	19.55635243	26.04097239	25.23296007	27.01353741	21.35935973	24.09711443	19.90110428	27.5596415	22.22532818	26.29214674	23.70401712	20.34474545	26.06989999	22.69082718	28.84554841	24.91804714	25.51559484	23.3880636	24.36150493	24.86910979	22.38186523	23.82926204	29.92837442	25.82380412	19.79745972	28.6053222	23.55685006	25.80932773
19830612	1983	6	12	24.34726343	25.16145633	21.88444362	17.94394887	22.07720952	21.60439671	20.82656814	23.80038802	22.73247145	25.91808457	25.16145633	23.47797467	21.54848985	21.01632276	21.76755971	20.41785844	25.32691209	23.56650537	19.16344051	26.1543527	27.34645989	27.92999749	22.14174432	24.4550018	20.567054	27.17261459	21.95357237	24.74594364	24.46202111	22.37791696	26.34820498	23.56054795	30.58331495	25.53736104	27.94791189	24.56245736	24.85436142	24.38486525	22.11211906	23.94641365	29.72613942	24.71819802	20.10467034	30.18854683	24.62461363	28.43539192
19830613	1983	6	13	24.67833819	26.47997356	22.63966804	18.33469678	22.52735526	22.29573029	21.45316025	23.67137042	23.42621395	26.24402909	26.47997356	23.06961762	22.17705994	21.78576804	23.06345634	21.1593577	26.47391065	23.89846548	19.51082967	24.65344066	28.22004943	27.94603681	22.93667682	24.39377048	21.06214528	27.89364555	22.06668427	25.50110777	24.63906294	22.3340893	26.7158961	23.62102791	28.65953207	25.92141648	27.91605437	25.01216613	24.84036936	25.34548397	21.88057859	24.19216995	28.88471558	26.08843076	20.34260744	29.21056542	25.02984324	29.85462629
19830614	1983	6	14	25.02489104	25.77991568	23.23534099	18.92545574	23.42959919	22.86773917	21.76456281	23.57206027	24.25386662	25.66719077	25.77991568	23.16774518	22.74979757	22.15459477	24.2858469	21.54929647	26.31041184	24.43936457	19.36735875	25.5321026	27.94973907	27.18673841	24.0282027	24.58398773	21.47702691	29.53088159	22.4103854	25.44094946	23.62148245	24.71123437	29.16628231	24.94340912	28.25867983	26.82654336	27.40074081	24.65602025	24.44753255	25.25842868	21.87412508	24.69674259	28.80750015	25.96790805	20.44085911	25.91842225	24.05116077	30.47637012
19830615	1983	6	15	24.669495	27.20843145	23.29674605	20.96325662	24.29542789	24.14170382	23.9405451	24.43222725	23.45066383	25.30025879	27.20843145	24.66619276	24.41032639	21.36492117	24.02742799	23.62242235	24.38742432	24.43296555	19.42795629	25.07985408	25.70131732	23.90762032	25.69758085	24.51615602	24.00214722	24.39396422	22.38382805	26.52448082	23.89380261	23.87426844	28.35253384	25.56811565	29.36450556	26.04400586	27.25499653	22.87322819	25.6916886	25.55364595	22.00126274	22.82347409	28.03972096	23.81133747	17.7028723	28.50087009	25.43456516	26.7158961
19830616	1983	6	16	25.72812595	29.03994577	24.34388496	22.1486462	25.08094013	25.06791702	25.11373602	24.22443022	24.3026466	25.78373446	29.03994577	24.52603511	25.27365744	23.07715866	24.86910979	25.41538371	26.91193549	23.67368769	19.31596227	23.61010575	27.90226701	27.22517955	25.23120654	25.32394274	24.86910979	24.88314196	23.17375093	24.6094399	24.56166932	24.09633244	30.13509791	24.55553023	29.81020541	25.9576797	25.86627318	22.7145276	26.97149632	23.70454211	23.2415492	24.08997173	26.29274663	25.05328432	19.27746855	28.41547532	26.01072388	24.46284192
19830617	1983	6	17	27.73396324	27.96030481	23.48971635	19.26872153	24.93706721	24.32934822	25.02534492	25.26849491	23.78495088	26.11571383	27.96030481	25.15899431	24.47668597	23.40314818	25.78373446	25.3538041	27.6461826	23.49745931	20.80960533	25.00610715	29.23460876	28.65079964	25.74355718	25.69519142	23.28924633	25.61817306	22.9123651	24.71468853	24.38176738	25.12094912	28.81402391	23.27009096	29.10629986	24.13858598	26.87108279	24.15771893	28.53905808	24.13511092	23.13826351	25.59871889	30.27277858	26.34250669	18.84248143	28.28244435	25.94317215	26.04693592
19830618	1983	6	18	26.17081501	28.5282877	22.52531531	20.54799113	24.01090169	23.0015556	24.91997683	25.14499258	22.92133644	24.37454091	28.5282877	25.22396407	24.14409166	21.76345646	25.74740772	25.66291822	27.70102407	22.41303422	19.80928416	24.85474124	26.35500985	26.01192371	25.95371782	24.82952889	22.60403305	24.0488428	22.5933878	23.26805075	24.37908786	24.78898672	25.8975605	22.78838744	29.70868561	23.72700466	25.49375614	22.25828272	28.42514729	22.65790883	21.16007095	24.33005545	29.70756285	24.54407313	18.11460768	28.63452081	23.89380261	24.39396422
19830619	1983	6	19	25.85075545	25.27769458	21.98450123	21.43352567	24.32046763	22.95730558	25.99666946	25.81510449	21.77533333	24.07268675	25.27769458	25.50259559	24.12611831	22.30814446	26.04144137	27.38504737	25.46940493	23.48234175	20.77120853	24.78215334	25.70228718	27.63075208	26.17961248	25.8024994	23.26024982	24.93070766	22.81055815	23.08376881	25.05316214	25.45314655	25.5392623	22.66348763	31.28002933	25.52994241	27.50273551	23.37654789	27.8981982	22.67926507	22.15001542	24.55483592	29.48658439	25.02671867	20.56021331	30.5173866	23.69723868	25.72087135
19830620	1983	6	20	26.63522206	26.62683011	23.06855065	21.70749449	24.50164765	22.55567731	25.21256714	25.71779287	22.40553936	23.21393405	26.62683011	25.45466638	24.20929775	22.99456119	26.19916041	25.71637479	25.89081368	24.12544024	21.66019356	26.25888938	25.21571769	29.25343903	25.73467473	28.35490922	24.1265042	26.49292822	23.38931981	23.75885308	25.22228183	26.29358583	25.23995324	23.22222699	30.01762847	26.74947613	28.89355732	23.51916327	26.58042778	23.32929196	23.54547434	25.21081211	30.74153228	27.42764031	19.5476887	31.89563149	23.70746452	25.7160097
19830621	1983	6	21	24.3427947	25.0217322	25.36254961	23.51200774	25.52299595	24.8890881	25.90060097	25.59871889	24.39139134	23.40619403	25.0217322	25.66576544	25.21907439	24.31256236	24.99045977	26.42211812	26.32188096	24.7750297	21.72607627	28.16293936	24.3337937	31.18964314	26.32713107	26.62856111	25.20255179	25.56811565	24.81651305	23.59220853	24.89739847	25.68627547	25.39151816	22.68659403	31.64196569	25.56087002	29.47785144	25.2447324	26.15011132	22.86185953	24.29692825	27.70696812	33.12075089	28.18410245	18.73684792	32.6338534	23.18507327	25.28920333
19830622	1983	6	22	28.22482136	26.34564656	24.64652428	22.27251187	23.63739724	22.90060193	23.38931981	24.46487003	24.45031287	26.69683206	26.34564656	25.54389792	23.23933023	25.52613038	23.75186258	25.83891033	26.3148319	26.18101623	22.31991469	25.45030493	28.59053033	30.53749168	25.50682505	26.7894986	23.04938005	26.77442151	24.87571193	25.28897162	25.45814521	24.28950167	26.75104095	24.40947986	32.41644393	24.45717244	26.19066382	24.03359612	24.78470434	24.82952507	23.94868053	28.50846114	31.71756712	28.51051998	19.36450145	35.14070954	25.20420252	24.37996659
19830623	1983	6	23	25.50432237	25.39670808	24.15576565	20.5070916	23.24618215	22.61672313	24.03828555	23.76424291	25.09371737	25.3580081	25.39670808	24.72799225	23.27921369	24.13943895	23.72935526	25.67768995	26.37464153	26.06317898	22.93256557	25.35937974	26.89649547	28.1770835	24.46341626	25.92453302	22.64085058	25.09081479	23.75738217	25.04416045	24.85661421	23.33050982	30.14164936	25.50432237	33.97734556	24.87763825	25.28532447	27.51306623	25.36254961	23.45729418	23.87323298	26.49084882	30.59611581	28.72224576	20.03923706	31.58098871	25.70005169	25.28920333
19830624	1983	6	24	25.11444107	26.48644117	25.37274981	22.20314678	24.65852837	24.64762285	25.19232235	25.25064572	25.91274965	24.7682746	26.48644117	25.02016681	23.52291257	26.14845259	24.70384812	24.64371287	27.94348936	25.2689412	23.38540837	25.01389482	26.12336828	30.91458338	25.78386251	25.62577393	23.31542361	26.33615581	24.68082348	25.49566867	25.17423431	25.02966854	29.00165983	24.22580287	32.60213886	24.6163105	24.34228523	28.8538709	26.45429659	24.25280056	25.67344911	26.61565509	29.23795024	25.90932507	21.38700821	29.73917561	25.33392514	25.52722725
19830625	1983	6	25	27.78542338	30.50553383	26.14104225	23.13341523	26.3739319	27.17011914	27.04226714	27.68338544	25.85136013	26.253526	30.50553383	27.89039226	25.89878561	26.21391409	27.61180339	27.03277122	29.36926512	25.53603418	23.32168809	25.32295269	26.85519573	32.16058513	28.38155123	26.21839462	26.1858747	26.08755719	26.12233576	25.12854184	25.20037063	26.25389771	28.51163877	24.22038504	31.72796055	25.41544908	25.40682627	28.76278543	28.40021082	24.39973172	24.87539013	28.99187251	29.82760225	29.54880492	22.00911242	29.06015798	25.80319228	25.94009842
19830626	1983	6	26	29.54880492	31.90768252	27.82173581	24.5910969	29.02059079	28.339274	28.28967879	29.70580925	25.86402802	25.84576182	31.90768252	29.41143687	28.98660108	27.34391841	25.94932801	28.82009763	29.62900055	26.02627723	24.6937677	26.3974546	28.88798864	31.16298502	29.1887207	26.70892944	27.93012065	28.89898278	27.42534542	25.69464395	28.45399093	27.48608795	31.25165605	24.77683205	31.46451386	24.77503969	25.70887838	27.94390047	29.67306391	24.42449689	26.15753067	28.46586958	30.55400713	28.89898278	22.35495572	30.19815324	26.48418251	25.90498014
19830627	1983	6	27	26.78361558	29.45337403	24.44673872	24.19409484	28.70178282	25.84414905	28.23394126	28.91332372	24.77862946	25.73310412	29.45337403	29.39848367	28.68358888	27.32562075	25.69519142	29.05977039	25.70524289	24.79905876	23.94253393	26.59260152	26.63698248	26.46255422	30.88111525	28.36173416	26.40294866	26.85964667	25.70502713	26.52719507	26.63553143	26.4713645	31.34729645	24.77926704	32.30386356	28.15015653	26.27913588	28.79790554	29.19341102	24.53981482	25.3045664	25.76652829	31.66815768	25.96361889	24.48667922	32.09865493	26.1293377	28.67585994
19830628	1983	6	28	25.75642635	28.25222028	25.76652829	23.51848727	25.51090381	24.71527722	26.53287235	28.3166262	25.3126805	26.14883706	28.25222028	28.48546347	27.53992584	25.61196723	28.86112017	28.53753719	26.03183905	24.9138126	23.2147512	26.38324105	25.87626287	31.13103708	29.0394616	28.25515468	25.58998246	29.97439147	24.60310656	28.61790498	26.4975351	29.1213337	31.47506326	25.23546648	31.72037198	26.08604918	27.62660773	25.04167916	26.06317898	25.6952022	24.93346057	26.21744603	30.34434257	28.63668331	22.35627567	32.30278242	24.11765959	31.5726157
19830629	1983	6	29	25.54301801	26.26187917	26.51096773	24.53864033	25.74827258	25.27261758	24.95715589	28.44981783	25.82274161	26.25441884	26.26187917	29.41103982	26.55429172	25.8049259	29.39479502	26.11678943	26.44066142	26.81562687	23.76151479	28.60880626	26.0032832	30.7053934	29.67281702	26.6930641	25.99416773	30.63686526	25.79845744	28.21093583	26.0855835	28.79867765	30.93874511	25.25100278	32.59966731	31.4609503	25.18248711	28.19590835	25.91105873	25.64966426	25.2977376	25.74198938	31.66387991	30.71117245	22.08113273	33.91159346	24.44673872	30.93454501
19830630	1983	6	30	26.1846143	29.20484136	29.29718942	23.67122437	26.09489138	25.97925779	25.46940493	26.66756136	26.25888938	28.25675699	29.20484136	28.27015255	25.24716779	26.04144137	24.94439499	26.21143088	28.87847996	24.9380081	23.2147512	27.89294834	28.77441286	26.83640675	26.31524062	26.64978723	26.02627723	30.77070376	26.31881706	30.1242176	25.05331477	24.98755676	31.10978043	25.3502104	32.29745397	29.54341473	28.50470658	28.67864826	26.23216961	30.24095344	26.35483546	25.80952179	31.04883978	28.51163877	22.46175975	32.92507016	23.75766323	34.16952646
19830701	1983	7	1	30.80929403	26.56818737	25.96836092	22.59669027	26.79822784	26.35407883	26.18339944	28.64624872	29.15093796	29.58951739	26.56818737	26.72971827	25.68056498	24.07526761	25.70303528	26.65694685	32.55984203	31.56814358	22.50349808	26.59066129	31.73748127	33.58092769	26.94305444	28.94256936	24.81458869	33.33972784	27.63764716	32.4690736	25.67185415	26.6028364	31.37116691	29.10212455	32.30053003	29.87571915	29.98532482	29.91267105	25.99448494	28.86930707	24.45426832	32.12577733	32.64378111	35.323186	22.41853056	33.58355726	28.37583211	34.51026436
19830702	1983	7	2	30.39057516	30.91879041	25.59504046	24.6955008	27.7030548	25.51109531	27.88332302	30.08313284	25.03988211	28.92326615	30.91879041	30.09628225	28.38292916	23.94201351	31.10368692	28.97975195	30.13328532	28.25515468	21.72062116	28.46496043	33.1974872	33.00104523	31.1429424	26.27485691	26.27275033	32.72388835	23.15949106	32.13365951	26.00191163	29.92098033	33.84865487	29.12425361	32.53865069	30.67933031	23.67858411	28.83815158	29.91977617	28.74996634	23.60676808	29.88900901	33.53637213	32.25293106	23.84998184	33.76356644	26.65393526	33.34423472
19830703	1983	7	3	30.22406562	31.40333262	28.99799307	24.76405304	31.59987366	29.04938568	29.92404933	30.30914154	26.150934	26.37937706	31.40333262	31.34177565	30.09800226	25.55061329	32.41443487	31.29511018	32.39364429	28.2669424	22.30302864	28.11921249	30.93874511	32.41920466	32.82071694	28.12287685	28.19590835	32.96264369	24.61708668	31.35551066	26.37613769	29.97439147	34.58728013	28.86559982	33.40371246	31.8941596	29.63897891	27.8580595	31.94174018	30.0013463	26.35078687	28.28244435	34.80533754	29.93234927	23.34478518	34.32006359	29.06039808	31.91370155
19830704	1983	7	4	31.86159739	34.2717374	31.65855394	23.06250136	29.39016811	29.20071513	29.04140775	32.82661119	29.11582552	28.5664184	34.2717374	30.8855738	28.53753719	25.23719583	32.95972706	29.0759709	32.60555655	31.04883978	24.05361756	29.25349888	31.35926767	33.39200065	29.9904892	26.6537177	26.53195304	34.20256723	28.27652683	32.34580823	29.64662077	29.77233006	35.15055676	28.40269836	32.85129258	32.41644393	31.09664816	27.86585836	32.38631214	29.95839241	26.04144137	31.06632874	34.06092512	33.22639235	21.72735303	32.62778712	30.10186774	34.19093524
19830705	1983	7	5	29.22487351	31.24015885	25.66186241	22.29033342	26.63373715	25.91880254	29.18755232	29.46268996	24.89765104	28.92294558	31.24015885	28.19590835	25.32524902	25.32699807	27.91654527	29.42911574	29.58650735	25.84011803	23.04045089	26.74397026	30.05575935	29.30083496	28.28173594	28.47215723	25.65126557	30.536223	25.10766205	30.67933031	28.6878401	26.62135981	35.51797831	25.82547334	32.05331175	33.48655802	26.54539835	24.43936457	29.08633648	30.77547892	25.09371737	28.05094837	33.08753754	26.61994358	19.72260909	33.34070721	30.67030508	33.06686843
19830706	1983	7	6	25.59126528	28.48769083	25.21081211	22.27260607	24.81510447	24.41306566	24.74632611	26.67488696	25.53214738	26.4587533	28.48769083	26.60025935	24.59533828	23.41998837	24.73785496	26.24097847	27.96579124	25.02016681	20.02921544	28.25515468	26.37212007	23.99440327	25.38841	26.21744603	23.97555291	27.43760162	23.4502381	28.79790554	28.44942018	24.15669905	31.16992408	26.00122404	31.3153522	25.817137	24.95701336	19.24191152	26.26707408	25.95038391	22.68090489	23.34820298	31.51019199	25.12466687	17.35637009	32.99646821	25.59085249	28.01901107
19830707	1983	7	7	28.62925787	29.85958889	25.11438942	20.35562	24.97950947	24.20849678	25.38822197	25.35226969	22.76909675	28.4289052	29.85958889	25.64564597	22.8015978	22.33166462	24.90973916	25.69012134	28.37668174	22.08690619	18.60390767	26.31809261	28.91332372	22.31820353	25.04649381	26.41598573	22.46609046	23.81430107	22.14179075	25.06876289	29.31493901	24.73973119	29.8433044	23.97994281	31.35551066	27.9035826	22.54933379	18.83496896	27.74979629	25.30511697	21.46222439	21.4116034	30.58503354	22.54484514	14.38209015	33.53317251	25.88860344	24.15951432
19830708	1983	7	8	27.4808052	28.22234337	24.88168967	20.28162621	23.99858351	24.11934249	24.21304478	25.36757259	25.27686385	29.58549747	28.22234337	25.15736536	22.23370172	24.47106081	24.21164225	25.14055651	28.56120314	25.75372154	20.45212486	28.06147676	29.70756285	27.01678299	23.76782363	25.91686769	21.67614565	26.56432943	25.0580008	26.09244814	25.52622943	23.51200774	30.38089335	25.45474293	29.25349888	27.38817919	23.15827019	21.17864931	26.00154907	25.3933201	22.58434069	24.38483551	32.05800146	25.37088936	18.4021169	32.30452536	27.54275684	25.37348304
19830709	1983	7	9	25.6073107	27.21039533	24.3061089	20.71088457	24.52782398	24.95069609	23.20472918	25.40182496	23.84321251	27.38190413	27.21039533	25.52119904	23.43993485	24.91241846	25.13269515	22.89755851	25.99626888	25.22497445	21.17389932	28.58987571	27.2772854	31.72906169	23.98513633	26.52448082	22.91343578	28.92502695	25.04094891	27.75408587	25.75198684	24.94939498	30.13328532	25.26265326	30.92755908	29.57861167	28.08001464	23.34756941	24.5571426	26.1294677	23.27288018	27.80003943	32.6470681	29.21173065	19.39190763	30.92755908	27.18356074	31.59987366
19830710	1983	7	10	28.59667329	29.10278872	25.23120654	22.62128281	26.25397831	25.42088132	25.98634394	28.45950821	24.80735161	26.0256075	29.10278872	27.49811401	25.57833981	24.8029982	26.4590318	25.43892799	28.85675445	26.34435435	21.64721425	26.07283744	28.99824667	32.46746404	26.01741287	27.66693877	24.80830884	30.13848234	25.46049475	25.8034093	25.6186214	26.37671117	28.680921	24.60310656	30.67762508	30.05332532	27.3074707	25.67408408	27.70506101	24.63239484	23.30919757	28.53753719	31.52406049	30.81992781	20.07892299	31.20184163	25.35088021	27.32646172
19830711	1983	7	11	29.09729407	31.72215446	25.80932773	24.11180629	28.99928399	28.15894268	28.49170927	30.34518304	25.1482027	28.48458369	31.72215446	28.70235228	27.85197379	27.26750583	24.48232864	29.14773218	29.79458557	28.40813945	23.7712958	26.08120844	30.33810856	33.34415505	28.40856761	28.5282877	26.35497105	30.908094	25.28670529	29.16221946	27.89617878	25.68057391	30.10701037	26.41632239	30.79573245	28.74118163	28.76247616	28.89372816	29.44411904	25.86402802	25.83891033	26.44665276	30.07794254	32.22731835	20.52674575	30.96141038	27.73893107	28.60606
19830712	1983	7	12	30.32570252	32.02558376	29.0759709	24.44178614	30.56182379	29.3035659	28.53754341	30.80245405	27.50815599	28.82996465	32.02558376	30.95222756	27.87898679	28.31580058	24.74866031	29.51260125	31.35600861	27.49818818	24.71175805	26.46709648	31.74672287	33.95253657	26.02966032	29.25696425	26.60023629	32.87154314	28.62042247	30.85445769	29.66048601	25.63382617	32.62419713	26.64039012	30.00134939	30.28315608	29.35188754	29.07809459	31.18826037	27.77768609	25.6670489	29.36233062	31.32228146	33.33170926	21.40555176	30.51971631	28.23799595	31.82500429
19830713	1983	7	13	31.35429967	31.97239527	31.01954664	24.46635828	31.49534955	29.40640477	30.08054889	31.98101292	28.89321817	27.54275684	31.97239527	30.74153228	28.99284218	28.99284218	29.23149868	31.02201187	33.10749822	30.21504642	25.30519632	27.9035826	31.12261994	33.84126549	30.84062322	26.66756136	28.78881217	31.4479998	28.55540546	31.28002933	30.19538661	29.59741124	33.42501517	26.36776684	29.78123533	28.86473422	30.28798613	30.39737527	33.20004274	28.62477879	28.17091185	29.55027783	30.48077882	33.13331965	23.61995234	30.81909965	28.91828401	30.79702614
19830714	1983	7	14	31.9178666	33.48800435	31.35551066	25.99979749	32.56477414	30.93366547	31.37509611	32.17990449	28.39949328	29.98569714	33.48800435	31.96330285	31.00027552	29.64894629	32.50647937	32.29814422	32.8859649	30.45283026	25.63199	28.46669484	32.95618214	34.2804372	33.2470097	29.09070742	30.30917245	32.25293106	27.93012065	29.99167559	30.87488633	32.5596316	33.0764541	27.82325236	30.94752936	26.88418835	29.16223306	31.3224466	33.68263234	26.74947613	28.48569571	31.05103014	31.32337597	33.4380906	24.85457781	31.97544278	29.05471197	28.86559982
19830715	1983	7	15	32.39321771	35.75934151	29.57861167	26.36148583	32.9965032	31.62074596	30.27798048	32.67866501	29.40560807	30.91578055	35.75934151	32.73409372	31.1554106	29.03994577	33.73350147	31.20085231	32.44259595	30.32391539	25.52994241	30.78315621	35.30616933	33.13995744	35.82204974	31.89769683	29.94664964	32.71734278	27.97042787	29.76262805	32.34191414	32.22033646	31.9395227	28.67784887	32.87092943	26.90615816	27.77911669	31.56695115	33.48578121	26.4904224	29.72335974	30.59398753	33.53472931	32.44836542	23.95993217	34.06662231	28.91990639	30.46212862
19830716	1983	7	16	32.48331669	33.0195932	29.57955207	25.77487765	31.86032835	30.21478436	28.50211151	32.90051386	30.00092526	29.47658689	33.0195932	33.75004074	31.24408105	28.36474457	35.51941486	32.27065376	30.29464603	30.18407289	25.43408373	30.28581221	33.17989123	31.68843254	34.02595787	31.01954664	30.22030952	32.9062062	29.65726368	27.98845178	33.03100011	34.55859842	32.82719915	26.04855388	31.16676412	28.83223982	28.95697609	30.54947521	29.18789114	26.7182404	28.85337688	30.12309289	33.56806733	32.51540196	24.28595182	34.69681474	28.80830879	30.42816038
19830717	1983	7	17	32.37044969	34.76779989	30.37145945	26.00668511	30.89802754	29.25465064	29.897658	34.22924841	28.47211768	30.38018116	34.76779989	32.53232204	31.03633075	27.91331671	35.55535834	31.52685825	32.23808839	25.44944181	25.39341546	32.14032666	33.23560264	28.43971676	35.2829024	32.2485302	30.50183883	28.38732051	26.68126881	29.52801348	33.05262705	35.1079854	32.91129487	26.56322986	32.30386356	29.98168012	27.82938936	31.03031704	30.33128501	28.02125737	29.23781023	26.24645786	35.12412923	29.56499367	24.45436851	33.85424312	28.7722263	29.95923859
19830718	1983	7	18	32.25836434	33.25340625	27.74397449	24.8905534	28.63452081	25.49541754	30.10580866	32.33034247	26.39635975	31.32064116	33.25340625	32.05821314	29.6571254	25.00988986	35.39227744	30.69331298	29.5979663	26.8123437	22.7470518	32.98586447	32.12850943	31.27095347	34.03398175	32.79621376	28.78100622	28.64254154	25.74355718	30.14019911	33.39200065	35.04660184	31.06962453	26.33812257	32.51540196	29.24752716	30.2767826	30.38236573	29.23554591	26.21011684	24.28454011	28.43741644	35.97701395	30.67933031	21.19676697	32.63600637	27.58119767	31.5474411
19830719	1983	7	19	32.59976584	34.58292738	28.83527193	25.40949736	29.30249093	28.49845169	29.90058201	32.4255537	28.00508021	27.91681851	34.58292738	33.91801781	28.78048185	27.88575904	33.64087357	30.50553383	32.0750929	26.36203154	25.2977376	32.60329398	30.06852382	35.26688189	32.47177557	31.97544278	28.16061198	29.16239022	28.77134748	28.87847996	33.75567901	32.22033646	32.05264101	25.69557359	32.58127398	33.10189837	30.03987586	32.99272434	30.86594455	26.06568461	25.07052308	29.78716691	33.64722196	31.08820828	23.09835898	32.1755075	29.05471197	26.14684293
19830720	1983	7	20	34.95248186	33.21474585	30.80011441	26.60623184	31.70473221	30.48152429	30.90683526	33.1247946	31.10702943	32.7109505	33.21474585	32.89927793	31.22240381	28.09499258	35.23989992	33.00373347	33.05775212	31.89391022	25.69467941	29.5979663	35.20532428	38.36582651	34.50285061	30.25410104	29.70346619	33.86368891	30.80891436	31.20492339	30.78723406	36.50770677	30.04493792	29.70118961	33.06157902	30.77070376	33.25022051	33.92147815	33.0145935	28.96778156	25.88683057	33.66090742	32.95141025	36.22952527	24.82188885	33.95420796	28.9335535	30.03564382
19830721	1983	7	21	32.57568396	33.63362622	31.93691959	28.51051998	31.88061926	30.6068157	31.56529653	32.63859956	32.62681683	30.37145945	33.63362622	34.47565936	32.63128784	28.680921	36.66546372	34.34169151	34.73712548	33.78846214	25.61222326	30.57932374	33.92956604	39.07211557	36.48764597	30.36764848	32.26540524	36.39177788	31.21815272	33.67473747	29.20962968	37.09793271	31.27960186	31.91370155	33.91801781	30.25537239	33.92867888	37.64758345	33.69101026	29.64662077	26.65393526	35.70768508	35.64941411	37.8066974	26.56074007	34.39209692	28.79867765	35.65922612
19830722	1983	7	22	35.08289246	37.35494246	34.3741982	31.56643207	35.59511149	34.14191711	35.97547333	35.59511149	32.24358493	31.20492339	37.35494246	36.63786621	34.37379561	32.54701469	32.34631631	37.46126326	34.3741982	29.96351911	30.08367635	30.4732357	37.21669022	40.23237825	36.11340535	30.09628225	35.20244084	36.29060626	32.91496887	31.50610556	32.97470736	32.46500527	35.32255849	28.3077389	33.91511912	32.34737647	34.36010955	36.38265363	36.50684115	31.32765792	33.59803007	36.38646784	34.08673065	38.33341213	25.59902358	33.75567901	30.89762637	34.9569369
19830723	1983	7	23	33.96139964	33.19079622	35.23435684	30.43911475	36.86920931	34.36855969	32.00980889	30.75094107	34.17030777	34.19195119	33.19079622	31.15755681	32.00710362	34.22425053	30.71117245	33.7890264	37.21211294	35.40804879	30.53437408	30.90801167	37.03173819	39.91208122	28.72065198	29.76332133	34.31305876	35.11903118	33.31533459	33.969361	30.02090348	29.69745793	35.93175351	31.46515772	33.4886565	32.82614835	34.2201556	35.2904076	36.58168104	31.55020296	32.2216636	36.63786621	34.80773278	38.3158283	24.40844841	34.32006359	30.70394359	34.82604737
19830724	1983	7	24	36.56767032	38.54443938	35.13054927	26.62215788	34.4506058	34.38732297	32.77846023	35.93032035	34.80028168	34.60287275	38.54443938	37.68051627	32.48732403	32.36251341	34.0909896	36.05145413	37.94314307	35.734506	26.58581676	33.61735547	37.67238521	37.98731723	36.27982806	33.94728857	33.02945645	36.19157652	33.9988669	33.98398831	35.38187869	35.57228204	36.68608898	32.40646775	32.91619913	32.64571092	33.90521111	31.82685677	37.26157507	31.89391022	30.76467289	36.8886441	37.26589192	38.46432672	22.10278316	36.17684131	31.89866833	34.08341425
19830725	1983	7	25	36.86022069	38.62682077	35.02232301	24.93346057	30.38629347	32.7296837	29.20936458	34.19029355	33.29759867	34.10681973	38.62682077	33.28496238	26.49292822	28.48215923	30.56215581	31.5653001	36.94215073	34.22080969	23.9875752	34.26773668	37.38721479	34.80030814	32.38839707	34.39865143	29.89350395	35.44994866	31.70965	34.210363	36.31353638	29.64662077	36.67064464	32.72388835	32.7119503	33.32211194	33.92826884	26.22743851	36.63647244	31.98042049	25.56452448	34.34752853	36.90417587	36.80069917	19.66322584	35.34717302	32.41920466	33.04952153
19830726	1983	7	26	34.78511626	34.88989026	30.31497881	23.32797566	28.8296992	28.87959265	27.89311142	26.66756136	31.49534955	33.73198342	34.88989026	25.87194483	24.54353914	25.65955091	28.43290399	27.92531353	35.19454454	31.20492339	24.17995759	30.80214232	32.78016483	32.83121272	26.5932675	33.55843406	24.99788386	33.49134783	28.99187422	33.13816772	31.52883579	28.7722263	37.43662531	31.28383902	31.74977517	33.31420402	30.05634373	25.15400936	31.44321697	32.74745288	25.04649381	31.42181024	35.61728536	33.91383718	18.61913867	35.31564141	33.11690032	32.69152171
19830727	1983	7	27	27.8117941	31.62106697	29.83629802	22.7880525	28.05135979	28.36005743	26.87180099	28.49845169	30.12490467	26.8083656	31.62106697	27.80361416	25.12477463	26.39144127	25.722343	26.96751666	31.89769683	29.66364786	22.87121227	26.6028364	30.28026821	33.44324334	28.18861787	26.52383104	25.15165511	35.17638931	28.27300687	30.41353476	26.14684293	25.28015717	34.26814566	30.5058635	32.75365364	33.63699049	33.93942224	26.93692428	29.8433044	32.30413912	25.36001722	31.09342908	33.63699049	36.41487257	21.20778558	32.559654	30.07913136	35.09033698
19830728	1983	7	28	29.12502773	28.99476746	28.30788908	22.36944414	26.04085792	27.02326641	25.61251759	28.01226718	30.06454363	29.6331999	28.99476746	27.58290639	24.97316685	26.1522541	26.13104493	25.6162435	30.18751658	31.75872934	23.46972353	31.23158133	31.90077511	35.14142906	26.14435711	29.22487351	24.41524276	34.67021442	28.20169491	30.80694219	28.25222028	27.16383388	34.24524586	30.03754034	31.68990054	33.55843406	34.88366081	29.23606797	28.49091411	28.02504203	26.25110776	31.45189237	32.8144331	34.21562907	22.07462244	29.69745793	29.7621702	34.18068049
19830729	1983	7	29	25.92475099	28.00987734	27.42495201	21.71507358	27.78567706	26.9295396	26.07990788	27.47953215	27.82322855	29.16221946	28.00987734	26.37295177	25.9905075	25.39730675	26.16434937	26.27023558	29.86354241	29.05471197	23.83500731	29.89601196	29.81446164	34.85206504	25.81510449	28.50493445	24.74594364	33.47888761	26.83264587	31.01422124	29.09070742	27.33643893	32.60197442	26.54780653	30.97436478	32.73409372	33.17593653	29.46897801	28.21532499	29.80718523	25.42899248	30.65452148	31.55571886	32.8710145	21.93327059	28.43367851	28.1316856	32.9470297
19830730	1983	7	30	27.63440461	26.24954617	26.29766676	22.32048112	27.13252972	26.76924278	24.47106081	27.51869934	27.9168246	29.92405217	26.24954617	25.66903876	25.05770344	27.52032843	30.59633307	25.5938976	29.80657199	28.54781186	23.21781116	25.92141648	29.45829377	32.81811809	26.30234433	26.35767038	24.37622333	31.7776936	27.33106891	28.71774064	26.12444624	30.43362892	32.69122796	25.99925255	29.38769922	31.97272907	31.69475091	28.72941013	26.11511803	27.94570134	25.73608986	30.08935188	28.92565029	31.96024878	22.11471459	30.85257642	29.96928858	31.68691835
19830731	1983	7	31	26.39032787	28.29518168	25.60145596	22.86566102	28.55286313	24.75968293	27.32646172	29.4412317	27.46846802	26.36203154	28.29518168	29.29789591	28.16738738	25.84695307	32.27316049	28.63715045	29.12397554	28.26105548	22.54431821	28.43456634	26.80466442	34.82614173	29.13264682	25.92929053	27.37840918	31.49534955	27.05002934	28.57479508	29.0818086	30.60440094	29.13693482	24.78595049	32.97860277	30.95222756	30.82529136	29.7871155	28.45394109	26.10874932	25.63618269	29.17089371	33.99402352	32.27205575	22.93667682	33.4016112	26.38654909	30.99910599
19830801	1983	8	1	28.26684986	31.16757779	25.70524289	23.26209745	24.74233889	24.99804256	27.60290297	29.70346619	24.99905659	26.37937706	31.16757779	30.168519	26.00201577	25.82438185	32.25729188	29.3029633	26.72541883	26.09575983	24.07928618	31.45465395	25.60711887	34.0228872	29.25349888	29.65105213	24.13320548	30.99841994	26.1094294	26.772379	31.146159	31.30652998	29.29817048	25.31407485	30.64769392	26.05451785	31.31869804	28.81733747	28.19590835	24.82801086	24.98037577	29.70346619	35.66350854	31.77770244	21.51531644	32.91138465	24.86194029	30.44049522
19830802	1983	8	2	24.50239407	25.94809549	24.68105012	23.12997834	25.14342146	24.05639779	25.19584336	29.36450556	25.44972969	24.59219272	25.94809549	29.43485439	24.60777847	27.73014883	31.52883579	25.45050159	25.39606697	26.15225882	24.21240071	30.3982008	25.45247853	34.01649516	25.05331477	26.46255422	24.37815438	29.09070742	27.57680535	25.58844579	29.5043789	30.45238134	26.15097675	24.97092567	32.34580823	26.53435944	31.21674989	26.91151255	25.1757199	24.73036242	25.9867306	30.30462534	34.15921319	32.5596316	22.27310716	33.41088808	24.72278068	25.50371506
19830803	1983	8	3	26.46589884	29.77938347	25.42384764	24.19063416	25.35793849	25.89081368	25.25440392	27.89549909	26.36124862	25.64177001	29.77938347	26.39395563	24.81387295	28.64282728	25.56687926	25.14415963	28.45589512	26.46314476	24.33163628	30.73111107	26.23843742	32.00723087	25.37316397	26.75197129	24.25193651	30.89539766	27.96937855	25.80952179	29.53068811	26.1846143	26.51688973	25.54178116	32.82071694	25.69464395	29.77634102	27.34637924	26.4093238	24.86472299	26.57067786	30.6208993	33.95562352	32.73137972	22.96134215	33.61729185	25.28356551	25.92443264
19830804	1983	8	4	28.4561105	29.14501564	28.94824548	25.19562162	29.09070742	28.40401321	27.74990025	28.91332372	28.07684668	26.62451393	29.14501564	29.13264682	26.14104225	29.49678487	26.13099232	28.15288872	29.30537224	28.40059188	25.22958886	28.65359855	30.03564382	34.02013054	27.72171795	26.71499174	27.82938936	30.99576484	28.30603362	28.02504203	26.79707039	28.74127346	30.48284147	26.59565319	32.59215501	29.11161607	30.53490704	28.41552136	28.80509097	25.67942514	27.60062114	31.82303908	34.80226061	33.07033531	23.14430811	33.96463347	26.6028364	26.38322225
19830805	1983	8	5	31.20085231	31.4374719	31.12136177	24.32317205	29.88604465	29.0520038	30.26409684	30.33810856	27.77890684	29.29927974	31.4374719	30.57505279	27.92010036	30.10482228	29.98168012	29.917325	30.69083206	30.89539766	25.75372154	26.91352464	33.80035162	35.14213465	31.146159	28.32963862	28.08538893	30.90547651	30.13366343	30.27481306	29.39479502	30.95222756	31.12220406	26.66702105	30.1242176	32.20560195	32.726054	29.03931198	31.40333262	29.3722441	25.96970086	32.26540524	34.35597407	34.25520719	22.8173201	33.53637213	26.1125028	31.69630059
19830806	1983	8	6	31.82303908	32.3835881	30.10186774	24.33163628	28.88000013	28.83758866	29.07314561	30.80067536	26.15429067	28.71371195	32.3835881	31.34234838	29.57824288	28.99187422	31.51214676	26.27971185	32.82071694	28.29069558	27.71276568	28.60310645	33.24251164	34.35925883	30.27481306	26.28439268	26.53912591	31.03984002	30.14199665	30.31240008	28.5533687	32.87092943	28.08698751	28.97595155	31.0322598	31.93759151	31.91491717	27.59376366	32.30386356	25.82053452	28.38019918	33.21000483	32.39004342	34.97714435	22.89295342	31.88368928	25.11735648	26.72234416
19830807	1983	8	7	26.69683206	30.82959713	28.48618541	24.50906958	26.27485691	25.32517645	27.50842384	29.68614898	27.30821958	27.97124423	30.82959713	30.23774922	27.52370648	25.81581129	25.23695393	26.35483546	29.78565851	29.14542652	24.55124913	25.5721506	26.80579552	31.60100098	26.73573216	25.84782369	25.97346591	31.72796055	28.17304227	29.02870726	26.63178258	24.77683205	29.46323894	25.62616945	31.85490655	32.99922254	28.8538709	29.06100451	26.18514956	29.89601196	26.27017239	28.40453612	29.37671726	28.94455025	22.1895099	33.48862222	25.47080003	31.95645507
19830808	1983	8	8	31.43068989	32.38018799	29.48195189	23.75885308	29.70072942	26.48418251	28.35253384	30.30462534	27.48483165	27.88306906	32.38018799	28.6878401	26.54553068	28.22789132	30.12067258	29.37526855	32.46781275	30.05591287	24.85579904	26.13863886	31.08820828	30.31194472	28.30800993	28.29518168	25.72143422	29.82760225	25.81141392	26.46589884	28.67059889	29.02218079	26.70035177	25.51923921	33.48624112	30.51920126	29.78428664	28.72511691	30.36274796	24.86173544	27.52929187	27.92052455	28.89954994	32.17458797	23.35664031	32.27316049	25.36254961	28.08698751
19830809	1983	8	9	31.16622313	33.92147815	28.52045379	25.83099578	31.15576898	29.5489468	30.2438163	31.30627069	27.55853914	29.89601196	33.92147815	32.17458797	29.01902678	30.43169618	32.05800146	30.5173866	31.89866833	29.57337798	25.741113	26.73711413	32.5558321	32.1052827	32.86895794	30.01353357	29.27833191	31.64196569	27.45764058	30.16015715	31.01976881	32.24000388	30.28683018	28.25675699	33.44100916	28.26640196	31.06187654	29.25869584	30.25459852	25.85561325	29.42041735	31.3509195	29.67694287	33.35093624	23.7389873	30.62722362	28.04902692	28.98289702
19830810	1983	8	10	32.83564016	34.39578247	32.35333952	24.83296164	31.8758869	30.83408719	31.2451128	31.82500429	31.01450987	29.29927974	34.39578247	32.38839707	29.64388099	29.66684829	29.03478395	31.35508652	35.46159525	33.37800039	25.50224549	28.88798864	32.86537475	34.22166849	30.25684158	29.34982382	28.38511752	33.52505764	30.86345289	33.23831	29.65272066	33.63699049	32.43316251	29.66471731	32.33867616	26.84423049	31.8758869	27.56033621	33.3936963	30.02846861	28.30603362	31.71143223	32.15309705	35.14416569	23.05915191	30.19702479	28.57151334	31.04118368
19830811	1983	8	11	32.71734278	34.03545435	32.93013704	25.98256839	33.43872462	31.5203647	32.4108452	31.48662121	31.96474186	31.24015885	34.03545435	34.07277025	29.70821553	30.15807922	37.75815541	32.96952812	31.97529504	33.25022051	28.33807765	29.17507741	33.88875332	33.61313155	34.24494205	30.97222772	29.57772387	33.29065776	31.32172133	32.73137972	31.58705798	36.93551729	32.42080267	28.65359855	32.99533289	29.93123536	33.67358425	29.98563852	32.80569764	27.98845178	29.6571254	33.99639265	31.44426245	37.05102091	24.08003326	32.09562565	28.66006276	30.48865946
19830812	1983	8	12	31.37168519	34.09838423	30.64909259	24.59059775	32.99999373	28.73471344	32.582821	30.93832596	30.45600145	30.74153228	34.09838423	32.21137702	29.06007893	28.57372575	34.45426864	33.57266538	30.34238148	30.45065854	22.29751836	26.73692048	31.93673761	26.49734453	32.17809904	28.22760986	27.66424437	31.23714955	28.66523905	30.85257642	31.1735877	32.9066675	29.7512399	26.84800087	33.78463861	25.48041022	33.45023246	22.07475881	30.65559079	26.14684293	23.95514146	28.08001037	30.99478514	32.59034225	17.788533	32.71734278	26.23238447	28.48071549
19830813	1983	8	13	30.82959713	29.8019179	26.30065218	22.15570204	26.24322333	25.3783041	28.59248899	28.19590835	27.5545656	29.86957038	29.8019179	26.12697189	24.0738102	24.19464886	25.85338076	27.90226701	32.28910554	28.33379548	20.42589133	25.01389482	31.6032087	26.01397915	24.89669236	29.90559902	23.96196496	33.23560264	25.22217987	29.29817048	29.20484136	25.45975822	29.5210901	28.77777932	33.54423703	28.7618609	28.65079964	21.65634996	29.37446394	26.62856111	22.65259952	25.09024186	26.82069124	26.45429659	15.40277675	31.98042049	25.95038391	33.64320221
19830814	1983	8	14	26.16659484	29.36478877	24.95812295	19.34974253	24.13594244	23.80119432	24.07973787	25.19232235	26.12377768	28.94256936	29.36478877	23.88053724	21.20559404	23.30316343	22.37663511	24.26782886	29.22385171	25.93809327	20.2836388	24.81642789	30.39674954	27.93700175	21.33729073	26.71280103	20.71168991	29.18052504	25.07907705	30.27830621	25.74067713	22.09912996	33.34228231	26.38153673	32.93013704	34.31851509	27.93746089	22.65561349	25.87956512	29.74687771	22.6641366	25.18624614	27.928413	27.56002979	16.11383897	29.62194017	28.20679946	31.6377823
19830815	1983	8	15	25.87381019	26.14733608	24.92378794	20.05754256	24.45986283	23.69472874	22.873853	23.51305929	26.05197613	26.70198344	26.14733608	23.1205389	22.05635382	24.33802229	23.06298446	22.73768185	27.31186422	27.79878599	21.22837182	25.3580081	28.39949328	28.09247176	21.68431108	26.3001373	21.01457696	29.39238535	26.02135391	29.81718619	24.95715589	22.82334591	33.44046579	28.17966853	33.23785433	33.04952153	28.20169491	25.04824522	24.71683718	26.70766096	22.39404803	25.99950757	26.80466442	28.57478299	18.64788256	29.01524067	28.33090066	29.22487351
19830816	1983	8	16	25.73378321	27.8665729	24.8733451	21.50149534	27.33695701	25.31434342	24.04094674	24.40201379	25.67801318	27.7005446	27.8665729	23.42459322	24.95111776	25.77778365	23.53419828	24.09117947	27.10480349	28.06657978	23.73014731	26.29637863	27.79584993	31.32894558	23.54447822	26.51907189	23.84655166	31.10588561	26.09899243	31.92222651	26.05426108	24.04017936	31.95645507	27.96849467	33.40866061	32.86897034	30.23802164	27.55584605	25.23883719	29.03478395	23.7656159	29.32349088	29.2054075	31.44321697	20.82795165	28.76987907	27.74397449	31.66297147
19830817	1983	8	17	27.41784823	28.51053895	27.68188316	23.82480762	28.89837391	26.33114492	25.85102282	25.60789091	27.2202969	27.58238616	28.51053895	25.44944181	25.5602232	26.37295177	25.51763202	25.5997465	27.9215414	27.12669826	23.5675518	28.10226002	28.47878393	32.53149717	24.74566497	28.16672695	25.19232235	30.84240555	27.57154331	29.65173858	25.93159966	27.20064854	32.51493305	26.2314143	33.46821978	28.21209042	32.68529274	28.14216872	26.37674994	26.75197129	24.52096061	29.86966682	30.55329114	31.42279344	22.08340045	30.41290805	28.59858085	30.80214232
19830818	1983	8	18	29.27833191	31.43026741	28.25081828	24.64246108	30.39737527	28.38802019	27.93561721	30.04640287	27.51273145	26.22156612	31.43026741	28.63524995	27.4024151	27.9411887	27.73909813	28.19581332	28.22004943	27.62671602	24.33857421	27.72171795	30.07794254	32.76349006	28.5282877	29.81165128	27.74657962	29.96343091	27.92360291	26.4222426	27.79757906	27.76226333	32.96305813	25.98608388	33.09788826	31.63124878	32.46595597	29.15677673	28.55543267	28.16293936	25.67332104	29.15908622	32.52010601	31.51014825	22.85908317	31.23561738	28.36355171	29.53068811
19830819	1983	8	19	31.02392726	32.29858998	29.43018112	28.40635651	33.04011793	29.67299159	30.94033285	32.30511662	28.89209111	28.44981783	32.29858998	32.2615373	31.51327065	30.15151714	33.86368891	31.46450077	30.6849622	28.60315736	27.38817919	29.23254291	32.0312297	32.00804606	31.25530285	30.95282768	30.43067857	30.34518304	29.2181374	30.43189873	30.24673464	32.80846619	33.32211194	27.65597878	30.8623872	33.63174446	32.09612164	33.70389161	31.25530285	30.08321952	28.87647256	29.8595027	35.32805582	33.14785371	24.47009609	30.82959713	29.52467185	31.90967373
19830820	1983	8	20	33.389071	35.19419594	31.83942197	29.4832439	35.78073634	33.26953969	34.15586253	34.65960862	30.91899649	31.52985428	35.19419594	34.24353642	32.97023559	33.70705039	34.43811598	35.0567229	34.18223064	31.52257699	29.68498979	30.40186502	34.87342388	34.48379016	33.99839598	32.1470603	31.75621867	31.63930209	31.24443501	31.03541962	31.97544278	33.28496238	33.69723696	29.64761817	33.93301999	34.00281983	33.35133194	34.91915515	34.75031278	30.83896864	32.30452536	32.52428529	35.71971443	34.7155512	25.54007373	33.0764541	30.03986163	31.2933077
19830821	1983	8	21	34.06954694	35.97942495	34.30868524	29.81446164	34.1543926	33.70143496	35.33159106	36.40107533	32.93999103	34.4654183	35.97942495	37.29616994	33.60089	34.73281169	35.26801145	35.25044582	36.12458119	33.16668183	29.87117378	30.94752936	36.96789631	36.16985632	33.34623263	32.66049309	31.95776556	33.31223266	34.44444386	32.34737647	33.79804465	34.4509019	35.54210387	31.81703802	33.32086481	31.80514085	33.03802897	35.41496874	36.07289653	31.25767875	33.08753754	33.72309632	36.42151284	35.12211328	28.55674831	33.69723696	31.47935819	31.47935819
19830822	1983	8	22	33.40371246	33.95186934	33.25340625	26.60023629	35.78577988	33.6356959	33.91218509	37.48750324	31.81456909	32.8710145	33.95186934	36.78324821	32.68754648	33.02313348	33.19891711	34.43979312	33.24882399	33.82451085	29.19341102	31.22228716	37.99149167	35.36615152	35.50496819	33.56806733	31.77265501	33.01556524	33.6356959	32.51230494	34.63934332	36.14329945	32.29476972	30.37199028	32.21587141	34.02595787	32.84907093	33.70667092	34.14191711	31.80514085	32.0142396	33.20226395	35.32731948	35.41179928	27.66372331	31.70896171	28.66216896	32.84337634
19830823	1983	8	23	33.99639265	35.50324237	32.57635623	28.8173682	36.0172795	32.94662145	34.50809171	35.40418214	30.40318945	28.52145044	35.50324237	35.51797831	32.7009271	31.05377316	36.04874678	35.93251859	31.84363927	33.07407505	25.64564597	30.13194853	32.73520195	33.92635402	35.34073089	32.53232204	32.53289053	33.4766338	29.52230457	33.1974872	32.66742202	35.2029343	33.72659291	31.26330809	33.66778854	34.37286913	33.34296461	28.52181694	35.08749959	30.53448555	31.5893018	32.88465693	35.86016276	35.53630166	24.68603661	30.86532372	30.16805844	33.6822408
19830824	1983	8	24	33.16102174	33.56142032	32.5484996	24.99928466	34.56084726	32.01078177	31.63965851	32.87154314	31.62411592	30.28425282	33.56142032	32.29907079	27.84206527	28.84554841	26.85831558	33.59922385	34.02311334	33.19323285	25.06742203	30.58331495	35.89227488	35.34569037	28.41643667	32.4595593	29.16807712	34.61942829	29.16221946	32.26275816	32.37370087	28.50470658	35.44161209	30.3830452	33.0195932	33.32211194	33.54064136	29.32832981	34.43154324	30.71028903	27.8933839	33.31379164	32.96264369	37.32431199	22.35518797	28.83758866	31.37841015	34.83562199
19830825	1983	8	25	31.82500429	32.59215501	30.66373107	22.80067231	26.17721092	26.1094327	27.8563772	31.04883978	29.88900901	32.09865493	32.59215501	29.79750061	23.65535299	30.5594635	25.81067464	26.03183905	32.50982943	33.21679063	23.86503973	30.97346543	35.79413449	35.30575284	27.42822641	29.76466628	23.17179798	34.07056765	29.53673788	34.80648364	31.70130785	25.66007662	34.77656446	31.6377823	29.24709199	33.77522279	34.84065136	29.632366	31.71336207	32.26273404	27.69353896	34.67676831	33.14111111	37.8066974	20.3805681	27.76174122	30.56525037	34.02595787
19830826	1983	8	26	30.45652865	31.30618086	28.62380023	23.72361598	28.41678179	26.150934	27.82067816	29.2524135	25.92475099	30.19538661	31.30618086	26.86241185	25.10842109	29.23378069	25.81327704	26.33500349	31.4956633	29.68614898	25.17865491	29.86957038	32.26273404	36.2815941	26.11887532	30.66733727	24.48381711	30.37202632	28.55540546	28.30944231	31.19257539	25.29192841	32.13228895	25.817137	32.04592706	34.28564982	34.24222826	31.25530285	29.917325	29.49294464	28.35588008	32.3054205	32.51626776	35.53971283	21.4119551	31.26013396	28.66611733	30.61200956
19830827	1983	8	27	31.45990844	32.8859649	30.38018116	24.30301538	31.89391022	29.82602281	30.21808258	31.24494941	28.45399093	29.91267105	32.8859649	30.73111107	26.30883699	29.67117457	25.97312461	29.70438141	31.70112608	31.7127106	25.85658766	29.54086132	31.90967373	35.94506207	28.57981224	30.53143041	26.21779935	31.86345289	30.13189384	28.77777932	29.5210901	27.62528202	33.13422218	30.10896819	32.40682882	31.07698373	33.36045873	30.7325195	32.10817306	28.88798864	28.08091402	32.36558428	34.4218552	35.99760617	22.3588215	32.23209944	29.89601196	29.00165983
19830828	1983	8	28	32.08906505	34.78511626	31.49300419	25.19584336	32.40682882	30.35551808	32.43338394	33.42501517	30.91981129	31.31966744	34.78511626	33.49924539	27.56020279	28.25185841	26.72234416	31.60319641	32.5017756	31.98101292	24.77310769	29.89601196	33.23730177	35.91949938	28.94541851	31.94082556	28.0469113	30.75488648	30.38437122	31.29902499	31.67584506	28.10884964	34.2653006	30.87488633	32.05331175	33.89983142	34.28595363	25.72785287	33.77170219	30.49189572	24.3476603	33.56810757	31.92832378	36.9256429	21.99100107	30.50219476	30.96480778	32.91662969
19830829	1983	8	29	31.47935819	33.59163721	28.8779597	25.17827875	32.5936488	28.31679593	31.1831306	33.92635402	29.35904401	30.84198089	33.59163721	32.09865493	28.28310195	28.14539643	29.27992207	30.88722669	30.93033756	33.37800039	24.13228835	30.46212862	33.79783171	33.68675262	29.21240088	30.49416124	28.09499258	33.79445068	27.98359379	32.59965689	31.34234838	29.24778164	33.69595298	29.34982382	29.76262805	33.19079622	33.61613175	28.56974516	30.76880447	32.34406322	26.18378267	31.25527975	32.07519508	35.76931012	20.29676207	29.00165983	28.84908163	34.77950545
19830830	1983	8	30	33.0441192	29.77638934	28.68818712	23.63001737	30.0978465	29.04853017	29.95032643	31.7855293	28.08620302	28.37118651	29.77638934	30.99661406	27.06723059	27.52247669	26.71316818	29.61217364	31.2451128	28.80035739	22.92261804	30.50396083	32.87154314	31.50976416	28.87807189	29.23965646	25.09840784	31.34839811	27.32727399	30.61273441	29.62643965	26.64761297	30.43189873	26.66822665	31.94174018	34.52984054	31.48248177	27.82494993	32.1655955	31.14406847	24.80127923	27.69529465	32.73609072	31.85579709	20.62511651	26.76330202	27.64517071	31.82608829
19830831	1983	8	31	29.80044403	31.82737117	29.41566225	21.008546	29.65396546	29.34809257	29.04241667	30.45283026	28.64387436	30.84198089	31.82737117	29.38769922	25.20111099	25.37279188	29.32029426	29.6285	30.22667288	27.61451964	23.64756323	26.42909468	31.82444937	30.84615933	27.89617878	26.41177163	23.64844607	26.42892681	27.72681977	26.39292199	29.50079481	28.51051998	33.96463347	25.3118604	31.70155843	33.90145207	28.30041362	29.15908622	30.42278689	28.93864167	23.86019193	27.45745867	29.8945221	30.24221602	21.76940875	30.14557589	29.73573866	26.41632239
19840601	1984	6	1	18.57641569	20.02810543	16.47339093	12.34332866	17.79107971	17.51188932	16.64997334	18.55760572	16.12223213	16.92220028	20.02810543	17.86475173	15.7139163	16.3034188	16.0078127	16.74238634	17.8201068	18.54359908	13.97793029	19.02602295	19.30979914	22.919466	16.54653577	17.7832468	18.18600038	18.77521056	16.75807715	17.05681819	16.45343593	16.87812671	19.13539394	15.27989402	24.81798193	19.90442278	19.20769044	17.40926218	18.05746537	16.90221971	14.61805677	17.59997687	19.96820615	20.80931085	11.73144505	21.16093212	17.90102245	20.29486302
19840602	1984	6	2	21.00586642	24.10470187	19.65490993	17.51075877	22.8015978	20.39627885	22.50805503	23.44158826	19.27390476	20.25312585	24.10470187	21.95866175	20.76266822	20.4369494	19.94155736	22.57019013	21.08595479	21.52969338	18.8786041	19.33019804	22.20612346	24.8875323	21.24015052	21.0588284	22.50550849	21.7043947	20.27051569	19.64888407	20.31397929	21.76739084	21.14330104	18.04757519	25.38822197	20.54655919	21.68972574	23.15679326	22.42191341	22.37571951	19.81432064	22.41032154	22.13631426	23.39823247	17.29014036	22.20015686	19.87918425	23.16094013
19840603	1984	6	3	24.32047909	27.05904077	22.08835826	21.56173962	25.45054268	22.873853	25.52613005	27.49222809	21.49990728	22.36882849	27.05904077	25.5705734	23.69063299	22.88163226	24.06896324	26.07990788	23.9516308	23.24472409	20.20936049	23.31192576	24.49104501	27.05895512	25.26607818	24.37274943	26.82158596	23.07044177	22.18687788	21.52219702	24.55744232	24.93123374	22.86442683	20.28311771	25.43301875	22.74653308	23.28117423	24.50902539	25.49875346	21.24200358	21.7064185	23.80119432	24.5046463	25.00573076	20.69765861	22.91903042	21.71365788	24.30598254
19840604	1984	6	4	26.14733608	29.39366551	23.72344465	20.03199959	27.14025123	24.84863207	25.73913626	29.14017599	22.57957242	22.9124604	29.39366551	27.61493658	24.96346344	24.68538338	23.63001737	26.06856704	25.01948334	25.13057727	22.13833105	24.75082138	27.03781008	27.55584605	25.54377959	26.06750268	25.99204466	24.21966961	23.32783092	22.51310904	25.93454564	24.81742692	23.37654789	21.21484205	26.25938071	23.21236147	23.53255399	23.23993384	26.04085792	21.61839116	23.32797566	24.34817178	26.19825486	25.85844286	19.77689598	25.16382738	22.68911446	24.16383718
19840605	1984	6	5	25.60201344	29.85643308	24.26438613	21.58961401	27.63898183	26.07506201	27.4803965	29.67306391	23.70058286	22.55494384	29.85643308	27.73282455	25.36678438	24.32729153	22.03877099	29.00207412	25.89878561	27.05832793	22.85199654	24.45218969	25.73554361	28.62871495	25.29458168	26.04095145	27.84338698	27.90698631	24.58187294	25.53736104	26.1527909	24.37071829	25.7613786	23.1374922	27.99016324	25.97346591	24.56910142	25.26527382	27.35413	24.24812531	24.17691316	27.17261459	26.18411621	28.1257347	22.8981914	27.86983749	23.80661997	28.12521391
19840606	1984	6	6	28.36106495	29.29446322	24.53718604	21.5964849	28.10126799	27.41338991	27.53151575	29.50588895	24.78994175	24.93762949	29.29446322	26.77721024	26.26479979	24.73623941	23.35007753	28.9776046	27.95024174	25.82280302	22.12380835	23.72486937	28.04609234	28.31679593	26.59361369	27.61667956	29.34866341	26.19491069	24.21304478	26.24097847	24.94340912	24.79339787	26.24698051	23.54384803	28.25185761	26.52448082	25.47677583	25.8425828	27.74279245	24.91191042	24.64246108	25.60564284	27.63440461	27.97453148	23.80053176	27.91331671	23.88065231	27.69353896
19840607	1984	6	7	29.89795555	28.91828401	26.49030833	22.07453549	28.44981783	27.96579124	27.68194225	28.12413744	27.39722779	25.9066272	28.91828401	26.08299844	27.10222866	25.82037676	24.22548202	28.81060887	30.05729101	27.75408587	24.25547485	24.96208703	29.53712408	25.76005452	26.45429659	26.39764179	29.32573722	26.35497105	25.54948059	28.07968959	25.03239141	25.28175211	28.08698751	23.88006867	28.34985946	29.26134669	24.11948576	27.06812177	28.81586116	26.07484323	24.51406277	24.57539831	28.24023171	25.14289969	24.35944457	27.48708638	26.13351522	25.81327704
19840608	1984	6	8	25.99598901	27.17277149	27.33012317	23.38975819	26.26547961	25.85665092	25.26252693	26.23923711	26.13424851	26.17042461	27.17277149	24.99415733	25.80767369	27.61811715	25.15260512	27.61493658	27.58553871	27.57361068	25.08977179	24.83799439	27.77860191	28.99991433	24.9614212	25.69758085	28.69963033	28.05135979	25.96252377	28.28224098	23.70290159	25.41091087	26.43340687	23.19900066	28.77176286	28.29308441	27.86964704	27.3070607	25.68218833	26.04762075	24.25496921	26.18095733	28.1827155	28.36106495	24.88807068	27.68338544	24.87484893	28.1827155
19840609	1984	6	9	27.49145195	27.54708349	25.33589404	21.4796739	25.9352399	25.38154906	24.78317355	25.32394274	26.1300077	25.90651698	27.54708349	24.13870039	24.78449584	25.46049475	24.30354308	26.27129712	25.99044603	26.19792879	24.13073109	24.07044691	27.69130103	28.82168908	24.68603661	25.6239109	26.27534947	27.33811608	25.42638379	27.37678719	24.09151019	24.88800846	28.52181694	24.07772288	28.75122725	26.49662041	26.08539805	26.95396376	25.90192053	25.5696046	24.44178614	27.52047	28.12128314	27.5140771	24.16760092	29.09192545	26.0967051	26.53226169
19840610	1984	6	10	25.96817117	27.29649965	25.65473096	21.98013279	25.89609283	25.64768484	25.0428269	25.4767749	24.62312728	27.7850068	27.29649965	24.41602603	24.99668797	25.885258	24.15104265	26.17477889	27.62064145	26.98630252	23.72368259	24.52603511	28.05635786	30.25899907	24.09677701	24.99842237	27.40109236	28.05898547	25.29236662	27.13722743	23.33645532	24.07100631	27.73282455	24.56651205	30.74457078	25.63870453	26.00242171	27.37658346	26.10316395	25.44082863	24.83296164	27.4898256	28.49903114	28.28967879	22.71207721	30.51352921	25.71849237	28.39141745
19840611	1984	6	11	27.73396324	25.43530909	27.34523664	22.63356169	27.79584993	27.17552	25.73948803	28.29222566	26.25707022	27.19878482	25.43530909	26.10279434	26.07274866	26.23622289	24.58905841	27.8660874	28.63395988	28.16319335	24.03978328	24.54802318	29.30721938	31.09856934	25.39971779	26.33500349	27.93376628	28.34820658	27.25822938	26.06687052	24.23436471	26.03482095	28.55473944	23.98686381	30.05634373	27.82173581	27.54995243	27.56002979	27.50842384	25.99950757	24.96079407	27.64639058	29.24778164	29.12872568	23.73803275	29.85212634	27.34645989	28.9743887
19840612	1984	6	12	28.68548607	28.15132119	28.01770818	21.92237409	28.44613029	28.01670458	27.52405672	28.71203267	28.71846468	24.67751934	28.15132119	25.8792864	26.23787066	27.99321719	24.78125897	29.12300433	29.02587284	29.30768183	23.45976706	24.41602603	28.74351821	32.39891985	26.07283744	25.8828168	27.99788985	29.54133279	27.6666481	28.36355171	24.84841286	25.73708687	28.14242517	24.79071779	29.48658439	28.56990622	28.40021082	25.09596926	28.09417476	25.44680485	25.59955968	29.79319427	26.52448082	29.93988655	23.91666843	28.26241682	26.3739319	30.77851978
19840613	1984	6	13	27.85195576	25.35294709	27.89039226	20.49898647	28.07923005	27.89412899	25.95550258	29.55506659	27.2677377	24.07730872	25.35294709	26.40180858	25.83464119	28.35749516	25.47870663	27.6637289	27.96448122	29.22798028	24.06473554	23.85194205	29.89443267	32.59217594	24.83182822	24.92322202	28.05075136	30.0881749	27.44650384	28.53810564	24.37815438	25.85982789	26.50582889	24.26215235	29.68335978	28.95913072	30.54163968	29.36117275	28.16061198	27.50212619	24.86237525	31.63674157	26.47725759	31.0560678	23.7515308	28.1825814	25.15899431	29.40653573
19840614	1984	6	14	25.28464983	24.30145673	28.33054818	20.83424486	28.25727697	27.40323592	26.19491069	29.6726836	28.01226718	28.24994233	24.30145673	27.67104251	26.18524413	27.52370648	26.24546297	28.20223272	28.66764881	30.81471939	24.39829348	25.19584336	32.35357575	32.41432116	26.04907842	25.60521634	27.98337994	27.96190448	26.04762075	28.17591396	25.49689712	27.77363452	29.01524067	25.61780298	26.67488696	29.75972362	28.62438675	28.41852	25.59823037	25.97413904	25.10690757	29.2768993	29.14501564	28.90763833	23.87689701	26.0815839	27.88030966	28.37118651
19840615	1984	6	15	25.83621914	28.30661565	27.42822641	21.00849302	28.89837391	28.02097588	28.46346264	30.59398753	27.4803965	25.31141577	28.30661565	28.11856306	26.17107714	27.42693844	26.19081256	29.94138861	28.69963033	30.62265683	23.55287557	24.77985063	30.92266155	30.96338953	28.22004943	25.44124538	27.87665069	29.30101612	25.79602831	30.01636079	26.03444228	28.43720608	26.19315434	25.27396461	25.98713243	29.63599859	28.31760209	25.94132047	27.90636884	27.83165215	24.58405257	30.00472992	30.30946823	30.5067473	23.53258637	26.37484644	25.05328432	31.86345289
19840616	1984	6	16	29.35188754	29.15677673	28.38937172	21.51410051	29.59043617	28.56369889	28.93871926	29.94561134	27.73893107	25.67997323	29.15677673	27.79133712	24.23018923	27.75256394	24.50906958	29.88401665	29.08714814	29.83629802	22.98980277	25.27737417	28.646404	31.01128695	27.41639342	26.42909468	27.72121327	27.98041293	27.83165215	28.02609436	26.60727198	25.99714707	28.31492628	24.06802914	28.10226002	25.49566867	28.15288872	26.1858747	29.3029633	24.0409577	24.12732214	26.14316611	28.72644266	30.03986163	22.52090037	24.7454259	26.4472779	26.84082723
19840617	1984	6	17	28.91719913	28.66674203	28.53754341	20.87053545	29.01988317	27.86949314	28.12464749	29.18414526	28.1399741	25.73708687	28.66674203	26.57067786	24.09825498	28.7047512	26.09512596	29.45501905	28.46148292	30.88093434	25.02219371	25.9867306	28.33327768	31.98205682	25.63870453	26.01359335	26.4590318	28.75205673	27.72877259	26.56079639	25.53690971	27.89252638	28.67021702	24.60257697	30.58331495	28.33668355	28.53753719	27.57005187	29.09729407	25.0273863	25.152552	28.62925787	26.14170076	30.29330316	22.09568301	26.68973808	25.76640671	29.27473287
19840618	1984	6	18	27.90631967	29.1335239	28.69040673	23.22434897	29.40093346	28.46276558	28.81659723	29.67591942	26.1601466	27.77911669	29.1335239	28.0621982	27.42475661	28.11881256	29.34630062	30.42580277	29.48510931	30.50553383	25.66291822	25.15504322	28.83022442	32.85805551	28.15735369	26.49729277	28.6310467	28.93673123	27.7467842	26.12474463	26.26580953	30.74457078	28.57151334	24.35169966	30.35338139	27.76640508	29.57824288	30.42089325	29.23378069	25.00610715	26.99479419	30.38437122	26.98080574	30.93366547	23.84441746	28.10923273	25.33354045	28.40453612
19840619	1984	6	19	30.04338604	32.8819278	29.73383109	23.51630145	31.00810905	29.06007893	30.72979393	33.55888427	28.51373234	28.15288872	32.8819278	31.38848679	28.96950895	29.72605332	32.3054205	31.12816712	31.94690948	30.43067857	26.01072388	26.27364712	29.22289815	32.88697269	30.279297	30.0257723	30.81393028	29.06150565	28.83864	28.84766914	30.00092526	32.60213215	29.10212455	26.0543298	30.18646778	29.91267105	30.5900752	27.75357548	30.89766377	25.47600307	27.22712915	31.99317012	29.81612532	32.24023046	24.26148335	29.03365444	27.67993982	26.37613769
19840620	1984	6	20	32.55374498	34.77936406	30.37605397	22.47425297	32.47953539	30.20055582	31.25530285	35.67451978	29.73383109	29.26134669	34.77936406	32.8694928	28.31493886	30.2596881	29.56499367	32.39470812	32.43442161	30.91746446	24.61708668	28.33379548	30.51618044	32.10817306	31.84363927	30.02090348	30.17711433	30.31721942	30.250446	29.89064913	31.20052025	31.30920875	32.6470681	27.47677944	30.57872745	30.5479525	28.12349864	25.68627547	32.75036228	28.48215923	25.54651813	30.48598717	30.58087514	32.55374498	23.00161567	28.99187251	28.08001037	31.97789178
19840621	1984	6	21	32.01686018	33.75004074	29.90944396	20.63934956	26.20280933	29.24423468	27.99122092	32.0750929	28.77515355	28.05287704	33.75004074	26.11678943	24.64246108	24.78215334	25.6186214	25.43562384	32.54208137	30.83891967	23.75885308	29.10773521	28.75329135	31.90042471	24.47218148	29.44029169	26.38324105	28.57039103	26.32843238	28.46586958	29.41123778	26.64066475	35.05041665	26.42892681	29.8058107	32.85129258	29.31307571	24.79713718	29.89064913	29.60836389	23.93100261	29.17507741	32.37780597	31.7855293	21.74578535	29.20071513	29.86256553	33.13250198
19840622	1984	6	22	25.91842225	26.63373715	28.50369409	19.35627414	24.21234115	25.39490444	24.88664135	26.33812257	27.45764058	29.09733157	26.63373715	26.05121066	23.46338458	25.94717465	24.68082348	24.47218148	26.39395563	28.62357312	23.06097599	25.52951054	26.17379484	31.63422512	24.4262675	24.67808628	21.88322595	28.0621928	25.18180904	29.45979153	24.87582239	25.57049478	31.56629665	25.23056995	29.01011262	32.79139213	32.81753559	27.46960637	25.40479	29.530739	23.16844878	29.34282685	26.82758052	30.98607233	20.921701	29.68498979	29.25786856	34.14509801
19840623	1984	6	23	29.73417668	26.57050097	26.34047229	19.64433277	25.2977376	24.77793755	25.51763202	28.6072799	26.01192371	25.85658766	26.57050097	25.46861943	23.30919757	24.40004704	24.56214959	25.07985408	26.70198344	30.49887211	22.97710948	24.4182275	27.74397449	28.6072799	23.73753097	26.63907272	22.73199049	30.44297115	24.02559112	29.68866731	25.54164597	25.08869428	30.62722362	25.82444881	30.23789787	32.71734278	33.55884758	25.44048237	26.2640915	27.76640508	23.50622524	26.08604918	26.95068354	30.44049522	19.57789514	26.58581676	29.4656111	34.98935315
19840624	1984	6	24	29.61416038	30.42051709	28.93406962	21.67440018	26.05426108	26.38832637	25.8792864	29.99167559	25.52275139	29.00207412	30.42051709	25.75598854	22.0196975	28.07545783	24.5927386	24.79405934	31.12264082	29.0229414	24.99202718	25.8089378	29.6726836	29.10278872	24.23753918	28.03460168	22.50349808	29.56499367	25.48514557	28.78661631	27.97635004	25.80192905	29.13499019	25.41360992	31.13939886	32.91619913	31.15766626	25.27105992	26.46989505	30.00134939	24.24812531	28.8156795	30.65852807	30.60081282	20.22767333	30.168519	27.77911669	33.81950772
19840625	1984	6	25	29.14046184	32.33467168	27.75761852	20.44422298	25.61833982	25.95500657	28.31760209	33.50307478	25.5602232	31.65324475	32.33467168	29.16628231	23.69131794	24.14686301	25.57303776	26.38654909	29.48132736	27.2941307	21.33721309	26.59260152	29.95032643	26.94963611	25.89553336	30.93413474	24.37302336	27.27366073	23.96389474	27.57166609	29.84209554	26.80112571	30.3963347	25.44299368	32.16823391	30.31292933	26.80329305	22.69451255	28.88471558	26.39186482	22.56222566	24.42886675	32.05800146	25.56752916	18.94296403	28.28173594	29.32349088	29.47545619
19840626	1984	6	26	28.35834119	30.99661406	23.34388754	18.83770425	25.30367147	24.3832533	26.13422423	29.7831137	23.03017114	27.53108172	30.99661406	27.478528	22.82467825	22.60973936	24.16258648	25.04792425	25.910394	25.66020679	19.8033667	25.25695375	26.89173687	27.56219013	24.17515296	28.18128115	23.01081243	24.4229826	23.08580992	24.20849678	26.51292985	25.25632558	27.63011786	22.30980649	31.90224358	30.07129882	24.08003666	22.69894133	25.69839234	25.47824204	20.41736488	23.89644428	29.10015922	25.46463548	18.00367635	28.31153869	26.54324557	27.27750766
19840627	1984	6	27	29.11251498	28.79656511	27.00872401	19.85526483	27.55887815	27.18905991	24.48102049	28.91647945	25.28547022	25.33687615	28.79656511	26.0638498	21.62753165	24.0980819	24.57393222	23.70290159	28.09919305	28.02108073	21.54024905	27.98406499	27.45408559	28.35834119	24.25331972	26.61354104	22.33929585	26.99214562	24.30934794	24.81387295	26.83021379	25.15983391	25.93159966	23.10137291	31.25306148	28.92294558	27.30663771	26.84821337	28.1827155	24.40521654	21.47271299	25.63847853	29.29367142	27.73175575	20.36485499	26.32902672	25.4963198	26.36091263
19840628	1984	6	28	28.19190317	28.50087009	27.58553871	19.73981073	26.10294594	27.42349222	25.98903132	29.92262116	25.74087174	26.36371007	28.50087009	26.57241615	23.00825075	25.78386251	23.90070097	23.80534814	27.53205549	29.08223202	22.72665786	25.31828577	29.14665403	28.71285058	25.30102572	26.35047758	23.372031	27.81677434	25.33536196	26.27275033	25.29091044	24.17381618	26.02483407	24.16102249	32.13697015	25.90180471	29.57450164	25.40182496	27.66682898	24.2170169	23.93138765	27.69513652	28.47215723	29.58549747	22.33257952	30.25684158	25.07314162	29.4700142
19840629	1984	6	29	25.71802517	25.82556555	27.6023564	19.85520993	23.93100261	23.66662327	24.52978576	26.87690811	25.08359321	26.27236095	25.82556555	25.96499717	21.30551532	25.23745765	25.46741596	22.20546718	25.10298245	23.70500233	22.93936983	24.29565241	25.49541754	26.31432884	24.24213651	25.07724806	20.05563686	23.54547434	24.91056464	24.98450365	26.45523504	25.62686354	28.13742365	23.90242071	31.53247554	26.77953386	27.77479265	24.38781894	24.76898309	25.42384764	23.13708166	24.16102249	29.71372975	25.19584336	18.71046168	31.47506326	25.90550629	28.86930707
19840630	1984	6	30	24.2634822	25.35955585	23.7305629	19.21541217	24.62410843	23.52114423	24.89586502	25.93585716	23.11874191	24.466548	25.35955585	24.5156221	21.85376455	21.90779485	25.54933982	23.87268688	25.291626	24.78013455	19.39376126	23.98921297	24.77985063	26.10436596	24.00672648	24.8248199	21.65219899	24.73969777	22.76325147	24.76084653	25.06924671	26.62843512	25.25180344	22.00154431	32.88588028	25.32716298	24.91284967	21.73924271	24.84346173	23.64275703	20.21728733	24.68938508	28.54450532	25.40707605	17.80001967	32.05610853	24.20278118	26.46366289
19840701	1984	7	1	25.18180904	27.90467716	24.12197114	17.79908664	24.06473554	23.36322329	24.99415733	29.57303312	21.90405848	23.84462799	27.90467716	26.5932675	22.13217003	21.4068851	29.21056542	24.86836649	25.55675123	24.9082987	19.67856582	24.97106534	24.53691869	25.66415886	25.33354045	25.49592382	20.171544	25.02430452	22.31991469	26.52042168	25.86318089	29.18627049	24.89908449	21.37061344	32.4255537	25.41917439	24.05482875	22.26691527	25.43408373	24.56893368	19.6539695	24.62392044	27.05767202	24.7716777	17.03731891	30.32391539	24.04772941	29.32029426
19840702	1984	7	2	23.70454211	23.55869953	23.74724215	19.11245786	23.53610725	22.87121227	23.249409	28.69714576	23.76169961	26.40955734	23.55869953	26.06253265	21.96459354	21.42105444	25.96306439	22.91081806	24.55553023	26.2451634	20.49213226	23.43761588	24.87216173	27.64465085	23.16304971	25.4134725	20.8132099	25.72434026	24.18286469	26.39292199	25.06056114	25.62577393	26.6100409	22.6948943	32.79139213	26.49084329	25.63385027	23.83384103	23.22159532	25.25695375	21.13960518	24.25932701	26.61355769	26.96898437	19.65410875	33.45178506	25.96200943	29.0818086
19840703	1984	7	3	26.12245439	26.38741007	27.40783323	18.63490225	23.7869044	23.60068276	24.48667922	26.31248068	27.25832781	26.26560624	26.38741007	25.14793374	22.91663118	23.97276306	26.22788919	24.86154357	28.58987571	29.07593344	21.74295357	22.43312191	26.17692204	31.2823452	24.65852837	23.99517338	20.25575389	27.92052455	26.07977048	29.2838467	24.26642086	26.6130775	31.28341266	25.20255179	30.96480778	31.37116691	30.24844708	25.12477463	25.39523259	26.26580953	21.11440047	27.67894199	26.45249606	29.90575343	18.84952462	31.74983227	28.78881217	32.42080267
19840704	1984	7	4	28.70342352	29.89209482	28.72051503	21.01625329	28.8173682	26.45327219	29.15677673	30.80011441	28.62871495	26.47352535	29.89209482	28.32091703	25.22125985	25.18915514	26.34800901	28.37201081	28.5630521	29.530739	23.66349818	22.84924293	25.55076966	31.48618978	24.29884618	25.30519632	23.73753097	30.87529816	28.85962567	30.54658252	26.1294677	26.44286024	31.77256178	25.8975605	29.99984099	32.25293106	31.59723946	23.76665159	28.81042959	26.66822665	23.64156016	30.71465923	25.68131537	33.11690032	21.4942132	29.47701118	28.60967057	33.52505764
19840705	1984	7	5	29.78845941	30.67451097	28.70765306	21.81704852	29.68565764	27.53151575	30.08313284	31.98101292	28.84665342	25.5840954	30.67451097	29.29718942	27.40323592	25.26900021	28.33090066	29.86698287	30.23638484	28.85337688	22.27251187	24.95719557	28.71371195	28.81807468	26.4093238	28.22789132	23.77373594	29.40560807	27.77363452	29.22289815	28.28963353	29.23149868	31.47506326	25.8576134	30.69497115	31.09816423	27.53937044	23.38645119	29.71027982	28.73676018	22.78577651	29.21006131	28.79018673	28.37118651	22.01593627	29.81313839	26.26865754	29.50560441
19840706	1984	7	6	28.88971493	29.12786883	25.29862313	21.56406771	24.68826461	24.81400005	28.91385575	30.79702614	24.741571	26.61565509	29.12786883	26.60025935	24.28538914	24.01090169	28.12287685	28.33983668	27.76695262	27.76216416	23.08717411	25.21602956	25.95038391	31.52406049	26.36815614	27.89116207	22.62445842	30.16644421	25.12873681	29.33598584	27.9990377	28.71423812	31.11752227	24.11861291	31.24817229	32.21579819	31.07314202	25.1758392	28.16898892	28.18410245	22.52474809	28.33668355	30.71117245	30.01894759	22.06054523	30.45687687	26.23220049	32.78096565
19840707	1984	7	7	30.426222	31.81783241	25.24432456	21.78252416	25.19584336	23.56650537	27.76226333	31.55239904	25.65533565	25.56394567	31.81783241	28.99796822	24.68938508	23.36894853	26.54875195	26.20426558	29.73649873	29.31457969	23.23506676	25.29092933	28.31153869	27.57680535	26.40955734	29.71099487	22.95006786	31.67586527	24.78404724	30.85892537	28.65953207	28.2669424	31.63548615	24.79443777	30.9303941	32.81163656	31.7127106	21.29235501	25.99979749	27.85129455	22.15001542	27.98406499	30.77070376	33.04000564	19.93600568	30.93142194	28.41378833	34.83303098
19840708	1984	7	8	29.67306391	32.28898608	24.63673373	20.62573283	25.82719183	23.79578702	28.34804068	30.58649655	23.05527181	27.86760097	32.28898608	26.43038212	23.11166198	23.34059814	24.41176318	25.99843404	28.64811634	24.56983345	19.60136627	26.37484644	27.98159375	27.38504737	25.30025879	31.74672287	22.15551951	26.20571566	23.84998184	28.75933427	31.08718993	25.4045094	28.45589512	23.5675518	31.86345289	31.3652834	29.56103629	18.75245736	28.33872198	25.33208788	21.23406267	25.75897887	31.73989935	30.25149256	15.85296892	32.3457617	25.73452253	31.77257931
19840709	1984	7	9	32.44836542	32.51036705	25.99843404	20.89490474	24.20929775	25.54377959	26.09872694	28.53449892	26.38979056	30.56215581	32.51036705	24.65196514	22.24834225	23.72110039	21.77981135	24.24472978	31.15767047	30.22806572	20.18536049	26.66073816	31.67584506	34.97207839	22.76187952	29.59741124	22.68154165	30.5900752	25.32403725	30.17856739	30.19379066	22.03024999	31.9856464	25.69519142	31.13103708	28.80750015	32.47364943	23.80368132	28.83975148	25.9147529	20.34288214	30.81037863	30.74229979	33.97048319	18.35269001	31.23714955	28.4477735	26.75434553
19840710	1984	7	10	31.858774	31.21011093	28.41671976	23.42389755	26.41860622	28.68397699	28.28404919	27.91331671	29.78716691	30.23789787	31.21011093	25.30468905	26.22743851	26.41603073	23.03499608	27.88287878	32.84502967	31.63965851	25.22037328	26.69505803	31.02873097	35.55535834	24.94948878	26.68579791	26.28715583	30.23669244	28.41615139	31.11532604	28.19190317	23.66025035	33.00665523	26.61565509	31.13183167	30.61626207	31.39058969	32.45261728	30.89826104	29.2732915	24.33552387	32.73385356	32.0847487	33.85590393	23.46972353	29.51675988	28.52130877	33.1946931
19840711	1984	7	11	32.09301109	32.78767955	32.35946644	25.291626	30.60801835	31.00027552	31.52985428	31.86262347	30.51352921	30.65623855	32.78767955	28.94824548	30.18661722	30.15044506	27.65597878	31.458909	32.79621376	32.52428529	27.79172575	25.12337418	33.00312878	34.57553107	28.53810564	28.42362171	30.5900752	31.71336207	30.73253606	31.74108186	28.55632359	28.68471426	35.51090495	26.57386437	28.8296992	31.79158166	30.2803745	30.81992781	32.34406322	29.73573866	26.55429172	31.90224358	31.39467094	34.23580787	24.74568797	30.22045286	29.77634102	33.5752453
19840712	1984	7	12	25.90180471	31.17871086	29.86256553	23.5509657	29.75854065	29.42041735	31.28644088	34.01578642	31.42181024	26.27485691	31.17871086	31.08223378	30.10580866	28.06123689	30.2458737	31.63422512	29.13264682	31.45990844	24.39628571	26.40572548	25.80372843	31.55692768	31.97239527	26.40460251	28.62798118	32.23808839	29.71099487	30.65193712	29.18084782	31.04273878	32.653179	26.64039012	31.63674157	31.50134445	25.81729757	24.91806989	29.49280834	30.14289497	23.56758678	28.28570628	31.45661142	28.6053222	22.0882359	29.35219814	26.16414718	34.69044779
19840713	1984	7	13	26.40460251	30.0870668	26.50418364	22.64208381	25.00670832	25.53629004	30.05729101	33.52004657	25.71254858	28.12413744	30.0870668	31.22529533	25.59823037	26.05426108	28.70485666	29.54086132	28.19590835	26.10975866	24.4684745	26.22537913	26.66107265	29.54361852	31.38402427	28.38732051	24.59988558	26.17829445	26.04097239	24.76321028	29.93671722	31.18109208	28.86930707	23.56627578	32.38018799	29.55460704	28.72224576	24.55184445	26.28918343	23.80003885	25.4134725	27.83838475	31.03963882	30.69331298	22.09417084	28.95418261	26.40386108	29.39479502
19840714	1984	7	14	30.73111107	32.3457222	28.13783606	23.25735844	24.72278068	25.27076018	28.51051998	33.6584984	25.07778818	28.31760209	32.3457222	30.22045286	24.5417797	28.0389633	25.95556887	25.84806795	29.75545205	25.22228183	24.78919024	24.67840899	28.62477879	31.71336207	24.9771462	26.0414335	24.67657981	25.44553436	26.38665557	25.87937667	26.73692048	25.31747019	31.0738504	24.28831152	31.21011093	26.64264878	27.79133712	27.14494486	28.92294558	24.94543432	24.3529916	28.43073113	28.98289702	29.91977617	23.46450643	27.85789645	27.47783568	30.26966065
19840715	1984	7	15	30.31497881	32.3054205	29.43897505	22.8335496	25.9755254	26.37671117	29.75429358	32.0439945	28.44975164	27.67772148	32.3054205	28.12890446	26.13126247	28.87647256	25.91678462	26.58629639	29.70290898	30.57872745	24.82762643	25.49541754	29.22625001	36.47968921	24.93060401	26.23238447	26.49169	31.11145668	28.01635144	28.87847996	29.52947735	26.1053004	32.50766169	25.95215698	29.42184435	30.25125708	32.23150049	25.64234665	29.34282685	26.31331574	24.85776867	32.67866501	28.94463143	34.63680244	23.3006828	27.75516794	27.91681851	33.21884489
19840716	1984	7	16	27.53937044	30.2767826	29.5979663	22.84960278	24.45717244	25.34104919	30.09402775	32.45429635	27.78542338	26.07670385	30.2767826	30.09516697	25.6469118	25.88403208	30.52249435	29.20279238	28.78248662	27.95379147	23.24471816	25.38659746	26.10818744	30.22309649	26.27971185	27.72171795	24.86804873	30.27481306	25.84243678	31.51310928	28.14767243	29.59741124	27.04676885	25.75598854	30.50091269	32.34631631	29.22289815	26.07540453	29.49240567	28.55534941	23.47529226	29.07893375	31.44426245	31.78846984	22.86388309	30.05142573	25.95920016	33.89119557
19840717	1984	7	17	26.31331574	30.58216784	29.09441926	20.71796262	24.40399945	24.67141061	30.39737527	33.4886565	25.89094467	26.32021311	30.58216784	30.86237655	23.33239036	24.78215334	28.7618609	28.40059188	26.50194569	26.62683011	22.43433124	27.95893911	25.74252193	25.90135616	28.79656511	29.42184435	25.12183752	25.66594726	25.30445634	26.62135981	29.63897891	26.70604811	26.65928392	24.76906793	31.29578067	32.2216636	24.30301538	24.41836313	30.73578322	26.11972661	22.79645333	26.36210318	31.61447886	28.83223982	21.00498555	31.63548615	25.31974085	30.54374351
19840718	1984	7	18	25.00803954	26.07062509	25.73391708	21.66787775	24.4550018	24.49444172	24.93773932	30.3982008	25.63199	25.91180684	26.07062509	28.40856761	24.09309381	24.2772043	26.72051272	24.30284349	26.75943272	27.36867697	21.2561202	28.98660108	25.28917642	24.93172715	24.48525003	26.6100409	24.86938803	25.91792278	24.01648018	29.52997733	25.90905902	28.68766412	28.86501191	25.35294709	32.99646821	29.88604465	25.5938976	23.1781859	29.48328117	28.7722263	21.95180199	24.40649483	31.56551956	25.89459306	19.48402084	33.78230863	26.00007522	32.43042847
19840719	1984	7	19	25.60774113	25.47475339	24.38728507	19.46263987	23.99592318	23.80842795	24.98037577	26.18571342	22.87345928	25.10067923	25.47475339	24.8603774	23.63350168	22.00098962	24.05796372	25.28920333	26.59940653	24.21304478	19.63117066	26.1429248	24.89363546	25.11373602	24.01140624	24.0109775	24.35327212	24.0090373	22.81785657	25.30900916	24.30215041	24.63088716	28.94770863	24.70085681	32.49632542	30.28366872	23.26735022	21.49294575	28.66216896	27.42693844	20.34260574	22.68268925	29.76466628	24.41836313	18.06026429	31.58383808	25.47279778	27.32785212
19840720	1984	7	20	24.23370148	24.17247861	25.51955318	21.46063121	23.26115413	23.40477219	24.01648018	25.565593	24.16301341	26.53226169	24.17247861	23.64275703	23.94762754	23.73014731	23.98004021	23.72935526	25.17865491	25.06846143	21.42624737	26.04400586	25.72555348	27.70621183	23.94141174	24.72348206	24.28950167	26.1692565	24.09560034	24.35164404	24.45717244	24.41614959	29.36926512	24.35920551	32.20349062	29.4412317	23.36671003	22.09846278	25.7160097	24.71123437	22.31288112	24.32583567	28.92565029	25.99129866	20.84648378	30.95282768	27.44110618	25.97512217
19840721	1984	7	21	25.40729634	27.76216416	25.44794577	20.6564865	23.39859608	23.75856266	24.78215334	26.01896225	26.36071837	28.18410245	27.76216416	24.09451432	23.51216161	24.86905417	23.11488164	24.76906793	25.82270539	27.19075073	23.47797467	25.0457852	26.15399964	28.74351821	24.13228835	24.72237586	24.29584619	25.96200943	26.16455126	27.05073416	25.91105873	23.92680457	32.13697015	27.67993982	30.91391726	30.30531731	24.8410572	25.33512389	26.52448082	24.7952114	23.51326607	24.76427766	25.81170256	27.75761852	20.21985282	28.60880626	28.07645379	27.15412794
19840722	1984	7	22	25.93991532	26.32191877	26.42892681	20.3046404	24.05361756	23.98232234	24.99176855	26.05547863	27.30616655	28.48546347	26.32191877	24.33268931	23.00983795	24.41306566	23.66953883	23.9672193	28.32262429	28.60209478	22.71476561	25.66653466	28.50493445	31.28644088	22.7266382	24.54635894	24.11283488	29.09192545	27.55887815	28.66674203	24.82441768	24.30585615	32.15704034	28.79452875	32.37600914	31.83437762	27.46960637	25.32990443	28.81042959	28.17121714	22.36231513	28.0654603	24.91119134	30.22310944	19.06373091	24.57158588	28.99782621	30.56449108
19840723	1984	7	23	25.6439574	27.99193947	24.33692097	20.6409087	22.78065145	22.03435371	25.34668475	29.25465395	24.92584294	25.34010266	27.99193947	25.93991532	24.21164225	22.16410256	25.565593	25.20765257	24.86836649	27.66372331	21.15448339	25.54389792	24.87673144	28.52045379	24.84723732	24.47859228	24.55561865	26.57067786	23.99276923	28.04708903	25.95556887	26.49204801	30.32480744	26.51907189	31.4479998	29.08633648	28.21803825	25.45805636	25.76829554	25.86341798	21.14304906	26.44049124	25.31747019	29.6956691	21.06202301	27.86953486	26.08482593	30.76378795
19840724	1984	7	24	28.10884964	28.85906011	28.5181032	22.0882359	25.78844045	25.54397717	28.40813945	31.27563188	28.61121718	26.54780653	28.85906011	28.48850352	26.18969548	25.67941828	28.72644266	26.48465197	29.40560807	28.24517904	23.87323298	28.35588008	25.98568432	30.45600145	26.02383219	25.41172427	26.39635975	25.58626906	26.27017239	25.35990874	28.30028227	30.16662649	25.11396042	25.56361269	28.83527193	26.52565692	25.43023212	27.41198028	29.23149868	23.45243454	24.5277084	28.5029066	31.07537159	30.42291032	22.91901957	29.71438642	24.29584619	25.96028072
19840725	1984	7	25	26.32713107	31.45189237	29.68232895	24.37908786	26.08834479	28.60606	29.19468647	32.42891263	28.33054818	28.10412053	31.45189237	28.9039375	28.72349195	26.11678943	26.22313871	31.18599553	29.53481992	28.46669484	26.19081256	28.85722029	27.98845178	32.83907935	29.07817112	28.06147676	29.70756285	27.97635004	27.88306906	26.66073816	26.51109505	26.65156942	29.06065654	25.93846887	29.27473287	28.02902133	28.53880825	27.52032843	31.90217067	25.87937667	25.00474385	29.78428664	33.13422218	31.47935819	21.9666516	29.06992019	25.48925923	30.22243133
19840726	1984	7	26	30.28199286	31.36826566	28.7722263	22.00569429	24.73030657	25.63618269	28.79790554	33.56845787	28.82996465	28.10026355	31.36826566	28.71423812	25.63382617	27.86837662	25.71254858	26.35767038	28.08860244	31.38791657	23.6661622	29.03099306	29.71438642	33.54423703	25.18694056	29.06015798	26.61354104	28.28570628	28.47076917	26.36815614	28.82055343	26.18825908	31.10978043	27.82833922	29.74884934	29.56499367	28.60574547	24.29584619	30.55551154	26.03378909	23.7274355	30.68715968	30.54374351	32.83564016	21.02127077	28.58348969	27.65702749	30.43189873
19840727	1984	7	27	28.3003745	29.14046184	25.40420503	21.26263088	23.54440822	24.09347707	25.82947026	31.39467094	27.86964704	27.70696812	29.14046184	28.50087009	24.50164765	25.59762993	28.90791227	25.72316232	26.48025359	28.16715647	20.98879928	28.07684668	26.76893742	24.55844674	24.72348206	24.86932481	24.76792745	25.45814521	25.37961767	29.71147386	26.0815839	29.91008255	30.90661535	29.06039808	32.17988895	30.86237655	28.04800804	21.15381959	28.64237291	27.96371557	21.96841201	24.38548233	32.05153667	26.30776605	19.49915833	32.38776728	27.77479265	29.00210925
19840728	1984	7	28	25.42821807	26.62692551	23.67476832	20.0191377	22.97597844	22.66258414	24.53481902	28.76023179	24.31323876	24.30603163	26.62692551	28.25373742	22.12816235	22.83721818	26.04400586	24.20268217	23.85055449	25.49556611	19.76920353	30.57719473	24.96287081	23.62867853	24.67808628	25.68702329	23.25235714	24.47859228	23.10529188	28.28522569	25.763531	26.04400586	30.18407289	26.09095962	33.48624112	28.03591923	23.99921199	20.33858796	24.31691726	24.80804552	20.96242804	22.37357964	32.76040069	23.71665399	17.04207291	32.2216636	26.50804594	28.58348969
19840729	1984	7	29	21.39924161	22.52295997	23.1910884	17.66986148	20.22989507	21.06331715	21.95241993	25.07778818	24.25496921	22.51826984	22.52295997	24.40500803	20.0785232	22.81055815	25.13669675	22.20546718	22.77232822	24.79540464	20.03199959	29.41143687	22.63155123	25.50443817	23.1637262	26.34564656	20.41358352	23.94141174	22.44265881	24.63889842	26.81323243	25.17574094	25.46600866	24.99905659	32.02042563	26.09095962	24.10239203	20.57607652	23.32929196	24.84723732	20.34237691	23.4507652	32.75328444	24.83526162	16.75652111	31.36579663	23.74707941	26.28885648
19840730	1984	7	30	21.66130446	23.47784181	20.8093338	17.9223392	19.3742861	19.61333105	22.52570589	25.16099806	20.91717189	22.65804166	23.47784181	23.99658847	20.0622951	19.64995155	23.53652463	22.37169819	21.91522216	24.21246241	18.95704229	29.22838092	22.38067299	25.33248832	22.00068809	23.88227007	20.45711537	23.73273114	19.70769466	24.68728574	26.07062509	23.04130215	24.51037524	24.54876142	31.24494941	26.04808171	23.70195949	21.31355118	22.5567983	24.16684232	19.92831783	23.05915191	29.72623808	25.06945681	17.56935904	30.70394359	23.18091348	26.03527058
19840731	1984	7	31	24.30585615	25.55405274	22.49039097	18.86729362	21.66130446	21.28248623	24.35694	26.81323243	22.77830536	24.60257697	25.55405274	25.65126557	21.83595396	20.71519967	25.10949062	24.19409484	23.29843282	25.11599359	20.03813917	26.84082723	23.55974328	24.4942587	25.00803954	25.46600866	21.37744976	22.89599865	21.57219491	24.47443153	26.0850701	24.79981981	25.43441636	24.63821557	32.2216636	27.82553919	22.35707907	24.07772288	24.47771357	24.50090806	21.07919795	23.22081151	30.7365096	24.33857421	19.89920951	32.0160942	23.64188311	25.54007373
19840801	1984	8	1	26.07739824	31.03541962	23.25735844	21.57477085	23.25066986	23.19290396	25.76430046	31.6032087	23.28285328	24.45031287	31.03541962	29.44029169	23.91846017	23.00728164	26.39998961	25.74862358	24.40796237	24.50964872	22.24145674	30.48601395	24.56126529	26.15646272	26.905436	29.53288527	23.64539668	25.42682988	22.97597844	25.25695375	28.72644829	25.99862019	24.53032164	24.6002473	32.7109505	28.83527193	23.83174067	24.51615602	26.63691542	24.90973916	22.86947095	25.24323012	32.5449099	26.18972022	22.58631324	32.05264101	23.08472914	26.46524942
19840802	1984	8	2	26.06974895	31.45126971	22.96774771	22.91081806	24.3107863	24.25535418	29.36723945	33.38894064	23.13965553	24.92625564	31.45126971	31.06290043	24.95202575	24.30301538	29.04106176	25.83331929	25.58844579	24.71175805	23.34478518	30.51309547	24.85004162	26.70848831	26.70427233	29.31493901	23.91075985	24.66493449	23.38791705	25.04885778	30.58087514	30.1482979	24.41353722	24.53146916	32.58127398	26.19756554	25.07985632	24.99104453	26.82290958	23.82653705	23.99513284	24.58745445	33.05895163	25.53603418	23.32882252	32.33867616	22.20316455	28.45399093
19840803	1984	8	3	26.37613769	32.21862425	25.33752851	23.43779919	25.42384764	24.71371888	27.98159375	34.08673065	24.85060447	26.41215617	32.21862425	30.70947447	26.0484456	24.96607822	30.69003033	26.83367474	26.28200955	24.91716019	23.65715227	30.51920126	26.23826408	25.38424358	29.46525522	29.86414557	26.22537913	24.79153541	23.97301251	25.78219167	29.81718619	30.5058635	25.90086903	23.81144351	30.90801167	28.42362171	21.36164638	25.29192841	29.27059367	23.90391737	24.40893001	25.13907945	33.53371631	26.35767038	23.67858411	31.11658723	23.88884496	25.42083431
19840804	1984	8	4	30.28315608	32.8081445	26.09575983	22.74049836	28.41678179	26.48401524	30.6390547	33.40371246	25.14118652	25.00610715	32.8081445	30.94752936	28.29222566	24.71371888	32.41644393	30.54418729	29.2768993	26.50804594	23.94542371	30.58087514	26.22313871	24.46969659	31.85721995	30.84198089	27.66845844	24.50012228	24.65344066	26.44962753	28.63524995	33.19891711	26.99841315	26.61430545	30.43128826	25.94809549	23.11448218	25.34953408	30.7053934	25.27624244	24.65953622	24.33951916	32.50133693	24.75335491	23.18091348	30.06852382	25.16428564	26.06317898
19840805	1984	8	5	29.9711978	32.85129258	25.64564597	21.98450123	26.61354104	25.48262115	29.32927159	34.42582694	24.65240794	26.14968363	32.85129258	31.73430851	28.60967057	24.19063416	33.29552812	28.68921199	29.10222667	24.99176855	23.03314926	30.32480744	26.43821183	25.89991588	30.1242176	32.00781576	25.64035911	25.51738715	23.50215625	25.73753166	30.13706018	33.29368859	26.53029612	24.99804256	32.38613895	25.24439001	24.42864059	24.65852837	31.35926767	24.73008611	23.6714185	24.08684527	32.11754304	25.49689712	22.58221033	33.07033531	24.85776867	26.83367474
19840806	1984	8	6	30.93142194	34.48798297	26.05547863	22.20531631	27.80038042	26.57386437	29.48255379	35.60212369	25.20943237	28.98133775	34.48798297	32.26302245	27.90636884	25.37961767	32.88813809	29.72983441	30.66733727	25.73063609	23.83246365	30.80694219	28.9039375	26.36488452	29.97439147	30.19379066	26.09512596	26.12568366	23.61221498	26.22459666	30.19477428	33.36237942	28.29390196	26.55299778	31.57727799	26.02966032	25.70887838	25.97413904	31.92222651	23.79596233	24.19786783	25.16668206	32.26234209	26.61726672	22.0882359	32.51493305	26.30234433	28.40269836
19840807	1984	8	7	30.48598717	33.20004274	26.52383104	22.38899994	28.52045379	26.30616339	30.64002697	35.11344313	25.92537937	28.41719858	33.20004274	32.98259589	28.84766914	25.14793374	33.58719238	30.41059296	29.23781023	25.84695307	23.07729337	30.49255586	29.39848367	30.42231297	31.97408201	30.13194853	27.58290639	25.82005624	24.50799503	25.41666178	29.54086132	34.78372416	25.60288166	24.71734006	30.91981129	28.73471344	26.15707728	27.86426889	31.78712516	23.86636333	23.74250391	26.6028364	32.13788474	29.98168012	22.51826984	30.45600145	24.96846211	25.82769416
19840808	1984	8	8	29.61063564	32.55984203	28.06735096	23.06873124	28.97900892	26.06338026	29.80188339	33.59405619	25.70005035	27.91051462	32.55984203	31.18042361	28.55685865	25.85075545	32.64725674	29.86560129	28.74485478	26.21347098	23.58244011	31.68990054	26.36091263	29.57867071	30.00346448	31.98042049	26.52663763	24.53446127	25.67332089	24.63906294	31.55692768	33.6614885	25.93201997	24.68548665	30.81037863	28.06735096	25.93204365	27.87730813	31.45496401	24.51887522	24.42558547	25.92580763	32.59965689	26.85519573	23.2147512	32.78767955	24.57752728	26.33770436
19840809	1984	8	9	29.47658689	32.41256163	28.70555686	23.1637262	29.09729407	26.25743865	30.76378795	34.459848	27.76174122	28.29792955	32.41256163	32.22567463	29.37446394	26.52846736	31.1444115	30.64909259	28.92775242	27.74234602	24.60537961	32.59636871	26.46589884	30.87488633	32.15309705	30.15120724	26.1429248	26.69036878	26.02627723	26.41632239	30.88093434	32.15309705	30.77070376	26.14512269	31.43068989	28.15600598	25.45466638	28.31419103	31.51014825	24.98422581	24.90852406	29.12345081	32.63455725	29.11161607	24.00672648	33.25374407	28.39694454	29.20484136
19840810	1984	8	10	29.53481992	32.54288426	26.59260152	23.07843447	29.56103629	27.44579111	31.17711663	35.30475264	24.75940423	27.49146002	32.54288426	32.2615373	28.28244435	26.17961248	26.35458445	29.17507741	29.19468647	25.45626829	24.3277183	33.42380192	27.83252819	29.16239022	29.01036996	31.85490655	25.1571332	25.05890493	23.99517338	26.27275033	31.12136177	25.77853079	31.50610556	25.98011807	32.34431571	29.88361411	25.4134725	25.63870453	31.19716312	26.42950254	24.92322202	25.75924675	33.23730177	26.09276459	23.13741448	33.17989123	28.66493968	26.73582512
19840811	1984	8	11	28.52792998	32.1470603	25.87456715	21.45454182	26.1429248	25.35328675	26.07484323	32.21862425	24.41430074	25.5773586	32.1470603	28.55534941	24.46202111	24.25193651	26.42200961	25.85714705	25.10298245	27.61180339	23.1998673	32.57474572	25.60466916	29.96351911	26.0193125	31.8048689	24.10060475	26.1455451	25.33752851	26.68579791	31.46695853	26.26969415	31.35566523	26.81562687	32.58127398	30.28425282	28.15288872	24.36399092	30.04640287	28.08860244	22.68571167	29.22676844	29.93123536	29.04106176	20.1611732	32.0160942	26.51771419	30.80694219
19840812	1984	8	12	25.28356551	29.16211415	26.12444624	22.29183144	25.32295269	23.92618359	25.81603315	30.25410104	25.8574869	25.36590255	29.70309516	28.68921199	24.86029812	25.67571618	26.83567475	28.12976618	24.77683205	29.14773218	23.21906757	26.49169	25.19166089	30.9303941	25.88088253	27.90636884	24.33186109	26.63927108	26.26707408	28.16536751	28.43375255	26.14630794	26.26878341	28.80146535	32.5936488	26.53852937	26.13779995	24.57474649	25.72722526	24.36272125	23.95664826	26.49169	29.24176499	29.97634643	21.2846869	28.27015255	24.50146796	29.82370683
19840813	1984	8	13	27.83475539	30.5479525	26.1053004	21.73283958	25.93991532	24.42398568	28.16234006	33.0782553	25.44783584	25.79602831	30.87346676	30.22523383	24.59566279	25.11045558	26.57565665	26.6100409	26.14152706	29.29811962	22.85091834	28.82768442	25.94809549	30.65623855	29.18452174	29.25349888	24.05641652	25.60915887	26.36682581	24.96981069	29.917325	26.95772682	25.43562384	25.91880254	32.93013704	26.37212007	25.7613786	25.20708044	26.68973808	23.69640053	24.04418251	27.8563772	28.40423696	30.05479242	21.22949895	31.70155843	24.62300899	26.13091391
19840814	1984	8	14	28.99499558	32.57568396	26.14512269	22.8772185	26.63522206	24.56852343	28.91990639	34.68514485	25.44094946	24.75253574	32.57568396	32.01880865	25.87194483	26.11824637	28.48071549	28.64237291	26.46366289	25.58226759	23.45780316	30.10391992	26.64761297	29.68498979	31.1444115	29.06015798	24.79157049	24.73036242	26.25198983	24.3778726	29.66364786	30.77182928	26.70035177	24.92322202	32.60724279	28.0621928	24.80702729	24.66703327	31.02967035	24.43154737	23.94253393	28.16776261	31.97408201	29.13264682	21.88161801	30.76378795	23.45243454	26.10274882
19840815	1984	8	15	31.01521279	32.68033946	26.74947613	21.73594879	29.16605438	26.42822397	29.44115218	35.31128845	26.04393845	25.7630857	32.68033946	32.7216266	27.89041259	27.58290639	29.74687771	29.94707233	29.30648805	27.53992584	24.48994491	29.2524135	28.94770863	29.10265431	30.82836419	28.98797186	25.35990874	25.8479533	25.29091044	26.58629639	31.25634857	30.8285133	29.30537224	26.44452562	32.25098571	28.48820532	25.74892308	24.91412877	31.50134445	25.72722526	23.55596319	26.4222426	32.68441461	26.44066142	21.03330611	31.63695851	25.44794577	28.18334902
19840816	1984	8	16	30.96287604	33.01021409	28.32654861	22.23481198	29.17867495	27.48799217	31.12904554	34.04326377	26.47997356	28.78100622	33.01021409	30.88722669	25.85338076	25.35536137	29.13736518	28.46586958	29.22487351	29.11879472	24.02631342	31.13183167	29.93946911	30.56525037	27.85129455	29.34282685	25.79163372	26.61040439	25.75684137	28.62477879	31.34177565	29.55421794	31.63124878	28.10226002	32.11926911	31.27095347	26.2640915	25.26527382	31.74983227	26.62022328	24.34960161	26.7158961	33.19888796	29.84963309	21.53090833	31.00606813	26.38979056	31.16757779
19840817	1984	8	17	31.19716312	33.0195932	28.27015255	22.11918644	26.16414718	26.54134078	28.05098898	30.57932374	27.42764031	30.1613591	33.0195932	26.66157145	25.22497445	24.786614	28.32388012	26.51109505	30.05591287	28.8538709	22.72147207	31.28728976	30.48692471	30.59213364	29.0520038	31.67334201	24.86905417	30.20155979	25.5773586	28.77737085	31.97635526	28.43290399	31.69517677	29.33730858	32.42719211	32.47256235	28.43720608	25.42790505	32.51230494	29.16628231	23.39061709	26.24478148	31.43644056	30.18646778	20.93006179	30.36083153	27.68865646	33.37748143
19840818	1984	8	18	30.22045286	29.94707233	26.197529	20.00916931	27.78738458	27.36501563	28.51610967	29.23149868	25.21876133	28.30800993	29.94707233	26.70848831	23.97035284	22.57080019	27.87069383	26.1774399	28.94256936	27.43560325	22.59365727	29.60197679	30.22667288	30.21052473	27.94570134	28.9039375	23.32929244	26.64761297	24.06526926	28.15224538	25.9870802	26.71526889	30.69003033	29.1213337	31.30627069	35.01204824	29.11582552	23.23166545	31.64375007	28.87323613	22.29501372	27.6023564	31.20869606	30.15807922	19.95909302	28.22298887	26.72206969	31.87538629
19840819	1984	8	19	28.97751874	31.1871315	27.82325236	22.12816235	28.36622575	25.94317215	28.59284001	30.08321952	26.09244814	28.81402391	31.1871315	26.53894713	23.79064871	26.46068692	26.27485691	26.31083317	28.12349864	29.03745823	22.82022865	26.84488692	29.2486164	29.48088484	25.48815556	26.50608099	23.99658847	26.52383104	25.47268774	26.38153673	28.7618609	28.07541713	31.50134445	28.03972096	31.45910311	35.3757292	26.82654336	23.88940449	30.52249435	26.44792547	23.39115054	27.91654527	28.60954509	28.43456634	20.40328477	25.94310975	28.17591396	32.17922152
19840820	1984	8	20	26.26772548	26.33062073	26.19066382	21.23812011	25.99294565	25.74671349	25.47228753	26.17089739	25.60789091	28.03972096	26.33062073	24.88314196	25.00063011	25.74740772	25.06798224	25.02544827	27.7506071	28.46346264	22.79114885	28.40423696	26.36076118	28.30041362	24.9216385	25.77210101	24.25496921	26.67855315	24.76084653	29.51675988	25.82556555	26.16659484	32.01731308	28.35926962	33.33131681	29.97439147	26.44793746	22.2711614	28.99545609	26.64761297	22.78276753	27.57977453	28.51245572	28.98215057	19.20263964	31.15576898	28.21285997	28.67399701
19840821	1984	8	21	25.01415416	27.85837313	27.88306906	20.99293861	25.09334	25.75897887	25.58094998	26.3844027	27.68194225	26.17961248	27.85837313	24.65400795	23.64775933	24.49349404	24.51406277	25.50818845	28.35490922	29.54450886	22.53049084	25.79435872	25.86012164	29.32573722	24.0436714	23.86124101	23.64188311	29.43485439	25.9454324	28.68316145	24.18666109	24.50032953	31.3689085	28.54943739	33.14346993	31.3652834	26.65694685	22.84623037	30.01762847	29.09441926	22.89169403	26.31155508	25.8569961	29.41103982	20.4374641	29.20962968	28.22805241	31.64114385
19840822	1984	8	22	25.74474849	25.07778818	26.38155678	20.84223352	25.69233846	25.61780298	24.57393222	24.53347127	27.49146002	28.58987571	25.07778818	22.9921499	23.56309545	25.02523985	23.64616365	24.31903557	27.97743283	29.53766731	24.24213651	25.86341798	26.39538891	26.65191478	23.34353489	25.07295702	22.94022357	29.79793946	25.83148728	29.22676844	23.93100261	23.59738334	28.39199395	28.96230415	31.38673274	31.46451386	26.46063542	25.34548397	28.64428272	26.77024581	23.71137111	28.12890446	25.38841	30.34455178	21.01012814	26.40862066	27.56020279	35.39981129
19840823	1984	8	23	25.29675025	25.29494623	26.6815672	21.52915743	26.31881706	25.81526426	25.53366406	26.60623184	26.08448096	24.83718404	24.68839218	25.94535865	23.23166545	25.45273749	26.1846143	24.89586502	26.06253265	27.59093443	23.02361154	24.22095657	25.47298462	25.64234665	25.64757377	22.87881996	23.93550878	26.38979056	25.05312555	27.89549909	21.98985283	26.62944876	31.00155695	28.0809977	30.13974804	29.18043263	28.26091298	22.46467829	29.4511554	26.42334181	23.8741829	24.58398773	26.25887171	26.37613769	20.15465187	26.92091282	25.89787795	31.17782546
19840824	1984	8	24	26.14512269	26.6130775	22.88142549	19.31552345	25.39675916	23.3733957	26.45928469	29.13264682	23.94781883	25.23695393	26.4089828	26.10975866	22.97223559	21.35055068	23.06728194	25.68664548	25.41722868	24.62223805	19.93475855	26.42334181	25.60466916	23.52206854	24.15669905	25.65258803	22.3032633	24.37302336	22.50476835	25.13576916	25.73391708	23.71025885	28.72336782	24.81400005	31.78474812	30.42278689	24.28375891	20.04837995	26.48025359	24.98550696	20.69416204	22.43493598	26.23068041	23.46638252	17.25030874	29.54086132	25.77487765	26.47997356
19840825	1984	8	25	26.33615581	28.50470658	23.84938545	19.08750076	25.26779092	25.10266774	24.46464941	26.62215788	23.09681795	26.67457978	28.50470658	25.19773957	23.23534099	22.63359847	23.185551	23.8741829	25.59959052	23.10239964	19.82508597	28.0006009	26.772379	24.39368629	24.15988955	26.27275033	22.45594323	23.86400344	22.96614031	24.52552647	26.83367474	23.32224488	30.00553536	24.67866784	32.88588028	27.62528202	22.01971178	19.94407522	30.13194853	24.97555526	20.77480784	22.21265005	29.71372975	23.83797677	16.89326083	30.73345323	26.3950378	26.13968489
19840826	1984	8	26	26.07491752	25.99551376	25.21636895	19.66143633	25.02346993	24.59059775	23.58722255	25.92527179	23.61529785	26.06212217	26.02295376	24.43309161	22.7014159	23.48523085	23.06889298	22.31980599	27.63440461	24.32287463	21.66472675	26.7912012	26.53116936	25.56588251	22.47771463	25.499577	22.70214081	25.45534471	24.2678	26.09617587	25.69315326	21.61694138	30.19310403	26.24546297	33.5366404	31.29902499	23.53111483	22.143899	29.01524067	28.11856306	22.40779906	24.5684384	28.14242517	25.54007373	19.76034869	30.5115448	25.68056498	28.25867983
19840827	1984	8	27	25.89235686	25.98038894	25.46546801	20.34475058	24.27556846	24.64880612	23.30185322	25.63697884	24.85776867	26.13423869	25.7738149	23.6958869	23.37654789	24.53691869	22.60701782	22.19568339	28.16646572	28.36006598	22.77085685	25.41733178	26.1125028	27.87209698	22.04648597	24.59716288	23.15239364	25.54651813	25.21843863	28.52119585	23.85417919	22.84598822	31.06942697	26.82654336	31.66387991	30.62259731	25.18248711	23.52477759	27.65986436	26.5932675	21.6826774	25.2396523	28.40021082	27.57209416	21.05116141	28.00441072	25.5464434	29.93671722
19840828	1984	8	28	25.56594569	26.52042168	26.1125028	19.59169524	25.03988211	25.50224549	25.06638871	25.59955968	25.59762993	25.9454324	26.52042168	24.06435596	23.372031	24.39295235	22.55764827	24.27562588	26.28885648	26.28593109	22.44069818	25.73483734	25.40146474	29.23254291	22.89169403	24.20278118	23.4841805	26.56005444	25.22962927	29.09961882	23.54609182	22.4895154	28.81241813	25.92141648	28.87323613	30.64532216	26.64264878	23.63628595	25.3790969	26.43340687	21.97334086	26.35500985	26.45114862	31.49162205	21.55796325	28.52099147	26.17692204	34.05354017
19840829	1984	8	29	27.65818425	28.48458369	24.24097712	20.71519967	24.13354392	23.23933023	24.81400005	27.67993982	25.19562162	25.63199	28.48458369	25.27062716	24.17623208	23.92056897	23.60676808	24.87521003	25.02544827	26.19756554	23.9672193	26.20426558	27.91681851	30.56868924	25.08869428	24.06705235	23.39859608	29.82648956	24.9367869	26.16659484	24.13228835	24.04644433	28.3526066	26.5559802	31.67386886	32.77796869	30.69083206	24.31323876	23.86663652	25.88182218	23.22434897	31.04273878	30.22243133	31.39561473	22.68036007	28.80047529	25.41426807	35.57239788
19840830	1984	8	30	28.48373415	29.67306391	23.32929196	20.38092067	24.86836649	24.17381618	25.0651704	28.87847996	23.64156016	26.33500349	29.67306391	27.98399836	24.14886405	23.61411415	25.49235052	25.20251661	27.67993982	24.8905534	22.26180024	26.72889076	26.41860622	26.0696077	25.6439574	26.08299844	24.10060475	28.2669424	23.29159473	26.60623184	25.44794577	25.91842225	28.1986545	25.68345577	31.43068989	29.18452174	24.99905659	30.05332532	25.16824828	25.02162224	23.2524723	26.90615816	30.08321952	29.63385268	22.25090437	28.72224576	26.08957725	33.44278164
19840831	1984	8	31	30.15044506	29.57750802	26.00122404	22.01309834	27.79256132	25.27062716	27.82585327	31.17711663	25.73708687	28.76943697	30.02549323	29.11340283	25.72858069	24.20278118	25.68702329	28.33306095	29.6076349	26.06989999	22.82022865	29.40560807	29.22289815	28.24994233	28.78100622	27.79757906	25.61915601	29.14501564	24.4684745	29.75545205	28.6419761	25.97969737	29.34444903	30.05591287	32.38018799	26.48465197	25.36695789	23.58852193	28.09135352	25.96028072	23.19530409	25.31854461	31.19257539	29.87571915	20.66241081	29.96458576	26.33004947	28.88000013
19850601	1985	6	1	30.98941639	31.89590549	31.36367484	24.15907356	30.15248319	29.47859029	32.88185958	32.34112822	30.78332166	28.3416314	32.38794941	31.53104353	28.41026422	28.18847385	30.25180622	31.1831306	31.2794735	32.85873906	23.95374044	29.17598554	31.07314202	28.24414277	30.83891967	28.30028914	28.43539192	33.22379933	29.2389872	32.99533289	29.32521519	30.87652769	31.01422124	31.77257931	32.22567463	31.74638723	29.98987323	23.33706658	32.02558376	29.38769922	26.44792547	27.85648323	31.82303908	31.0560678	22.43243892	29.42119028	29.14284657	33.76224919
19850602	1985	6	2	33.72309632	37.28518822	34.28564982	19.93187449	30.23847176	32.32684502	31.32172133	35.20607465	31.98042049	30.49255586	37.58337536	32.90943305	24.10847992	27.9783622	29.41766239	29.1464718	34.42314449	32.70204819	24.27413604	30.65193712	32.75497207	32.4340354	29.95339558	30.89826104	24.71001109	33.01556524	31.4935353	30.13949615	33.87282142	29.77545166	31.39993523	31.90224358	32.83907935	30.19236868	29.90944396	22.61474183	35.33912869	28.2748636	23.84628566	31.56326354	30.08105692	32.83004527	19.09761563	31.22540041	30.29299813	31.15389205
19850603	1985	6	3	35.24820925	36.65315162	30.78315621	22.9622315	30.67377716	31.03633075	31.53104353	32.3170796	29.46270192	30.24928377	37.27763039	31.30977965	25.69839234	28.39853892	29.36117275	29.80188339	33.72744734	30.279297	22.79869893	34.42761934	32.69979555	33.00783589	28.91313722	33.64722196	28.218866	31.22029191	29.39741527	29.49038839	36.43314585	29.21000446	31.56242162	29.71679431	33.43249804	29.51348903	28.66674203	24.23037301	34.08707601	29.03362883	26.42909468	30.56182379	34.41093822	32.14293736	21.01012814	31.63508406	30.01268641	31.12382597
19850604	1985	6	4	36.16985632	34.95501328	31.89598439	24.31657902	31.27729302	31.1254328	32.88624798	34.24184834	29.93227187	31.04788147	34.88680338	32.3382097	29.10471028	27.24876029	26.46524942	32.39325028	32.21220822	31.34664605	23.01560869	33.63272705	33.78436933	34.06675088	29.8395938	34.88366081	31.30700809	32.57568396	30.22418322	30.02878676	34.96989844	28.83022442	32.47320065	30.07059948	34.09602913	30.35393272	30.08450203	24.00294036	32.42251169	30.35551808	26.68815318	32.44183046	36.17369734	33.22794861	21.62418218	31.20255113	30.89802754	31.50862348
19850605	1985	6	5	36.16617608	34.85567249	32.27205575	24.99816989	31.52916849	32.56461929	34.19266056	33.12719562	31.09262293	31.41936918	34.39184812	31.82011987	28.40401321	29.56182783	26.42348193	31.86455101	32.91355173	32.63440422	24.59580745	29.99839682	33.76110511	33.12382547	29.57955207	33.52841039	31.18521902	31.82065284	31.28598772	30.60081282	33.28496238	28.94541851	31.46451386	32.09565312	35.38804243	30.23638484	29.34341388	23.42471685	34.49474862	29.10469891	26.45928469	32.01686018	31.50610556	32.29061955	22.12023546	30.90718816	30.35551808	31.12572451
19850606	1985	6	6	37.31342543	32.59488309	33.08836816	23.47608205	31.84925845	32.90353312	35.30407695	32.11553052	32.05109276	30.60126581	32.19641488	29.48255379	25.45474293	29.31232753	25.82037676	31.74394668	34.14053308	33.0255663	23.26383868	28.77738312	33.8910925	28.1813317	26.60917177	31.35429967	30.46661525	31.75060679	31.56879137	30.19236868	31.78338762	27.44911971	32.87092943	31.21099434	33.30589902	31.84784804	27.88046138	21.29244064	35.51699527	29.9154526	24.16760092	29.41155788	30.04094127	31.18821617	18.56032013	29.83235597	30.98638521	31.51161972
19850607	1985	6	7	32.94355494	35.22006607	32.9410452	21.09191265	27.72504778	29.35967268	30.74649767	28.962246	30.77759517	30.94846084	35.22006607	25.60774113	23.06097599	23.71665399	24.88213046	26.3001373	32.57912727	30.01139341	20.57336297	31.71339033	31.85772604	24.77246261	23.89542827	30.69331298	27.50212619	27.90798417	29.18441481	26.51096773	31.15704141	25.26163603	33.90404937	30.75810448	33.69101026	32.54263906	25.59955968	22.32777213	33.40003882	29.43552379	21.12328943	24.2170169	30.74322158	27.82553919	19.64506433	31.63930209	30.20688267	29.94138861
19850608	1985	6	8	28.96594295	32.6113838	25.3126805	19.3998932	23.04777473	22.67606098	24.69164535	26.31248068	25.25050783	24.99928466	32.6113838	26.00677762	21.81263938	22.15797653	25.65496579	23.38645119	27.57005187	24.97064996	20.75568961	32.63600637	29.08253071	25.7630857	23.75856266	31.97544278	23.28043131	25.63872467	24.39155912	24.94340912	31.44489883	25.82037676	33.25380401	27.92298506	34.19576622	32.5675807	24.83859075	24.63821557	28.20223272	26.3790963	20.95483274	24.48276655	33.14614724	26.10902274	19.15174596	30.39212908	30.30917245	29.71905921
19850609	1985	6	9	26.62451393	32.4631458	28.64624872	22.00098962	26.46524942	27.40589672	29.27991884	33.15109076	28.27702376	28.0621928	32.4631458	30.10540194	25.47677583	25.44794577	28.21997367	27.73079582	28.8779597	29.92020009	22.76613958	28.37583211	30.15044506	30.29841941	28.1063887	30.33831033	28.31084404	29.92405217	28.0469113	28.73104792	28.62816152	28.89798823	32.47066243	29.56103629	35.40795153	31.36579663	28.81453883	26.24645786	29.70346619	28.57039103	23.86737529	26.18610887	31.3652834	28.62960829	21.54202733	28.19774781	28.75933427	30.97581162
19850610	1985	6	10	28.48071549	30.83252655	28.14767243	24.09965408	29.72879419	28.44064833	32.52591273	31.82636113	24.01794228	24.31323876	30.83252655	32.75365364	28.00508021	25.97245211	31.60224712	31.10099539	26.55800006	25.95409577	23.75428618	29.80519659	30.01268641	30.426222	31.93691959	31.33138663	29.57490761	31.62646156	26.47774109	31.14347815	30.74649767	32.95705023	33.3427943	28.21060892	36.0385345	28.12976618	29.03994577	24.55844674	29.95889267	26.09512596	25.63003745	29.14480244	31.10405328	30.57719473	23.94153349	29.80519659	26.19262483	31.97380167
19850611	1985	6	11	26.31727168	29.85270185	26.11972661	23.3006828	25.10542129	25.15468484	30.24673464	33.39120737	25.05175793	30.20219766	29.85270185	31.67386886	26.39635975	24.466548	32.32996803	29.6726836	26.05843689	25.93201997	22.16569619	31.39467094	26.6471526	25.04645506	30.70394359	31.63674157	27.95185939	24.99804256	24.83634042	26.2314143	30.42147308	33.48800435	28.75329135	26.42617376	37.03173819	26.65496556	25.92481634	23.51496207	28.69824021	24.9771462	24.31630947	24.12542092	30.22667288	24.867943	21.16862685	31.81617117	25.00198346	28.19590835
19850612	1985	6	12	25.15991475	26.35047758	23.06855065	21.03979507	24.3026466	22.61956789	26.21888535	26.31331574	22.61135177	24.72701732	26.35047758	26.45771588	24.65040829	21.87990622	30.01636079	25.87278066	24.56166932	22.86491518	17.18060148	27.90798417	24.72526844	20.00269079	25.56361269	24.91409808	25.97002704	22.80985885	21.57735221	22.82744911	25.63182407	30.45445875	26.46430285	23.56758678	36.57324112	27.83035793	22.70666178	14.89955206	25.7827917	23.99950742	20.31472308	20.02143516	26.65537979	21.17788107	18.14368032	30.98588658	24.75253574	24.10502033
19850613	1985	6	13	22.29053975	23.19201767	19.14482555	13.56031344	18.90498189	17.62886514	22.41742723	23.83400991	17.33370125	20.86032963	23.19201767	22.76759555	17.92853493	16.10821284	23.93362958	22.08645123	20.45259432	18.82907007	10.87252591	25.35046384	21.88057859	17.81348931	22.33899025	25.2868917	19.67173447	19.04689309	16.73201279	19.66902266	24.48381711	24.02265399	24.43217103	20.33131922	30.51920126	24.85840338	18.53444378	14.08870586	21.77472236	20.94029443	13.7389578	17.00115107	24.68928893	18.42879983	9.020236565	28.26715889	22.04749032	20.23293129
19850614	1985	6	14	21.24040378	23.00768243	19.00078496	13.51752713	19.82764329	19.47799723	20.48415578	23.85816808	18.76479592	19.81581731	23.00768243	22.48788132	18.30224259	16.88939918	20.99148176	20.32435453	21.13633897	20.20997398	13.16735688	23.89826556	22.13607228	20.68608007	19.38290329	23.10388169	19.41409996	21.40435151	18.48982233	20.97596346	22.38382805	20.27842352	24.44873433	21.36492117	33.43234135	25.50910557	20.55069408	16.15298645	21.34420181	21.73367047	15.17690104	18.81308789	24.5220974	20.26808489	12.40769878	26.4085996	21.52366155	22.54325248
19850615	1985	6	15	22.76443893	23.85721129	20.31135699	15.93733773	20.39735307	21.39305069	21.79613934	25.72316232	20.92468412	21.91460537	23.85721129	23.81273118	21.80498041	19.02702054	22.28678474	22.34658139	22.66700098	23.5955716	17.71663068	23.73599464	23.80120461	24.83526162	23.19235096	22.51972854	21.56046569	24.97555526	21.28234933	25.39132343	23.61411415	22.98645633	26.18101623	24.50718576	36.01392071	28.34804068	23.79842091	20.25043252	22.7429149	25.67997323	19.08340158	23.92543369	26.59805505	24.82434063	18.03034956	32.77874372	23.90376242	25.52475518
19850616	1985	6	16	25.88683057	25.96838542	24.70200282	21.37944745	24.28639051	23.65344095	25.499577	25.49592382	24.72278068	24.15113318	25.96838542	23.72022131	23.37496596	24.53718604	24.10444069	24.64874651	24.83991877	29.29194427	22.29020977	30.11783987	25.86402802	26.3759429	23.97970897	24.59315625	24.88238989	30.38018116	25.12337418	30.01250839	24.18783507	24.41430074	29.45979153	28.86473422	36.00770579	32.60724279	28.36474457	23.17551911	25.98608388	29.70438141	23.40491047	25.83891033	33.58428316	28.27534819	20.41055863	33.83172902	26.22459666	30.52977579
19850617	1985	6	17	29.56511352	30.31292933	26.72541883	21.34987266	26.1774399	27.6367906	30.31497881	31.70130785	28.05452085	25.49786947	30.31292933	29.00828021	25.43970601	25.13883447	27.92422149	29.27716592	28.06147676	32.87154314	20.83246985	29.80718523	28.30523384	24.49375116	28.26091298	28.43971676	27.15493076	32.93013704	25.76963458	30.68768471	26.69505803	28.81453883	31.75274318	30.67762508	34.57886832	30.80011441	31.84925845	21.86955443	28.85906011	28.42433588	22.72819922	24.95029195	29.02031221	30.25149256	20.23520523	32.63544275	27.85837313	32.96959114
19850618	1985	6	18	26.23508679	28.94572684	24.43321987	21.5964849	26.2868525	25.06849283	30.56182379	32.13951331	22.95954158	24.86066561	28.94572684	30.3739047	27.93897921	21.38538764	30.3830452	30.18025526	25.77018288	24.21007608	20.22767333	32.64914559	25.89787795	23.10175035	29.5489468	30.35338139	26.3125199	24.7611574	22.22133292	23.89025428	30.38089335	31.42279344	30.30193443	25.50432237	34.44588033	25.95890175	23.96880407	22.14910123	27.89116207	24.24162364	21.73594879	22.04321085	33.54212235	23.60488881	18.56574374	32.65290508	25.69315326	26.6471526
19850619	1985	6	19	24.58525232	27.66682898	22.19244806	19.13940687	22.61869282	21.85036514	24.87521003	28.3287768	21.7355979	23.31448575	27.66682898	27.50842384	24.57224165	20.87411082	26.55429172	24.62300899	22.23481198	23.57036915	17.64018772	32.50387799	24.17315304	22.78398462	24.96412001	29.63897891	22.50078957	24.3781917	21.65783665	23.25374843	29.97765449	28.30150009	26.53912591	22.24169121	34.09838423	24.31047346	23.5589344	19.83920858	23.5921424	22.43433124	20.66929157	22.00729044	32.53938117	23.73170617	15.6878594	32.45429635	24.05116077	24.70384812
19850620	1985	6	20	23.2369076	23.95078075	20.6795111	15.41316317	20.70527223	20.21403881	23.17506444	24.55729781	20.03159476	21.85337599	23.95078075	24.0039593	21.04097786	19.14211356	25.54481842	23.03656638	22.03159134	22.52349705	15.91648428	30.60612697	23.32287505	24.00751079	23.05823449	26.17961248	20.2090446	22.54883792	20.40600278	21.49185558	23.76016191	25.5876245	25.28175211	22.22566064	33.14346993	25.64364743	22.98358127	19.46457979	22.72810156	22.20423018	18.12166942	21.33380211	30.00360915	23.81213905	13.48978859	30.97287878	23.57916613	23.99687108
19850621	1985	6	21	24.97950947	25.19515981	22.71476561	17.59993836	21.86139567	23.15118884	23.13192236	26.19563955	21.94129928	21.70536856	25.19515981	24.74153451	22.51711027	20.26559824	24.43953078	23.16280055	23.76720478	24.15771893	17.83263881	28.89801163	24.38483551	27.56002979	23.88501203	25.3559568	21.05696004	25.97413904	22.4132931	25.72858069	23.51916327	24.27742582	25.85075545	24.1461408	33.47888761	27.79167055	24.04246253	22.01515367	23.8494591	24.00398621	18.81308789	24.08003326	30.48724231	25.27105992	16.38241969	31.61456085	23.5802186	25.37989506
19850622	1985	6	22	27.33375355	26.27754909	25.20943237	18.58644136	24.00283858	25.18178472	25.17517264	27.34391841	24.6937677	23.22434897	26.45646824	24.43936457	23.26485105	22.41849086	24.7121973	24.13041554	25.69550031	28.26105548	20.13791328	26.27872321	26.30956076	24.78595049	23.76876946	25.7017683	21.6219215	28.9743887	23.7117864	27.54619004	25.8975605	24.85916869	28.41671976	26.18339944	34.37275959	30.53490704	25.10011355	23.82802811	25.87448993	25.70827325	20.88475557	24.52398027	27.09695451	28.35588008	19.2941364	29.10222667	24.98550696	29.2389872
19850623	1985	6	23	28.89372816	28.42737561	26.55175001	22.6780055	25.7895311	27.80765359	27.19979263	28.81402391	25.80267654	25.05334659	28.20223272	26.39186482	24.19937238	25.25632558	25.01287836	25.46696222	27.96214515	29.68498979	22.90326083	26.28669413	28.85828942	29.89064913	25.32394274	26.34159434	25.18774048	30.86237655	23.94270307	28.69558949	25.77620323	25.63847853	28.94025465	28.43375255	30.30393783	29.29982946	28.53903009	25.12169079	27.84500422	27.38495913	24.50316123	24.72466357	29.62723564	29.15093796	21.37944745	25.88568847	27.28698627	31.71268909
19850624	1985	6	24	30.61053109	30.17301408	28.40059188	22.03282205	27.43554707	27.93608727	28.39978808	29.0635746	26.01539986	24.72228027	30.17301408	26.44792547	26.04762075	27.45963525	25.92378549	27.96331017	28.22004943	29.68565764	23.45900616	26.55887925	29.55126331	34.61942829	26.19703887	26.18610887	25.11045558	31.49449648	27.90390205	29.41252264	25.28414154	26.22743851	30.87529816	28.94824548	29.58949894	29.41143687	29.44357956	25.07985408	27.71606349	27.95271741	23.5675518	31.22529533	30.16015715	31.86068731	21.35797729	25.7988267	28.09499258	30.16644421
19850625	1985	6	25	30.44297115	30.99201804	29.24709199	22.06861866	25.50818845	25.8297022	28.77134748	30.60801835	26.5655835	25.48783597	30.99201804	28.64624872	25.19123295	24.71519417	28.55673853	27.54544127	28.36622575	31.28406732	22.2655636	26.51292985	29.10354463	33.59803007	28.68395861	24.49424794	23.98634619	30.61768981	28.31419103	28.70235228	25.61124603	29.00050615	31.20255113	29.18084782	29.34444903	30.67064038	30.38018116	23.63890833	27.63764716	26.44962753	23.34851763	29.917325	26.55208887	32.00723087	20.9710466	25.68056498	28.24122876	31.23158133
19850626	1985	6	26	30.11488643	31.85818453	29.83330275	22.15509341	29.27894658	29.18118197	30.77835777	31.71339033	28.58076536	26.6130775	31.85818453	29.09441926	27.86983749	26.08703012	27.20054718	29.97659469	29.24574143	30.33128501	23.11243498	28.92294558	28.75589759	32.2216636	29.3456219	28.03460168	27.3901782	29.23149868	28.05094837	25.76963458	28.21285997	28.30712653	30.55181399	28.81586116	32.06011435	29.37112402	28.82996465	26.56550693	30.64760308	25.76139604	24.8203013	28.73446669	28.16293936	26.42334181	19.36267311	26.44286024	28.44233447	29.16221946
19850627	1985	6	27	29.57570739	31.67637985	26.70892944	21.70592035	27.19923832	27.66848553	27.59107288	29.53481992	26.17810011	27.56020279	31.67637985	24.52097778	23.13244165	27.51085951	22.30762686	25.56094129	29.95694254	25.94809549	23.92940173	28.7715931	29.81901049	28.38732051	24.31622168	29.40560807	23.98249768	28.06735096	27.68865646	27.76216416	27.89116207	22.58021956	30.91981129	28.52181694	32.62681683	30.59213364	29.57450164	25.68649524	30.33653113	29.61063564	24.98644973	29.00828021	29.29011524	30.53437408	16.36494031	26.57423069	27.31587352	31.22029191
19850628	1985	6	28	25.94791554	25.38178085	24.51623306	19.70230817	24.3934131	24.62591103	25.18187827	25.98013868	24.08559446	27.76174122	25.38178085	24.08268532	22.72386207	23.87000595	21.75930381	23.63921509	24.9216385	25.15915223	20.67619383	26.68973808	27.95692499	22.58699378	23.33316623	25.18940631	22.84048227	24.66151403	23.39835181	25.51601255	24.91907227	22.92218226	27.70485766	26.21143088	34.09602913	29.7007648	24.15925131	22.76737964	26.40955734	25.65258803	21.96062536	22.59669027	29.19643101	23.84628566	17.42504962	29.34145796	25.54008136	25.78557899
19850629	1985	6	29	26.69071007	26.27485691	24.66337655	18.84248143	23.69673766	23.44501401	26.13779995	28.08023494	24.16345491	27.77376952	26.27485691	26.30680961	24.0836305	22.37357964	24.73943266	25.00063011	25.36695789	23.89863413	19.59869058	26.7867099	25.67332104	23.93581515	24.03978328	24.35614701	22.26471273	23.90898217	23.87323298	24.20056835	25.22794274	25.0195534	27.58162199	24.1293317	35.42331273	26.94898581	23.82344765	22.89435602	25.51075136	24.31159826	22.25284129	22.58631324	29.21713435	23.5116505	18.57174246	31.7855293	24.94848701	23.82353465
19850630	1985	6	30	24.98755676	25.61222326	22.4955648	19.12360524	23.43621267	22.54273032	24.89765104	25.1571332	23.32514499	24.95573133	25.61222326	24.47019963	21.9887027	22.66185202	25.31854461	23.77603774	24.32456069	22.57126052	19.87836991	26.19552342	25.29458168	25.18331209	23.32331831	23.93552345	21.95807232	23.76339745	21.47631755	22.53260959	24.33499081	25.2977376	27.77067066	23.62242235	36.58411943	25.7089293	22.35782743	22.93667682	25.46140726	22.74492097	21.79304834	22.38038142	30.07241854	23.7851172	17.47827539	30.13706018	24.53324045	25.21962126
19850701	1985	7	1	26.15829255	26.22804788	22.72384558	17.60482442	22.89599865	21.95186341	25.93872798	28.58776589	21.35298486	24.27388204	26.22804788	25.32295269	20.72339516	21.12868045	26.19262483	23.53814798	24.09499941	22.64059081	17.66934749	26.34800901	25.58340182	25.46696222	22.97656268	25.168348	20.57198285	23.36954536	19.95314042	21.90362532	25.93872798	25.61196723	27.95673698	24.1379646	33.8396522	29.18118197	24.59893091	22.23253926	25.9758872	24.08962274	19.78319977	22.58534828	26.20289482	24.52481859	14.93371658	26.57241615	24.56731103	25.68602291
19850702	1985	7	2	26.20405602	28.39949328	23.92382468	19.25295757	23.50716086	23.33706658	25.90060097	29.80188339	23.70993817	25.49375614	28.39949328	27.99122092	21.01625329	21.33050287	25.84414905	24.24881764	25.09840784	24.16906356	18.92547364	28.07500812	26.26408461	25.69992016	25.15468484	26.65393526	21.4068851	23.37496596	20.63806469	24.39155912	27.89617878	27.76216416	29.32349088	24.05816021	31.45126971	27.92721319	24.21780557	21.18455576	25.86913082	27.39499303	20.76536413	23.61804405	29.72224591	25.73913626	15.24159248	25.68071645	24.42857097	28.81402391
19850703	1985	7	3	27.70853391	31.86455101	24.41430074	19.09127003	24.01462409	25.00183121	26.95125497	29.64685224	24.90398907	25.66283043	31.86455101	27.69137491	22.49629219	24.14794735	28.36474457	25.29249471	27.11763439	25.75448233	20.5767372	28.85665101	26.4713645	29.21904514	25.57242121	28.22993839	22.64124991	24.71003847	24.21421583	25.8828168	27.62660773	29.1922015	30.35334458	26.11824637	31.45465395	25.31952593	24.22095657	23.65005155	27.24726336	25.40932842	22.11908091	25.35328675	26.58629639	27.88332302	17.35637009	25.88182218	26.1283398	25.52088763
19850704	1985	7	4	24.65715529	30.33810856	23.42860408	19.21738697	24.09560034	24.59957197	26.01978444	30.66084046	22.78577651	26.4590318	30.33810856	27.75484463	24.5451975	24.97939637	28.48569571	25.66878545	24.80769679	26.06338026	20.70211878	27.93897921	26.33045731	29.07975974	27.25478485	26.05371761	23.93566558	25.93846887	22.8173201	25.45950754	25.92481634	29.04615369	28.93864167	26.65496556	31.84428273	24.95967924	24.65747701	24.26871944	27.03383274	24.74219988	22.23875223	25.95371782	30.10391992	26.49292822	18.67818332	26.17692204	26.07882257	25.03877065
19850705	1985	7	5	24.37908786	26.10192745	23.3212127	20.08167178	22.86388309	21.96569496	25.33902009	27.89116207	23.80120461	24.16191664	26.10192745	25.7827917	23.52741209	22.42523435	29.23460876	24.60310656	23.60488881	26.49943477	20.57644229	29.44535144	25.01850504	28.77515355	26.01741287	28.21457674	22.42012455	26.3950378	23.15346938	24.09162362	25.86402802	30.15338059	24.63673373	24.10258059	33.79783171	23.10251421	26.00853738	24.26871944	24.47988502	21.50285108	22.0449864	26.64178354	30.36735938	29.05471197	18.09767559	30.79702614	23.62102791	25.28414154
19850706	1985	7	6	24.25568007	24.477395	22.33117071	19.44623285	21.65483489	21.3321149	25.0754255	28.45399093	22.93507022	23.90308256	24.477395	26.63373715	23.34478518	22.83153935	29.40653573	24.6316239	23.26209745	25.31141577	19.66268119	28.14242517	23.88884496	25.92982	25.95215698	26.66157145	21.09886323	25.28464983	22.56476093	24.65054169	26.46255422	29.56511352	24.90477003	24.80804552	34.25020683	25.21495628	25.32699807	22.42815717	24.02631342	23.44374441	21.95180199	23.89401068	29.24176499	25.53366406	19.44791205	31.77257931	23.41555527	25.68056498
19850707	1985	7	7	25.36975935	26.53195304	23.94270307	21.10729356	24.26871944	23.45753513	25.95226906	28.76023179	23.6661622	23.82903997	26.53195304	26.5655835	24.19063416	23.87323298	30.40954562	26.01507865	24.50841912	26.35483546	20.8690752	30.60612697	25.18311381	29.62674227	26.41215617	29.38840339	23.66923006	28.48769083	24.40521654	25.52994241	26.37937706	30.25684158	25.33208788	25.61222326	35.97114406	26.55331466	26.31881706	24.31030269	24.65240794	25.59340507	22.57809812	26.15753067	32.66429642	28.84766914	18.9647373	33.47236321	23.28564813	26.78419535
19850708	1985	7	8	27.75484463	30.26409684	26.1053004	21.38233915	25.50110777	25.98013868	28.52099147	30.45211366	25.21843863	25.11735648	30.26409684	28.94541851	25.41722868	25.39812731	28.59493869	27.99788985	27.74397449	28.89641514	21.81758289	28.12349864	26.17313561	31.85818453	28.20428675	30.23539209	24.39076902	30.33128501	25.81141392	28.14767243	29.58949894	29.19744013	27.77768609	27.83389437	34.9205267	28.42362171	29.37174279	27.52405672	28.01873751	27.88046138	23.13988325	28.66611733	34.88933725	30.2803745	19.95386111	33.05805669	24.7662935	29.48195189
19850709	1985	7	9	30.27017134	31.92717696	29.14480244	23.19235096	28.26241682	27.50212619	30.07794254	32.17706485	26.69498762	30.55551154	31.92717696	29.53712408	28.00643196	28.82996465	30.14199665	28.39939566	29.70922298	31.38848679	24.54876142	30.12987958	30.16644421	33.05805669	29.01833244	30.63270692	26.04907842	31.4015099	27.98560697	29.34809257	29.71679431	31.22240381	31.84991603	29.8433044	34.50471715	31.01484259	31.08630039	30.73578322	30.18661722	26.4222426	25.98665779	30.3830452	30.89427621	31.88503543	22.44956317	30.13848234	29.27716592	31.63082258
19850710	1985	7	10	32.54536885	34.06937943	30.82959713	22.87189261	31.17711663	29.81756769	32.24331985	35.50307561	28.95697609	30.79747346	34.06937943	33.80478706	29.71027982	30.78882444	32.34443985	32.20431759	31.11906214	32.89654035	25.1571332	30.99841994	31.59723946	32.78316526	32.71037916	31.94174018	27.24553059	33.42148843	30.39057516	31.23158133	30.93643595	33.57895267	31.41370213	29.09995253	32.30452536	31.92222651	31.85517342	30.52146102	31.70170256	26.52383104	27.9035826	31.43967563	31.94343028	33.71592659	22.7231314	28.22805241	28.22234337	32.77431108
19850711	1985	7	11	31.67111166	31.98074281	27.99122092	22.69082718	27.82553919	29.42041735	30.86508493	35.68211806	28.60967057	28.84234235	31.98074281	33.25380401	25.77778365	29.16285622	26.44460102	30.90718816	31.15767047	31.9856464	23.79404368	32.13951331	30.7325195	30.09516697	29.40560807	30.82959713	27.39253769	33.26149301	25.38650621	28.38448756	29.81402007	31.39467094	30.75810448	26.3400003	33.3936963	30.57932374	29.17274359	24.26047647	32.38122536	24.02638107	24.44178614	26.46314476	31.5434239	31.11007742	18.97083983	28.83975148	29.14043624	33.22189099
19850712	1985	7	12	27.99763679	28.65953207	28.99796822	23.0910708	25.72143422	28.456164	27.98159375	30.94111575	25.48857453	28.76824161	28.65953207	25.5321026	26.01192371	29.49240567	26.1094294	26.30883699	26.1294677	26.32517257	24.45426832	25.44553436	29.07314561	33.58496294	26.16326211	25.98011807	26.45327219	26.02251948	26.62692551	25.68868006	26.17107162	26.18514956	29.34169094	26.21519491	31.2708297	27.94577224	32.76530306	25.48514522	25.84414905	25.93204365	26.07330264	29.2302305	28.84554841	30.73985485	23.23052245	29.05836695	27.81196793	30.30917245
19850713	1985	7	13	29.21553962	28.35008078	30.31124338	22.67999054	28.57479508	28.47704245	30.65193712	32.52536762	29.6726836	25.35219151	28.35008078	26.00936033	26.197529	26.50424138	29.63897891	29.33735572	26.58042778	30.71562047	24.66151403	25.00610715	27.56020279	38.3133561	27.98406499	24.63906294	24.86237525	33.50891335	30.07913136	30.48702848	24.72278068	31.16676412	31.78803032	29.50588895	29.33730858	30.22806572	33.25022051	29.73573866	28.0654603	28.44975164	25.28414154	33.62896755	26.06448346	35.97097891	19.84446526	24.76063566	28.55586276	34.22080969
19850714	1985	7	14	28.00987734	30.59309015	26.67855315	23.22222699	25.59762993	27.6367906	27.93312048	32.55159044	26.89692792	26.19552342	30.59309015	28.2669424	25.03843025	27.72171795	30.52249435	26.63373715	28.87444024	31.32169732	24.13283541	26.49729277	29.93150488	36.1937533	26.23216961	25.92475099	25.09582766	33.36851555	30.49416124	30.13509791	26.1293377	31.08306588	31.41936918	29.62786212	31.13515947	29.18789114	32.85873906	33.14346993	26.36091263	29.34169094	26.150934	32.7216266	28.33558795	34.18763517	22.10277564	25.52673092	28.02228092	34.91563051
19850715	1985	7	15	26.5069259	31.12904554	26.43340687	22.09587642	25.00670832	24.71734006	28.55534941	32.559654	26.34734617	26.19931152	31.12904554	29.06992019	28.1827155	26.5884912	30.49255586	26.52565692	25.74474849	31.28874191	24.84531371	28.6776645	26.23450345	33.78463861	26.34159434	25.80604112	25.89081368	32.49574146	29.16628231	30.31292933	26.66073816	30.75488648	29.10265431	29.80519659	33.52601345	28.9034322	32.24023046	32.05957265	26.46993369	28.28963353	26.16326211	33.48578121	26.23843742	34.52545669	23.42616685	27.98406499	26.2765681	33.97510312
19850716	1985	7	16	28.53254616	30.64090966	26.36076118	23.06547521	25.08507502	23.6888068	29.96940602	32.61746879	26.1053004	26.13624158	30.64090966	30.59633307	29.15093796	26.27971185	30.83481709	29.26944864	26.14883706	27.80361416	23.17597253	25.90371702	28.44187391	28.13026682	28.75310219	25.98991842	24.90477003	28.09317303	25.89991588	25.51923921	26.02747188	29.72613942	26.6815672	28.15113545	32.3793078	30.55329114	29.20279238	26.16575637	27.97124423	25.58267181	25.0592206	26.38153673	28.02504203	29.54880492	20.18213312	28.06147676	25.32699807	28.92585336
19850717	1985	7	17	27.9969426	29.83928283	26.09095962	23.25388952	25.18300773	25.71484382	28.36846836	30.43018515	27.91654527	25.57303776	29.83928283	26.39538891	26.09068978	28.3724935	28.4561105	25.84243678	26.3950378	28.04126747	22.06780198	26.09489138	26.30883699	27.80291989	25.83148728	28.29660125	24.70496045	28.93741298	25.76578008	26.60727198	28.10226002	26.71108317	26.57230781	28.10226002	33.04184331	26.17379484	27.50182593	23.0098639	26.08184424	25.22228183	25.69992016	25.152552	26.75868238	27.10324993	19.08095612	28.24023171	25.29884849	26.73573216
19850718	1985	7	18	31.30920875	31.43220243	30.08105692	23.50515948	26.13779995	28.05589136	29.67306391	30.7193464	31.29578067	28.31153869	31.43220243	26.51907189	27.35652478	29.12926877	27.82833922	28.88985065	31.05532055	28.30603362	22.74224177	27.90472378	29.68335978	28.05075136	27.56540137	25.54933982	24.89089766	26.50295153	28.26956826	28.91407535	26.29344174	27.57680535	30.16805844	30.81037863	33.38034985	29.59976834	25.37211883	23.21558829	30.59398753	26.27139653	26.27534947	24.75203624	26.66702105	27.14673544	21.11926751	26.86241185	28.98936171	29.86966682
19850719	1985	7	19	31.15665532	33.05262705	29.34145796	24.10623442	27.75357548	28.33807765	28.53880825	29.77019668	31.06187654	26.75434553	33.05262705	27.89261529	27.57060111	29.05474545	27.58158357	27.40506858	29.78141147	31.39058969	24.96412001	26.49469358	29.5489468	32.73379291	27.01706131	25.88669447	25.69867319	33.67737549	29.02139412	30.10896819	29.02153099	26.96942934	29.13264682	30.91981129	33.29564441	26.83567475	28.34085298	26.30657702	29.80188339	26.03924945	28.15182032	29.66099089	26.31524062	31.60982689	22.96874504	25.71254858	28.27119796	33.74374364
19850720	1985	7	20	29.30083496	31.2451128	28.38822933	24.75514044	29.11879472	28.54365	29.53712408	29.27716592	28.32388012	28.47076917	31.2451128	26.47352535	29.01268319	29.8058107	27.90631967	28.28967879	28.57706807	31.31869804	24.69164535	28.00373449	29.32264217	34.60799329	27.89185024	26.31568326	28.16061198	32.90158553	29.29982946	29.90563071	28.86473422	28.08151739	30.99841994	30.75122494	28.79556361	26.32306334	33.28327324	27.7030548	29.39741527	26.39187983	28.44613029	29.55421794	26.54456891	33.78680223	22.81055815	25.30125148	28.09317303	32.4595593
19850721	1985	7	21	31.56326354	32.01880865	30.13706018	23.26383868	28.92787864	30.46066938	30.18025526	33.86339536	29.23781023	29.40653573	32.01880865	31.93318384	29.8433044	30.32209716	32.01254756	30.12115251	30.57723667	29.62503559	24.61008607	28.41678179	30.97882248	34.49084268	30.74690975	28.6776645	29.15677673	32.8710145	29.85212634	30.28199286	29.54064364	31.93318384	31.18371546	29.90486628	28.90791227	29.64042622	30.168519	26.84488692	31.01521279	28.53254616	28.79112195	31.45728146	27.96429548	32.70513016	21.50847771	28.25867983	28.87647256	31.00872045
19850722	1985	7	22	34.02595787	33.67540369	28.31492628	22.40986402	28.02609436	27.99016324	31.82589029	34.63680244	28.19403887	28.06206388	33.67540369	31.25634857	28.37479152	27.84078778	32.98613851	29.51675988	31.8850463	28.82792754	23.68119875	28.53822629	30.4122716	32.13542616	30.19181235	28.01253339	27.64873264	26.40127731	30.24673464	25.51090381	30.36653443	32.86165135	31.23572067	26.12384116	27.86953486	31.01422124	24.71002236	23.41663316	32.06790141	26.08382114	28.38292916	29.41155788	28.34441962	29.07739182	21.56512029	26.32191877	28.78248662	26.45523504
19850723	1985	7	23	30.1558975	31.51014825	25.48052356	21.60663163	24.07196807	24.75679753	26.3472654	32.25943399	25.02092672	26.18571342	31.51014825	28.31153869	24.10258059	26.30776605	26.14968363	25.48257938	29.09733157	24.65400795	22.93072388	26.26560624	29.05474545	30.73345323	26.21839462	26.05547863	23.02308517	26.49845095	25.35226969	25.08295707	28.60573036	26.23450345	25.96615199	24.32674295	30.3541963	33.70905342	28.60065172	24.51335746	29.45938466	25.83511433	25.14118652	26.7158961	26.09489138	28.48820532	20.93754247	24.59219272	24.37038117	30.29560403
19850724	1985	7	24	28.25273839	29.62723564	24.67657981	19.5576834	23.77966242	24.01031632	26.56005444	28.9180687	24.49162004	25.53603418	29.62723564	25.18368916	22.50349808	23.1482245	26.67132975	24.94484993	26.35500985	25.94009842	23.23900415	28.33090066	26.57386437	31.16622313	25.03747675	26.29369722	21.18101461	28.8156795	23.94145083	26.38360057	26.0168311	26.50582889	25.99714707	26.20061728	33.29065776	31.20184163	29.75101566	24.91412877	28.06717229	24.95266699	24.7662935	26.57934595	25.00829922	28.89898278	18.60411101	30.18854683	25.08295707	30.4826418
19850725	1985	7	25	26.02483407	28.91765576	25.00608064	20.97644761	24.0409577	24.23436471	26.09095962	29.87903284	25.47664063	24.694007	28.91765576	26.45313885	23.1637262	24.31691726	30.09321417	24.44118036	25.45030493	25.94208289	22.69334468	26.27139653	25.73485529	29.57867071	24.81642789	26.0855835	23.26805075	31.8116367	24.71527722	26.77953386	26.56074007	25.47298462	30.22523383	25.25880548	34.59828712	33.18537518	32.4261363	28.10412053	25.9755254	26.26772548	25.11372211	26.40460251	29.23692376	30.83481709	18.8870309	31.84372047	25.32716298	31.35926767
19850726	1985	7	26	25.04019934	29.72983441	26.61355769	23.16033729	24.59974658	25.21233394	26.38665557	32.0847487	26.50671634	25.2666313	29.72983441	29.91156365	24.53446127	26.05575487	32.6882066	25.36568948	26.12336828	28.70485666	22.88679388	28.07450133	26.73573216	26.96570049	29.29121656	26.26936155	24.44118036	33.19888796	25.41267963	30.46041137	28.1121069	32.27316049	31.01484259	26.77953386	32.32409937	32.55838688	30.70947447	26.29344174	25.68702329	30.08367635	25.44305166	25.39931116	33.38077074	29.66471731	20.64581165	30.93142194	26.21560941	32.91744458
19850727	1985	7	27	26.20061728	30.16689583	23.95839283	22.31948865	25.12075649	25.23276024	28.42093166	33.10003083	23.46898196	25.39606697	30.16689583	30.39243555	24.49757011	23.31855797	31.20263294	26.56005444	26.36210318	24.9451542	22.21383965	29.15380037	26.32191877	27.64564674	25.94310975	29.16700798	24.83718404	26.96570049	22.83398101	29.5979663	30.31240008	30.45831289	31.55020296	28.55473944	32.24719916	31.24965133	28.23799595	23.22078335	26.63373715	29.99839682	24.11918376	24.70702406	31.70777293	26.11972661	20.1278092	30.99841994	28.1986545	31.80514085
19850728	1985	7	28	29.11473101	30.33693037	25.0444984	19.87943543	24.53857023	24.29365855	26.26061519	31.35143558	25.65754213	26.33812257	30.33693037	25.73308687	22.7477781	24.2870286	26.13099232	24.57158588	25.48180531	24.71088942	21.87826177	29.01758549	28.71423812	27.47677944	24.9229517	29.0811293	22.7477781	28.80888365	24.18040373	26.48644117	29.46900582	28.13231435	28.55286313	25.16668206	33.92956604	28.21383497	25.97391913	23.8407705	29.51675988	28.38332545	23.73599464	23.9353028	32.95972706	26.08604704	19.47003836	31.78682324	26.07670385	27.69513652
19850729	1985	7	29	26.79393887	29.41123778	28.79505663	20.99293861	24.1352958	24.37028559	25.78681076	30.00553536	26.2775658	26.8696493	29.41123778	25.69728113	23.75186258	24.5003907	25.817137	24.58328018	25.24489917	29.24778164	22.27453747	29.96643985	28.7722263	31.00460523	24.78327539	29.63878366	23.13495922	29.76546078	26.05575487	28.63452081	29.28333949	25.79435872	31.63422512	28.31492628	33.78230863	33.07033531	26.42822397	26.00853738	28.19711181	28.57479508	23.41254249	26.63907272	32.74262089	29.82370683	19.79101579	31.86455101	26.43340687	29.2167674
19850730	1985	7	30	28.96334407	28.72336782	26.83633931	23.2524723	25.32796507	25.22228183	28.39287817	30.45238134	28.82750467	28.48820532	28.72336782	26.92832274	25.64104329	26.36907414	26.73261851	26.1393553	26.42959765	30.8855738	23.77360495	29.57766269	28.39167982	33.94481858	26.33267613	25.78681076	24.69212107	28.60574547	28.88402862	28.27702376	28.04174439	28.84554841	31.93689003	31.0078425	33.69723696	34.90942483	31.01450987	29.57867071	26.27686603	29.18345745	25.77178168	31.29902499	33.34284039	32.05845745	21.85901959	31.82011987	28.97726923	31.50134445
19850731	1985	7	31	30.24135715	30.6276234	29.72623808	23.03092104	26.62200406	26.32191877	30.46041137	33.10003083	28.56986484	28.35926962	30.6276234	30.77547892	26.16943889	28.51574423	29.02218079	28.82366614	28.69138863	30.84198089	24.99928466	29.91876448	28.78661631	34.61434785	30.11085011	25.64177001	25.90180471	32.0847487	29.18789114	29.48328117	26.43340687	29.77233006	30.84824196	30.05591287	32.17010585	36.66875601	31.24494941	26.53852937	30.30393783	26.8083656	28.4561105	31.38071311	30.97346543	33.98921579	21.81704852	31.60686237	29.09070742	33.22655467
19850801	1985	8	1	29.49708771	30.96208513	32.52030696	21.55200457	26.8083656	29.50055218	33.71417502	32.87164069	29.61627749	28.31492628	30.96208513	30.3541963	26.03361392	28.73268046	31.43822584	30.74229979	32.29907079	32.85645512	24.46202111	26.30072117	30.2438163	32.91455074	28.72211496	26.52005189	25.70303528	34.28854344	28.31492628	30.19538661	26.67132975	28.67399701	30.13706018	31.45126971	31.3652834	37.1768651	33.90642695	24.79911622	32.46500527	30.41290805	25.64925647	33.00777548	28.92565029	36.05991596	19.59181438	28.79018673	29.94417421	32.70183902
19850802	1985	8	2	30.61418619	28.50437382	26.52940773	20.56625631	24.29391233	23.93100261	24.77862946	26.22313871	25.84908062	29.79031588	28.50437382	24.46969659	22.7485053	25.7630857	24.25547485	24.12655221	28.50425759	25.61494129	21.31497081	26.63907272	30.76467289	25.74521041	24.09347707	29.39016811	23.04849248	31.52512063	25.34597314	28.8138531	26.74453178	23.4731998	31.11658723	26.53116936	32.04797249	37.06631269	26.06063498	21.69626114	26.03682243	29.72579598	23.87689701	24.93925789	32.42891263	25.41464497	17.39486365	26.18514956	30.12309289	32.42891263
19850803	1985	8	3	26.46255422	26.53912591	25.43105499	18.06221042	22.94675306	23.60424786	24.26582984	25.71637479	25.79617115	25.79587175	26.53912591	23.77565156	21.15503644	25.08094013	23.64432936	23.17029083	25.76640671	25.17145952	21.09314563	27.94032715	26.47090958	26.34839983	22.26676729	24.76321028	21.16003356	26.26772548	24.93925789	25.62216294	26.30083369	22.73490458	27.9969426	25.65126557	29.53068811	29.34251724	25.02534492	22.64470605	25.52013174	29.84329545	23.6958869	24.63028957	29.7722664	25.49160333	16.913179	26.34102897	28.20679946	28.40401321
19850804	1985	8	4	25.58154403	25.9568937	23.79281015	17.42427254	20.90340104	21.65218413	22.49419834	25.2252664	24.49423027	26.64178354	25.9568937	23.48375001	21.20888639	22.6390081	24.00199884	21.29789986	23.77278471	25.89553336	20.87523116	29.78801031	25.89112799	28.8173682	21.99525396	25.35219151	19.44059516	30.55329114	23.39567029	28.60574547	26.05426108	22.924441	26.68266509	26.51250656	30.8855738	29.71384292	27.52901482	25.42162978	23.40535135	26.84082723	22.58095971	25.73391708	30.77433453	28.91765576	17.32713641	29.27473287	26.49292822	30.16533397
19850805	1985	8	5	27.21954266	25.61336199	23.2873275	16.48225659	21.85346668	22.49419834	23.23572763	27.86426889	24.34061118	26.17081501	25.81676355	24.52268317	21.41258614	21.81698787	24.82568091	22.05768651	24.76288112	25.36650599	19.71815356	30.4732357	25.92950392	25.69557359	23.31112482	26.40180858	19.62613266	29.32179606	22.82414939	28.53810564	26.06812272	24.69787096	26.61430545	26.55168972	31.38349089	28.82366614	28.10616547	22.66180778	24.04094674	28.19966019	22.56009414	23.9672193	33.79833876	25.89639706	17.00337533	29.2081831	25.65219433	31.92222651
19850806	1985	8	6	28.19130287	26.73586929	25.36254961	20.18111	23.79404368	23.9847798	27.50815599	30.11047442	25.72030934	26.61354104	27.86837662	26.35078687	24.08997173	23.69878343	24.8203013	25.85733087	25.40915661	25.41172427	20.36493728	30.22243133	28.01770818	26.49204801	25.68602291	28.02286946	22.24918523	25.15578999	24.29565241	26.7158961	26.83367474	25.5696046	28.67784887	26.31809261	31.51019199	29.92098033	25.13635029	23.73599464	25.66926356	28.52145044	21.92237409	24.96735551	32.9611893	25.38908045	17.51513042	28.69824021	26.49943477	32.54642521
19850807	1985	8	7	26.35047758	28.70555686	25.99326895	20.93565675	24.06418068	24.70496045	26.39635975	31.04883978	26.4874629	25.74198938	28.70555686	28.22538325	24.83445721	23.69673766	26.38525945	25.57064204	25.65470743	26.08184424	20.9545757	29.8019179	25.84576182	29.68866731	25.44794577	26.02432398	23.96503796	26.08050666	25.19796791	24.53446127	28.18527488	28.43073113	26.31809261	25.16649384	32.47177557	28.60065172	28.24238305	25.41666178	25.86733365	23.81629004	22.98423384	28.0621928	33.53136327	28.60310645	19.16834925	29.55421794	26.7017279	28.39287817
19850808	1985	8	8	25.98576263	24.23268789	26.00936033	21.74771724	24.02068796	24.60537961	25.15164478	26.00913654	26.19315434	26.7867099	24.23268789	25.6439574	24.5156221	25.34484908	25.86733365	24.425283	26.00936033	28.44942018	23.07614824	25.29675025	25.80952179	32.79892577	24.44453253	25.06126897	23.39252664	32.09895906	24.8793907	26.51292985	25.817137	26.4904224	25.8102344	26.65458185	34.31536879	26.1429248	31.06290043	25.42384764	25.71254858	26.05426108	24.70779615	29.34251724	26.89881332	31.60686237	20.02048045	31.06380302	25.71353605	26.49169
19850809	1985	8	9	26.61726672	26.53852937	26.49947599	23.09966842	25.50682505	26.00853738	26.53894713	26.43768181	26.87690811	25.8786065	26.53852937	25.58058817	25.05605794	26.10975866	26.01166893	25.60288166	28.22807582	29.11582552	23.17770981	26.07809324	26.44566434	32.50982943	24.92153741	26.44566434	25.26166171	32.53938117	26.4904224	30.2438163	28.23913212	25.76652829	27.83389437	28.95418261	34.80374655	32.94055711	32.50280433	26.43744337	28.06147676	29.01859058	25.40729634	29.50055218	26.49288379	31.73949874	21.1623864	30.12789732	27.49146002	32.68441461
19850810	1985	8	10	30.8156379	30.75094107	28.37201698	22.88875854	26.51771419	28.36622575	29.36478877	29.53068811	30.90801167	26.44286024	30.75094107	27.84630336	26.00677762	26.70848831	26.8123437	26.50418364	29.13264682	29.31307571	24.35779845	28.8138531	26.48464189	31.42279344	25.76307512	26.20810228	25.93872798	33.65850201	28.60880626	30.88111525	29.22640909	26.48025359	30.60801835	29.2302305	34.69436683	34.66560927	33.36851555	28.19700808	29.5979663	30.08367635	25.75448233	26.56005444	30.33854295	31.82737117	22.49083195	30.61454655	29.93125603	32.17010585
19850811	1985	8	11	31.49300419	31.26624114	30.23774922	23.37923015	27.84078778	28.646404	30.2803745	31.04883978	31.40333262	27.90467716	31.26624114	29.62786212	26.59626333	28.48373415	29.05758224	27.76695262	31.08148637	30.09516697	24.36748789	26.90615816	29.16199298	32.35783491	28.35826115	25.90932507	25.70697081	32.59568651	28.15224538	31.78843882	28.38732051	28.95390825	30.60612697	29.42988249	33.4380906	34.67874185	30.42816038	29.09961882	30.88093434	30.00134939	26.23220049	29.59976834	31.74641155	30.60440094	22.72323088	30.93413474	28.7328889	33.05646222
19850812	1985	8	12	30.0870668	31.78338762	30.90081202	22.41059365	27.85329407	28.75018245	29.30548263	30.61768981	30.79702614	26.08382114	31.78338762	29.27473287	28.10873684	28.22993839	29.34560495	29.2302305	29.73296641	31.70112608	24.80020228	30.86838113	29.29194427	34.56079299	29.36871872	29.24778164	25.91792278	32.0439945	29.70290898	29.83629802	28.28098429	30.14289497	26.72206969	28.09489003	34.57886832	30.79702614	34.23298157	29.54880492	30.68434857	28.55534941	26.35497105	31.81703802	34.97213317	32.80569764	23.42459322	33.09128391	26.3487124	31.50610556
19850813	1985	8	13	29.89209482	31.33138663	29.72158151	23.6029595	26.47352535	28.73742482	28.12337625	30.58331495	29.5979663	27.90472378	31.33138663	29.01524067	28.57372575	29.56499367	30.63270692	27.63764716	29.53784983	30.74457078	25.93846887	32.37780597	30.07607024	33.67540369	28.27702376	29.31539038	26.150934	32.91662969	29.16449191	29.79124162	29.27207439	30.45687687	31.61456085	29.11944248	34.26814566	31.55020296	31.84372047	32.30053003	29.89795555	29.13264682	28.36846836	30.76783971	32.6338534	33.2735452	23.83246365	34.22400891	29.35219814	31.39561473
19850814	1985	8	14	29.52472577	30.01762847	26.772379	22.72834219	26.26707408	28.07645379	28.84975451	30.83260863	28.99796822	26.58510777	30.01762847	29.50588895	27.32057773	28.28548899	30.66241449	26.55429172	29.40560807	31.39467094	25.50259559	25.9705821	28.64237291	34.19195119	28.41615139	24.68433889	25.52726616	32.22346339	28.49320993	28.88402862	26.64387748	30.36727681	30.16015715	28.42433588	35.4932083	28.68768478	31.8111146	31.41618608	29.66048601	26.72069833	27.67993982	30.2458737	28.99075653	33.41649944	24.2868665	33.52601345	26.88881472	30.99478514
19850815	1985	8	15	25.73459636	31.15576898	28.47215723	22.85102425	25.7630857	27.52032843	27.69513652	30.35139516	26.66157145	28.10884964	31.15576898	29.09441926	25.80811458	26.53912591	29.3249255	26.04177651	27.58119767	28.21060892	24.37080991	30.02846861	24.97536174	28.95972309	26.11176764	25.71764156	25.48514522	26.46120143	27.73909813	24.10206348	28.9180687	29.10629986	30.48692471	25.20540662	35.45832933	24.74724831	26.44566434	25.79587175	28.64624872	24.00803024	25.88177452	28.53805196	31.20778187	30.13194853	23.0216389	33.80478706	25.47389534	25.71088266
19850816	1985	8	16	29.34282685	32.02001974	26.21560941	21.5521519	26.53888626	28.06163988	29.61012241	31.70155843	25.04019934	29.12255322	32.02001974	29.96940602	25.78940004	26.34047229	29.27318294	28.87444024	27.77768609	24.56691082	22.9163088	30.38747784	25.62616945	24.08559446	29.03099306	30.45831289	25.72030934	25.70439376	24.46969659	25.54164597	32.06640882	29.35132329	32.13365951	26.03924945	35.58844344	29.82745406	27.94577224	24.26599247	29.78845941	26.76893742	24.02631342	23.47929671	34.98575269	24.49397078	20.18475574	33.53472931	30.41353476	26.73600399
19850817	1985	8	17	30.50396083	32.87474747	25.3812604	20.66588278	25.26591588	25.09582766	31.94115931	34.03398175	24.87285574	31.45661142	32.87474747	32.0035131	22.66728268	24.13511092	28.69589966	30.15233092	30.34238148	25.89991588	21.39127618	30.05332532	30.53448555	26.25888938	28.18334902	28.36173416	23.64906908	26.62200406	24.41614959	28.14547127	29.14501564	30.16805844	31.84991603	29.23965646	34.32222832	32.29266962	28.02286946	24.68416722	30.34183415	30.52193806	22.92038946	24.66904256	34.63589788	25.68071645	18.57765371	33.0447218	29.5922703	33.03930012
19850818	1985	8	18	30.81558939	32.68761418	26.23508679	22.21841162	25.91880254	25.07314162	28.72620045	32.73409372	25.51923921	30.02722594	32.68761418	31.19257539	24.867943	25.27062716	28.86112017	25.82547334	29.07593344	27.72171795	22.97915132	29.65819821	30.0257723	31.08718993	26.65191478	29.16375119	25.14118652	31.20778187	25.78917097	30.61200956	30.93832596	30.86121168	29.18789114	29.11944248	33.49209203	32.82370197	25.95371782	26.33369943	28.1380934	28.67128547	24.57290703	26.61994358	32.37141139	31.90597155	18.92044851	33.32086481	29.31493901	32.99922254
19850819	1985	8	19	30.94658844	32.04592706	25.96836092	23.25293905	27.74279245	27.72681977	29.64817123	31.90300872	25.83861392	29.35904401	32.04592706	28.50470658	25.09465311	25.86402802	30.09628225	27.62660773	30.20368664	28.53902244	23.45194164	28.15113545	30.38270675	32.08840529	26.44792547	31.83068186	25.25260281	33.79472776	25.72087135	30.85257642	31.35926767	28.15600598	28.58076536	28.21060892	34.28564982	33.86703045	28.82055343	24.54339827	29.80009545	30.58503354	24.80020228	29.00210925	28.88874835	33.14720016	21.26124493	32.76712793	29.41103982	32.05800146
19850820	1985	8	20	31.20713979	31.41370213	26.80112571	21.82815876	28.09503798	29.50674626	30.03026911	32.41256163	26.26187917	28.10226002	31.41370213	30.49416124	26.55861823	26.34800901	26.59565319	28.32262429	31.28779598	29.01524067	23.44374441	27.86837662	31.05325204	23.71473939	28.7157517	26.87690811	25.71391068	31.58643209	26.30359519	28.75689262	30.45831289	28.99736954	31.0078425	26.66107265	34.91867705	28.1586835	24.89843168	20.08174836	30.92266155	26.25401993	25.91880254	23.95730945	29.81842604	25.32785591	20.44294058	33.59883332	29.91977617	29.55637144
19850821	1985	8	21	30.19948345	30.33693037	26.40690036	21.49088609	26.59361369	26.07882257	31.53074511	32.29907079	24.84046835	30.89539766	30.33693037	30.03075415	25.0997142	24.47348986	27.77768609	27.83475539	28.55215076	24.7118727	21.90536019	27.72171795	28.35253384	24.80145515	26.20061728	25.61817306	24.94793536	25.15878022	23.98513456	26.36210318	28.75310219	29.07739182	31.77770244	26.5884912	34.47565936	26.5884912	24.65953622	20.68311765	29.41252264	26.59244358	23.39369416	24.03690401	26.17096628	24.1878274	18.8711661	30.1242176	30.30752136	32.40060192
19850822	1985	8	22	31.35639534	33.01363483	25.32517645	19.38062752	24.69752416	25.03698162	26.30542751	26.79822784	24.10551247	29.86655264	33.01363483	25.58267181	21.97088974	22.59657802	24.86154357	24.23037301	28.76244521	24.92632831	18.5900966	28.45394109	30.44049522	25.95550258	23.56646929	29.58951739	22.61900423	26.57050097	22.8788777	25.51607029	30.37202632	25.70005035	31.15576898	25.99293043	35.06403063	30.90801167	26.3064389	21.00457279	27.76226333	27.93312048	21.11646335	24.45478462	29.22625001	25.76963458	14.16486108	30.2458737	30.07404255	29.45337403
19850823	1985	8	23	29.95076228	28.58348969	25.291626	17.55397872	23.4983321	24.74006156	25.55067226	29.20962968	25.22958886	30.10896819	28.58348969	26.4085996	21.45404928	21.50793087	24.92409785	23.31792157	29.05471197	26.04059268	18.98097768	28.68015461	30.01636079	24.39396422	23.51326607	28.97726923	20.35806118	31.54947783	23.95514146	29.58951739	29.91008255	24.93016714	32.29745397	28.18128115	34.15029365	29.38244524	31.20263294	22.54564055	26.59361369	30.90499129	19.94398239	23.88141984	30.96794435	28.19403887	16.86497907	31.8111146	30.79702614	33.1512038
19850824	1985	8	24	25.73485529	29.64832234	29.26943693	18.85085195	23.49743123	24.99176855	27.95271741	30.13194853	28.90676954	26.66157145	29.64832234	28.57372092	22.10445356	22.42523435	22.95192873	25.17598508	29.46495691	28.38917795	20.33638109	28.95716689	25.73033629	25.763531	24.82773668	26.47306558	20.43966407	31.14278643	24.58529859	30.16015715	29.20504903	24.83315785	32.05610423	28.30028227	33.71618168	30.28425282	31.78173281	23.32882252	27.76174122	28.82366614	21.29616691	24.32215405	31.01743804	28.77777932	17.89975755	31.04273878	29.90563071	32.62547126
19850825	1985	8	25	25.68702329	29.06266501	24.24014549	20.91951372	23.13167999	22.74128816	25.67353933	31.13275535	23.65342005	24.71468853	29.06266501	29.08307893	23.2224876	22.31980599	25.8102344	24.66225971	24.76161176	22.93072388	19.60202961	29.99167559	25.66429612	23.63520625	26.2640915	24.67808628	22.73524098	24.84046835	21.94760826	24.79911622	26.65694685	26.7158961	28.9335535	24.26296931	34.86401242	26.54596203	25.82685045	22.00569429	25.33752851	25.313077	22.1735723	23.43761588	31.24965133	24.78708645	19.22137662	33.53773699	26.29348495	25.34294195
19850826	1985	8	26	23.97145047	26.7912012	22.66348763	21.57535802	23.24109978	22.90834118	25.29862313	28.67021702	22.23781702	23.11868812	26.7912012	27.97865848	23.64539668	21.69011937	30.9810729	24.20224779	24.40077018	23.67007169	20.04389499	29.97412174	23.20432787	22.87312568	24.81545469	28.52145044	23.18801425	22.55823077	23.32986645	24.42886675	28.98797186	30.92862985	26.30234433	22.9997187	34.64185596	25.01317892	23.3092408	20.6452564	24.15669905	25.12457582	22.54815026	21.3718429	33.19405572	23.15287927	20.57361063	32.79139213	25.51075136	24.89434655
19850827	1985	8	27	26.16326211	29.68909099	24.13320548	20.95672155	24.11915952	23.94253393	25.7630857	27.86837662	23.96322178	24.40893001	29.68909099	25.98991842	24.65400795	23.75007218	29.94417421	24.22322843	26.00677762	24.63821557	19.79044457	26.40234599	25.92581915	24.72984844	24.4684745	24.9216385	23.58989981	24.00271319	23.97970897	24.85538354	25.86733365	29.51644795	24.60936703	24.71003847	32.03468759	25.90483199	23.88621765	20.86195925	25.65896969	24.8603774	23.11448218	21.47529152	29.45243384	24.15104265	19.44608103	28.94256936	24.48276655	25.30564128
19850828	1985	8	28	23.69861474	26.62451393	24.43913169	21.51394455	25.45474293	25.60789091	25.64543929	28.78863651	24.98450365	24.94479216	26.62451393	26.5932675	23.52032833	24.37908786	28.59858085	24.30145673	26.08184424	25.93204365	21.7943329	32.05507697	24.70779615	26.36071837	25.70887838	26.49947599	23.95757059	26.01166893	24.79646497	25.62529564	26.70566013	28.57372092	26.08957725	25.78844045	33.53999077	25.78446212	24.88800846	22.17595697	25.39523259	26.06253265	23.65005155	24.43898963	34.67020484	26.39764179	18.65844846	31.97689233	25.95890175	27.94143576
19850829	1985	8	29	25.95575568	28.1121069	25.45797369	21.34533539	24.59476097	24.95043939	25.33022973	29.02031221	25.27357836	25.61944343	28.1121069	26.35313889	24.90930476	24.61681243	27.89041259	24.5618653	26.31809261	26.25198983	21.61215619	32.93640487	26.02432398	29.73172428	25.45050159	28.42055507	24.32317205	28.5768674	25.38813214	26.7017279	30.58324426	28.32262429	28.13783606	28.13783606	31.58098871	26.63178258	27.96371557	23.32797566	25.06126897	26.14883706	23.72339035	26.14968363	32.32489041	29.26134669	19.12166875	28.86112017	26.37464153	29.43431508
19850830	1985	8	30	24.5220974	25.81765044	25.78681076	21.38381788	24.29365855	24.58921058	24.56292741	25.51152934	25.79435872	24.6002473	25.81765044	24.74233889	24.41216058	25.87714013	24.98450365	23.84908402	24.75335491	26.59940653	22.41753753	31.68489591	23.95947679	32.81977724	23.73074418	26.77513078	24.07268675	30.83561411	25.91180684	29.18345745	29.29011524	25.71987602	28.27652683	28.80146535	34.09276548	29.02870726	29.39431046	24.56566603	24.79905876	28.53254616	23.77603774	29.29718942	32.90782702	31.01422124	19.048007	32.63455725	26.35483546	29.12397554
19850831	1985	8	31	24.75679753	24.2477618	23.91075985	20.25969972	24.27889119	23.86737529	24.71371888	25.34294195	26.25680806	26.29931848	24.2477618	23.72022131	22.57498038	23.00119713	25.06607846	22.80049097	25.67997323	29.01859058	20.10781862	26.59033773	25.3933201	31.85490655	23.2147512	23.39954474	23.4841805	31.10828449	25.02346993	29.03931198	23.98364518	25.17506072	28.81843916	27.71065452	34.26814566	31.56052546	31.00299941	21.66228487	25.23730416	30.07913136	21.35298486	28.53254616	28.68766412	32.40682882	18.25061305	33.00312878	27.57060111	32.31871982
19860601	1986	6	1	29.10629986	29.95032643	24.14792572	20.26011721	25.71677355	25.15400936	27.72850327	28.6743572	24.24218068	29.28997838	29.95032643	28.53805196	27.26465162	24.84920157	26.37671117	27.04141724	27.99278476	25.73459636	21.2087843	27.88121876	29.74208726	27.6367906	27.87209698	25.90550629	24.08655355	25.48959079	25.29855235	25.33208788	26.58581676	26.50596087	28.89801163	24.54407313	32.66333124	28.33379548	24.39311484	24.06059163	27.92721319	25.38813214	23.15287927	23.13858039	29.99358429	25.48257938	19.4965889	30.7745171	28.89968598	25.48211269
19860602	1986	6	2	29.59893225	32.39325028	24.24213651	21.33733952	27.45794632	27.24553059	28.59294231	29.9154526	23.60789711	28.54914736	32.39325028	28.57151334	27.43001225	24.8890881	26.4904224	27.19979263	28.64701179	25.13580401	21.77067289	29.0818086	29.18441481	25.10298245	26.46993369	28.10923273	24.05816021	25.72143422	24.41430074	26.37386072	28.81042959	26.40180858	28.35253384	24.50146796	33.29368859	29.07314561	23.44398173	20.66929157	28.97900892	25.77620323	23.3012306	23.46662664	30.11366304	26.00853738	19.2621864	31.35926767	28.08001464	26.03361392
19860603	1986	6	3	28.50403414	29.2957975	24.05816021	17.83939466	21.20096606	22.59873749	24.01396735	25.3045664	24.77985063	28.24633075	29.13736518	24.53981482	21.72295941	24.20738332	21.9583071	23.77060676	28.00804332	27.91941652	21.25368604	28.67059889	30.13195523	25.3933201	23.2603652	26.57386437	20.2613782	28.5454405	24.2477618	26.41635613	26.05121066	21.87841297	28.94770863	25.54397717	33.65850201	28.16964717	22.9373383	18.23193414	25.80934481	25.86341798	22.35151534	23.56627578	30.25537239	25.81729757	14.36093907	31.0322598	28.23394126	26.07062509
19860604	1986	6	4	25.92766298	25.00761909	23.58903642	17.14078699	21.82298654	21.11422018	23.56053459	24.00672648	23.81929098	26.27364712	25.29949634	23.52866462	22.53516508	22.19631782	22.88110021	24.78389991	24.60017257	26.20642413	19.21320711	28.92326615	25.57049478	23.33130883	23.7204015	26.56550693	20.24149886	25.66903876	22.15303834	26.2640915	26.38322225	22.38792188	30.58087514	26.36203154	32.43076943	26.58510777	23.365439	22.60760204	24.41176318	25.54164597	22.00872925	23.33130883	30.71253179	24.56360772	18.30359023	30.35338139	26.83567475	26.18571342
19860605	1986	6	5	26.61565509	26.07291101	24.28255328	20.82621147	23.47827523	23.56650537	24.83634042	25.96566678	25.32047545	26.57067786	26.18124572	25.63667094	24.60115723	23.95664826	23.92382468	26.10230457	25.48262115	25.37435046	21.62893642	28.87847996	26.0815839	23.66686693	24.26148335	26.3472654	23.80584859	25.72555348	24.64874651	26.52719507	26.24645786	24.30354308	29.23965646	25.32295269	30.57458705	30.08321952	25.06456949	23.26024982	24.81809416	26.84319957	22.69473491	22.45357758	30.55551154	23.81276303	20.5604143	29.38840339	28.65953207	25.42059256
19860606	1986	6	6	29.1464718	28.22297932	24.75940423	21.71232155	25.80664171	26.16951348	26.07829092	26.58983811	24.70496045	29.0365916	27.83795917	26.24698051	26.08588612	25.0592206	25.62686354	26.18176811	27.88332302	25.44965695	22.09587642	26.84800087	29.21553962	25.11299418	25.78164888	26.37020086	24.91989295	25.51090381	24.27141432	26.76893742	26.25888938	25.83304416	30.01353357	26.68326796	31.45391358	29.9904892	25.96306439	23.94949304	27.35898241	26.84082723	24.47348986	24.24162364	27.94143576	25.4685629	21.15387843	30.57505279	29.57861167	25.35425748
19860607	1986	6	7	30.29841941	31.60982241	24.96035341	22.41753753	27.51291045	28.54614821	28.92502695	31.01128695	24.5777884	29.14957646	31.3448734	31.16566063	28.95271087	27.88306906	26.68579791	29.02087509	29.38803711	25.35955585	22.64780515	29.62723564	31.71339033	28.13231435	29.66048601	31.03948873	27.67104251	26.63178258	23.98089929	29.36723945	30.8269895	28.16536751	31.16992408	28.47211768	34.63458888	29.93671722	28.5931666	23.66686693	27.72637431	28.01635144	26.47352535	25.5874707	31.15755681	26.47569492	21.38381788	30.41353476	30.28315608	25.86330334
19860608	1986	6	8	30.60801835	33.02643984	26.08382114	22.21908934	25.92862609	26.40955734	30.48598717	33.28844527	26.32191877	28.07500812	32.97910634	33.56806733	30.32042072	28.47065562	30.91981129	31.58438675	29.51675988	28.43741644	24.86938803	30.61626207	29.94242817	28.31492628	31.65930509	30.94846084	28.28963353	29.67638961	25.99714707	29.41155788	31.13103708	31.82474071	31.86653787	29.55178937	33.90351099	29.55178937	26.34666953	25.727103	28.12890446	28.3567874	26.54553068	26.43821183	29.87571915	29.84842122	21.12328943	26.2775658	30.37032399	26.15514176
19860609	1986	6	9	32.78403571	32.55159044	28.6415018	21.87528735	28.40401321	26.46709648	29.96940602	32.75365364	27.82067816	26.90615816	32.55159044	32.20560195	28.8006889	25.6979589	28.02511891	29.77434321	32.15303594	29.54064364	24.34016359	29.84963309	31.9395227	24.44916453	30.40366641	29.94939899	26.17810011	28.01279758	25.57303776	28.28098429	31.82636113	28.74485478	31.79158166	28.38170444	32.53938117	31.04118368	25.31747019	26.62215788	29.18355498	25.81169356	25.8786065	24.65686426	28.78863651	25.93410039	21.46822004	28.44928156	26.72051272	26.56012274
19860610	1986	6	10	29.72329823	30.36213924	26.23238447	22.09659842	24.40143591	25.14810445	28.28570628	27.96619896	26.34800901	25.15203668	29.6163383	26.17096628	26.10316395	24.61183335	24.46545311	28.21457674	28.57372092	29.58306936	22.75145181	28.58837411	30.84817501	28.14547127	26.0484456	28.19711181	25.00564794	26.35319274	25.89430656	26.89881332	28.58348969	25.04661532	29.26943693	25.62010875	33.26635985	32.26273404	26.3864767	25.29827729	26.40690036	26.94320805	25.16428564	25.59516479	30.54832105	26.52140844	20.43077816	30.25293399	25.40736825	26.96542726
19860611	1986	6	11	29.14480244	28.48240642	24.69938239	23.59738334	26.20448787	26.20426558	29.14480244	29.67909209	25.96615199	26.33615581	28.57256572	31.03984002	27.9295597	26.08755719	23.75127697	28.87647256	30.02390369	30.67451097	24.19524747	26.73261851	30.59398753	26.48053799	26.20280933	25.48041022	27.97865848	26.88942781	25.62686354	30.08585241	26.47306558	25.08658686	32.45947783	28.98215057	33.25766676	31.1735877	26.27686603	26.64978723	29.47701118	29.49764118	26.38828722	25.76430046	31.90597155	26.94239332	21.9666516	31.09767649	29.98168012	28.54450532
19860612	1986	6	12	31.27563188	30.8122257	27.54976638	24.26148335	28.19929824	28.13026682	31.93691959	32.82719915	26.38979056	28.95728392	31.07548962	33.83665104	30.57112011	26.11609102	32.10720202	31.76325287	30.09477451	29.04122109	22.9472416	28.8156795	31.23561738	25.96418475	32.66049309	28.52844166	28.68316145	25.72804451	24.8080683	26.56732059	30.34238148	31.99445462	31.72764475	27.64517071	33.21034565	29.58951739	25.60149604	24.01003965	30.70177081	26.4975351	26.46531544	24.5810739	26.37937706	26.38586902	22.88788077	30.00092526	29.53068811	26.12201727
19860613	1986	6	13	29.01269705	30.03986163	23.99271457	21.5894574	25.49503702	25.16121793	29.26612214	30.84045662	24.0308542	29.78845941	30.03986163	32.41256163	27.62894765	23.97994281	32.2485302	28.73473599	28.27865817	27.21461315	20.72511662	26.9271493	29.85350014	25.58825999	30.25822078	25.96259421	25.61262442	25.7068502	23.85417919	25.15766278	26.03361392	32.3457222	30.16689583	24.67438089	30.42816038	26.53852937	25.61171364	20.4972157	28.49620017	26.17651831	23.65967951	22.7880525	26.5559802	24.92373883	19.20590337	28.19590835	28.63715045	27.43753201
19860614	1986	6	14	28.85860447	27.73321102	23.89233211	20.82042468	25.44967792	25.5602232	27.28769265	28.87323613	23.90536219	27.23631207	27.67634972	28.86930707	27.17487249	24.64246108	28.8173682	27.0662929	27.17487249	25.57258939	21.64481273	24.77683205	28.02730298	25.82121895	28.44426828	23.71463152	24.8410572	25.16382738	24.21164225	25.18611444	25.75924675	28.99796822	28.16715647	25.04702817	32.25729188	26.17107162	25.77131907	22.02849343	27.4024151	25.77131907	24.49587313	22.36679881	25.98991842	25.2447324	18.65766803	30.36653443	27.68338544	27.89949881
19860615	1986	6	15	26.60023629	25.49370397	24.67798416	21.74115324	25.20639182	27.10280387	27.9035826	26.15225882	24.33696894	26.31770123	25.87476072	25.80207359	26.09872694	25.67311815	25.91880254	27.52929187	27.81311085	27.22735666	22.24408171	25.30445634	29.13858955	28.3358567	25.37699066	24.86932481	24.82952889	25.79521714	25.04691593	25.11943626	25.67623652	26.73711413	28.40401321	24.92584294	32.17988895	25.62216294	27.38817919	25.07743349	28.26569142	25.66668885	25.69433688	23.84761136	26.22479693	27.49145195	22.10615081	26.51651436	26.36371007	26.12245439
19860616	1986	6	16	28.16776261	27.98511717	24.20650619	22.73633329	26.15208045	28.19405098	27.91670117	26.43744337	24.9347944	26.13779995	27.93252724	25.98234827	25.96028072	25.05298213	25.4528065	26.38153673	28.16061198	28.00214805	21.67322	26.17089739	25.95371782	30.43304312	25.00608064	25.98713243	25.37534217	28.43375255	25.52838747	26.54134078	26.76330202	25.24306437	28.70342352	26.24546297	32.94055711	25.44553436	30.17951118	26.21957373	29.04938568	25.80319228	25.39831726	25.5747844	25.90932507	28.95897942	22.15509341	28.02286946	25.24716779	28.7164263
19860617	1986	6	17	30.85579901	30.42117515	27.18174373	22.68440641	28.17857103	28.0081391	29.02587284	30.7193464	27.33012317	28.53387747	30.1141061	30.77547892	28.52099147	25.63729172	29.51675988	29.29098699	30.12401675	30.65587278	21.52872603	25.75589052	29.02139412	31.37114891	28.27652683	26.66858182	27.38495913	29.63599859	25.70172247	25.35294709	27.82325236	29.96643985	26.46314476	26.51907189	31.83068186	25.51409475	31.08223378	23.6564627	29.66059039	23.60563761	25.13374226	27.79133712	26.07062509	32.17276063	20.42589133	26.12444624	27.65597878	26.64039012
19860618	1986	6	18	30.43169618	30.69331298	26.3546294	21.72811594	27.1688427	27.21812417	27.72504778	28.91407535	25.06047107	29.22838092	30.69331298	28.40423696	25.02784297	24.03383585	24.91806989	28.0730399	30.05966393	26.83722757	19.05750003	25.81327704	30.05020174	25.52613005	25.75283685	24.82288604	24.76152816	28.06622737	23.97388384	26.59626333	25.5321026	25.5167727	25.87154562	28.39141745	32.5442885	26.25215731	25.90860555	19.90924343	29.91211521	24.48525003	22.82494518	22.69194056	25.53392631	25.62540988	15.79934649	29.66364786	25.8102344	28.58076536
19860619	1986	6	19	26.38019535	28.70134211	28.09135352	19.65032621	25.35580595	26.05809889	27.48799217	25.89094467	25.86756982	26.28607159	28.5598024	25.72316232	24.42466155	24.57224165	23.15949527	25.87956512	28.55673853	25.91461282	20.91440621	25.60288166	26.06812272	28.21661341	24.94355002	23.42471685	24.25884429	25.19807427	25.42292775	25.16382738	25.06056114	23.92410898	27.68865646	25.11943626	33.83172902	31.30114404	25.23660911	22.76937334	28.29308441	26.26580953	22.22532818	24.0524824	26.61854438	27.15343035	19.04532235	29.40521385	26.17810011	25.90699479
19860620	1986	6	20	27.44760166	28.29482445	28.26790579	22.10000982	27.81244203	28.81202784	28.24517904	28.89683917	27.96937855	28.48549487	28.45954009	28.54943739	28.11881256	28.12141235	23.69878343	28.39853892	27.61134745	29.62270101	23.80661997	24.86173544	25.67997323	31.12652091	26.26379593	23.99674362	27.79173212	29.29031276	27.83165215	28.08538893	25.34250516	24.32552858	25.91180684	27.6236803	34.14369561	30.94135825	28.94541851	26.12031275	28.58503473	26.02251948	25.91247105	26.30542751	25.13898447	30.67377716	20.58447746	26.25347883	25.42083431	28.01873751
19860621	1986	6	21	29.41540284	31.70473221	29.12262284	22.41233879	28.26305714	28.77182523	30.32042072	28.32388012	28.19866968	28.61099406	31.70473221	27.78901114	27.16226206	29.10354463	23.51305929	28.99631452	29.99346758	32.16876774	24.48823377	25.45731116	29.8595027	32.79479504	25.9758872	24.74235165	27.27161144	31.55692768	29.10354463	30.13848234	25.46010035	23.43822351	28.25867983	29.09441926	33.42856779	28.59121497	31.97544278	28.61561943	29.40290352	26.38153673	27.73905967	28.66138226	25.50327496	32.33537218	20.20178911	26.16659484	27.68865646	30.53143041
19860622	1986	6	22	29.46236803	28.4945646	30.01268641	22.51838609	26.0831744	27.65136871	25.78409589	25.55479691	29.35188754	29.16946588	28.4945646	24.57163242	25.38147887	28.29853972	21.97950047	25.47970914	29.60922069	31.57231838	24.15701878	26.73711413	30.08935188	34.13396798	23.81213905	26.16406403	25.76538511	32.33034247	30.8269895	30.83408719	26.41632239	23.97469644	29.57303312	30.5713011	31.16992408	29.58951739	32.37600914	29.73383109	28.27541794	29.59741124	25.4731541	29.25696425	29.33730858	33.11290795	21.8273853	25.96306439	29.6726836	30.99487496
19860623	1986	6	23	29.39848139	27.58691759	29.31855556	23.18032549	28.17519054	28.49722856	28.19581332	25.78957445	28.19700808	28.82503461	27.34786927	25.38535841	28.35188378	29.56182783	24.91806989	28.56087311	28.6292809	32.64629319	24.75260984	28.3003745	29.48945503	34.35360544	26.11333474	26.40180858	28.31020019	32.27826107	30.70147077	29.93227187	25.26900021	25.67805527	29.18345745	29.2957975	32.38776728	28.83758866	32.55636731	29.90944396	28.8772646	25.57915433	27.96906017	30.20688267	30.87187261	34.04519236	23.43985091	26.73983948	29.6331999	30.16689583
19860624	1986	6	24	30.35222323	29.4114341	28.91647945	23.69878343	29.89791168	30.16775163	30.71513206	28.97900892	26.2829831	28.22993839	29.22958526	28.57479508	29.97753646	30.05943493	28.82792754	30.40031113	30.72432014	31.32064116	25.07232457	25.90483199	30.91746446	30.84615933	30.07129882	26.54553068	29.07093631	30.66733727	30.4269305	31.12904554	25.91900124	29.46268996	29.56499367	30.06742834	33.58355726	31.01450987	29.0492537	27.41743362	30.63031632	28.85337688	28.58008132	28.08091402	30.30393783	31.75060679	21.97837402	28.82647059	28.96073151	29.81313839
19860625	1986	6	25	32.10916277	30.64102839	26.53287235	21.5831467	28.61117626	28.34867479	31.41947516	31.18697261	25.53076484	29.06015798	30.82459602	30.35338139	28.17991499	27.18918404	25.5632529	30.64359448	30.26280435	29.65986756	22.51201229	26.05843689	30.65339469	28.90249789	27.58290639	28.71423812	26.89230422	30.01353357	25.77916889	29.65819821	30.2802336	26.12736421	31.30652998	29.62271272	33.68263234	30.19702479	30.38377171	21.03128362	30.07129882	28.00987734	25.62025349	25.79750893	26.42200961	31.21674989	18.14650085	31.23572067	30.31124338	30.26557211
19860626	1986	6	26	29.94805416	29.83781329	29.01833244	21.18728168	28.82990539	29.73149165	31.19090802	31.74983227	27.50842384	30.15807922	29.83781329	31.1429424	28.48669897	26.95721702	24.0193178	28.53810564	31.63196479	30.52167152	21.09143246	28.24238305	28.52119585	30.22576501	27.65597878	30.17951118	27.03277122	31.55692768	28.34825068	30.27277858	30.85257642	25.45871931	32.01254756	29.35219814	34.52984054	28.53695509	30.30946823	22.36881024	31.66152834	29.0492537	23.80612263	26.11640654	26.83021379	31.35429967	19.61194163	28.7715931	29.45979153	29.16239022
19860627	1986	6	27	30.72442938	30.78722627	31.60100098	22.63966804	29.57882381	30.08470977	29.75983398	33.22639235	29.56143585	29.99984099	30.86077025	32.68441461	30.15915841	29.25749802	25.55695303	25.46365933	30.2803745	30.06709427	24.48816883	29.10360826	29.09441926	32.74905765	28.99736954	29.91562953	30.29841941	30.00092526	31.90224358	29.31493901	30.40366641	27.71065452	31.25634857	30.6390547	32.77589419	31.07537159	26.05451785	27.93746089	29.76662735	29.15380037	26.85619202	29.78123533	31.45661142	32.85873906	21.68212396	30.96208513	30.40186502	26.7894986
19860628	1986	6	28	31.48589338	31.73543652	30.26557211	24.88800846	27.68194225	28.80047529	30.94183265	33.1620775	28.60967057	26.87690811	32.06956343	32.38349124	30.4608281	30.66241449	31.87538629	30.33405246	30.51074313	25.59126528	25.13637144	29.09835503	31.18371546	30.11047442	31.74834897	29.68614898	29.74142152	28.22807582	27.83389437	28.71371195	30.79000043	34.13984317	31.24015885	26.48025359	29.62723564	30.32761416	26.28417826	29.01902678	29.81165128	26.11598436	29.11665296	25.52869926	31.36367484	26.77442151	24.18110877	29.96643985	29.79124162	25.17068241
19860629	1986	6	29	30.48152429	30.46552575	25.9870802	23.83936512	27.67993982	27.48799217	29.0520038	30.60971274	25.95226906	25.74198938	30.82868476	31.58383808	29.32068957	28.50425759	29.43485439	29.4832439	29.38932945	26.51109505	24.34016359	29.1213337	29.11582552	33.90404937	30.90683526	28.30800993	27.81594811	29.07893375	25.49592382	25.94310975	30.23638484	29.78123533	27.96849467	25.48808489	32.18962074	24.71560685	29.30537224	29.0073937	28.85665101	23.96322178	28.23799595	27.95228791	28.98215057	32.17922152	22.70896965	26.85519573	25.30445634	25.24322313
19860630	1986	6	30	30.08254817	31.58345081	25.6979589	23.46226041	26.51422447	26.2087974	30.66084046	31.55722507	25.47796209	26.68266509	31.67111166	32.15859417	29.48644272	26.63178258	32.66742202	30.82943968	28.06123689	24.98755676	24.63420397	26.32902672	28.94824548	34.60287275	32.97453061	26.3148319	28.25911922	29.4511554	26.70766096	26.37937706	29.26944864	32.01254756	28.02125737	26.37937706	35.26801145	28.24238305	32.30491316	29.53088159	29.84649197	25.35219151	27.92052455	30.23774922	28.42433588	33.61642759	22.36029316	29.94760314	25.76430046	29.65173858
19860701	1986	7	1	32.1052827	33.60380899	26.30359519	23.93820227	28.35008078	28.35008078	32.08262338	32.86319973	29.39775264	28.00987734	33.60380899	33.90404937	28.84908163	26.8123437	28.39287817	32.21979436	30.66241449	28.93406962	23.52788426	28.25273839	31.52897998	34.19451994	31.85818453	28.79556361	29.9154526	31.7662828	26.24586025	31.151174	30.46149408	26.66700258	31.68227609	29.23149868	36.48155926	31.27344701	31.41992872	25.02860023	31.99395204	26.84488692	28.1827155	30.48865946	28.80888365	33.91383718	20.34475058	30.64090966	28.50437382	31.33497746
19860702	1986	7	2	32.50136367	31.33917895	25.61817306	22.9938262	26.50418364	26.60687872	30.83276839	33.95186934	26.64039012	30.93142194	31.33917895	34.76876211	26.77024581	26.65458185	32.26225323	30.99910599	29.88604465	26.02700584	22.80173157	29.18355498	31.49449648	28.48569571	31.36579663	30.80214232	28.30523384	28.56986484	25.84054494	30.67933031	30.94752936	31.52512063	32.51639609	29.23965646	35.43352199	31.35926767	30.96338953	23.54879289	30.23669244	29.3573085	25.96615199	26.07484323	29.18345745	29.96940602	20.72339516	28.53254616	30.08585241	30.86770656
19860703	1986	7	3	28.66764881	29.12614349	24.74006156	20.11241843	24.60521215	24.52232145	27.68838423	29.46480937	24.40326358	28.89968598	29.12614349	29.0394616	25.152552	23.88752698	27.46771854	27.6095944	25.98013868	24.54962957	19.48326979	29.82288527	28.15755939	28.30532743	26.19606011	29.92098033	24.9738593	28.01253339	23.86641806	28.59169523	28.11598117	26.20241915	30.28315608	26.13779995	32.82554102	30.00450841	29.02139412	22.06332963	27.74576402	28.59858085	22.94623707	24.91347715	28.09952264	28.77572558	18.24172881	26.65694685	28.72224576	29.20279238
19860704	1986	7	4	29.00414176	30.71562047	24.72304055	19.117077	25.51952239	25.63020038	27.81196793	28.79452875	24.61330958	31.30776791	30.71562047	27.74990025	25.39848243	24.05790094	25.62866487	27.14256395	27.25343191	25.92378549	19.87046507	25.45247853	28.65438701	29.0738987	25.96200943	28.55632359	24.29017536	27.70853391	23.94304476	28.02189427	29.31978394	25.29804545	31.23572067	27.54708349	31.8889852	29.05836695	30.39057516	21.30471216	28.02108073	28.27702376	23.03055157	25.48804611	25.51936672	28.50211151	17.95398463	29.84963309	30.02288262	30.5115448
19860705	1986	7	5	31.22185137	28.44942018	28.36490425	22.09369232	26.92709637	27.65685396	26.07283744	25.45797369	27.20576224	32.63570173	28.44942018	26.53894713	27.10905579	28.28310195	25.50723752	25.87273212	30.00311599	27.82585327	23.45976706	25.45814521	30.44300831	31.24409713	25.82391055	25.50432237	25.68475901	29.16221946	26.03107456	28.10026355	25.35793849	25.5563999	31.98101292	29.6285	33.53472931	31.45465395	31.46695853	24.99624357	29.69524068	29.41103982	27.12842696	26.28298551	28.64254154	30.10971429	22.54933379	29.14134638	31.09767649	30.67356468
19860706	1986	7	6	26.34102897	26.74251606	27.54976638	22.36380866	27.72629089	28.46335684	28.43290399	28.73178997	28.40635651	32.05834506	26.66078725	29.60315943	28.4965122	28.30788908	30.78332166	28.19130287	30.05427778	30.12490467	24.34061118	24.62290846	29.51348903	33.54682008	28.85479807	25.34548397	27.03277122	32.02042563	28.77738312	30.29464603	25.42827439	29.36027318	30.13974804	30.25293399	34.42721448	30.46212862	32.90158553	28.89372816	29.32935991	28.94770863	28.39853892	28.60967057	26.79098715	32.55562907	23.69144541	30.22243133	28.63948219	30.97492739
19860707	1986	7	7	31.00675701	30.59906357	29.41103982	24.28237873	30.23896198	30.2775328	31.49024618	30.60801835	27.92531353	29.12786883	30.24253178	31.19041302	31.33317565	30.21478436	32.15859417	31.98249097	30.48331032	28.39694454	24.91800151	28.97595155	30.49016771	34.91002114	31.60319641	28.74118163	30.1422917	30.9810729	29.43452821	27.98159375	29.06039808	30.59398753	30.61548393	31.06375611	30.86770656	31.06632874	32.90694614	30.73985485	30.74489864	26.78419535	28.97937749	30.12987958	29.57867071	33.3427943	23.99921199	28.20847887	29.57766269	31.22105324
19860708	1986	7	8	33.39563697	34.05919351	32.09865493	25.19493972	32.22456056	32.17946121	33.58936818	33.56810757	30.09477451	30.89749024	33.89157346	34.09336272	32.75574967	31.93904894	33.96139964	33.70183266	33.274505	33.11290795	26.01828806	29.05836695	31.73866188	36.40107533	34.39916936	30.48307728	31.82055588	29.57867071	32.13951331	28.47065562	31.5034784	33.08526409	30.94135825	30.58216784	32.17010585	30.94135825	32.02589083	32.0110097	33.21017647	26.60623184	29.79200905	30.99841994	32.47177557	34.96442593	24.14140728	29.96643985	29.86414557	30.22243133
19860709	1986	7	9	33.86926394	36.80388843	32.41256163	25.99093481	32.61303511	31.2823452	34.26301267	35.17543247	30.44741459	29.15677673	36.80388843	35.9698992	33.91566513	32.66795539	34.48066123	34.03306423	32.4434117	33.31963266	25.58432101	29.76466628	32.0041697	35.66875828	34.22425053	30.6208993	31.80112821	32.01254756	31.98042049	31.11532604	32.31690657	34.86401242	31.10062816	30.90421601	33.20233099	28.84658962	34.47926794	32.66923252	33.24754815	28.82055343	31.32172133	30.95222756	31.28002933	34.52682901	23.18809785	30.59633307	30.36653443	30.52146102
19860710	1986	7	10	33.46863587	35.4051075	29.46851589	23.8873213	31.30376749	30.81107075	33.86860258	34.37514702	30.9117027	29.42911574	35.4051075	35.14441619	29.75344195	32.03882514	33.36872118	33.36460041	31.9890129	32.86884129	23.84182817	31.80514085	31.52007209	35.8818151	33.35969766	31.5034784	30.76020148	31.45003683	31.08148637	31.4479998	32.13406806	33.22379933	32.72292734	30.12251449	33.65036968	30.4826418	34.58353502	25.34484908	32.73392313	29.05655216	28.96073151	31.32337597	31.60686237	34.11961003	20.64873229	30.9142106	30.9142106	30.03075415
19860711	1986	7	11	34.11696342	35.04934541	30.3629893	23.34866537	30.52110307	30.7702909	32.98657384	33.47000872	31.31589537	31.33629155	35.04934541	34.35925883	31.09442585	30.55729503	29.67909209	32.3281911	32.58954461	32.34539998	23.39008574	29.87571915	32.52428529	33.12719562	30.57101295	28.4561105	29.3456219	30.15233092	29.18084782	26.81562687	31.47368417	28.34438102	32.38839707	28.96230415	34.39209692	32.1642869	33.0764541	26.61430545	33.15172227	28.10616547	25.77487765	30.12309289	30.74457078	33.02698982	20.64581165	32.00781576	31.79734977	29.12042281
19860712	1986	7	12	31.38647894	32.90394972	28.84975451	24.90000604	30.53395708	30.16579404	33.36045873	33.30597266	28.93025908	30.46379345	33.33312897	34.35540064	31.84473693	30.95758393	35.43390673	33.11372741	32.23583103	30.4608281	24.43584296	28.28522569	31.73784512	31.75427779	31.84925845	30.31292933	30.49016771	28.67021702	28.40453612	30.51752178	30.96208513	33.88320949	33.20097144	28.68921199	34.66480014	33.10258735	32.55636731	25.70172247	33.15172227	26.01896225	29.11340283	28.75831454	26.46989505	31.78474812	21.73699616	32.5017756	32.30413912	26.78361558
19860713	1986	7	13	33.70705039	33.37813156	30.99424047	23.93783222	30.42490637	30.63492072	33.83630497	33.85055238	31.25260683	30.64090966	32.99126362	35.48413287	31.91564545	32.15651598	35.82747983	33.09480713	32.8155377	33.52965037	25.07295702	26.5449022	32.31690657	30.89516256	34.71112521	29.16700798	30.7170272	32.87154314	26.7017279	31.66387991	30.75122494	34.64170527	32.38613895	31.458909	32.97470736	32.6790329	33.37800039	26.36815614	33.22824893	30.26557211	28.99187422	28.95697609	28.25515468	34.2201556	22.33439798	31.34234838	30.98055932	32.2615373
19860714	1986	7	14	32.13702713	31.51750288	24.96981069	25.06638871	29.29418924	28.06427653	33.55480081	31.95019547	25.91873508	28.59169523	32.0750929	31.90223944	30.19340222	26.39292199	33.11227315	31.80112821	30.74110392	31.43490108	24.14886405	30.96208513	30.70237152	35.17854485	33.76120923	30.45600145	30.28344892	33.23769097	25.61944343	31.16622313	31.05377316	31.59480947	29.94417421	31.82429799	33.87445958	31.5978877	34.06954694	26.66756136	30.91899649	29.05474545	24.35694	26.07670385	29.78123533	35.31853278	21.50847771	30.25125708	30.3739047	31.15576898
19860715	1986	7	15	31.00377065	31.67586527	25.52138613	23.39188908	28.55543267	28.08151739	29.97469796	32.64663437	25.20943237	26.61565509	31.82065284	32.2216636	30.05408602	25.91422827	30.44049522	30.07032342	31.21461957	28.45888745	23.07729337	31.13515947	29.3456219	29.93234927	29.5979663	31.86068731	25.87714013	32.40050272	24.29774339	30.73253606	32.26607671	29.20279238	30.07404255	29.92405217	34.09838423	32.72276635	33.78413172	26.44286024	29.46268996	30.03987586	24.62696537	25.7988267	32.25943399	31.85170998	21.57682084	33.00768433	28.45088704	31.06375611
19860716	1986	7	16	29.94939899	30.26282384	29.09441926	24.06472324	29.81943333	30.9117027	31.13183167	33.05805669	28.86753432	28.79867765	30.59935445	34.8629762	30.74107975	29.88361411	30.43128826	30.51971631	30.67064038	33.23680243	24.30145673	30.49083626	29.89531646	35.72508369	30.05332532	29.65272066	29.08633648	32.44183046	28.32654861	26.56005444	30.21808258	29.27059367	26.55175001	25.30431962	34.21577657	30.92817338	33.11290795	32.3835881	31.47813633	25.3119115	28.12349864	31.57575901	33.02698982	34.7412631	22.23423081	32.53377957	28.6419761	30.65339469
19860717	1986	7	17	32.20824025	31.96254518	29.56511352	26.17477889	30.29841941	31.47813633	31.65210117	31.49081029	31.13939886	27.66682898	31.85517342	32.77796869	31.84925845	31.671463	32.99847943	30.70671834	30.24844708	33.31533459	26.52846736	30.68070615	28.91407535	36.22673738	29.69790997	31.41992872	31.42357296	32.16367943	33.54894179	25.61059467	29.35132329	31.53842566	28.72051503	25.35146385	34.16418101	29.35981041	32.49191346	33.91159346	31.32337597	24.69938239	29.72335974	31.45003683	32.25943399	34.24184834	23.33239036	32.44183046	27.9947537	30.62500659
19860718	1986	7	18	34.72793573	35.24804246	30.9142106	27.45794632	30.78882444	29.78345767	34.41536511	35.55907	26.31331574	32.87474747	35.24804246	36.63261357	33.45695228	32.97205463	37.05712722	33.90614643	29.88521089	30.5173866	28.24332555	29.43644334	33.58807553	37.44444479	35.8818151	31.10966187	33.60636222	31.7853032	32.96116907	31.47506326	31.78811565	35.99691028	29.40653573	30.61548393	34.10681973	29.50560441	32.24715297	33.88998042	32.07506515	30.11366304	31.15389205	32.54916783	32.13697015	34.30922399	25.21636895	32.81811984	30.08411258	30.14019911
19860719	1986	7	19	36.52849303	38.71963339	32.03016428	27.77067066	33.77786788	34.04895962	35.93857561	36.53609391	32.3835881	34.29443178	38.71963339	37.90073361	33.60652998	34.36456774	36.01142814	35.18045145	34.78147505	33.35093624	28.03669151	31.04155031	34.71867275	37.17466588	35.6748413	33.74931761	33.49279611	30.69083206	34.5582549	31.39993523	35.20979749	35.19155303	33.07033531	31.99445462	33.62896755	32.46781275	33.68969146	33.26952388	35.16723938	30.54832105	30.96478492	32.3835881	33.21884489	34.27302172	24.7750297	32.1402244	32.3835881	30.97287878
19860720	1986	7	20	34.67676831	37.16104036	31.49354047	27.13252972	32.9127282	32.77078502	35.31860005	35.39324277	33.20004274	33.35597428	37.16104036	37.43036014	32.40969659	31.96051631	31.06249244	34.8027992	33.95221702	37.3251414	27.62528202	33.69723696	34.14375122	37.96000494	35.25821904	36.07388458	31.79681728	34.32278573	34.86257303	34.00472109	36.34172604	31.41219476	32.38018799	31.16992408	33.61642759	35.23137683	34.16862478	34.0620746	34.42165212	31.29188298	31.44238932	33.26817086	35.40795153	36.17666773	24.97742763	31.57727799	32.17010585	34.31814247
19860721	1986	7	21	32.87092943	33.80616798	33.09623407	26.18713839	32.47051066	33.25496468	34.6681223	35.40994774	31.28840225	30.60612697	33.80616798	37.93426474	33.66362731	32.36346278	31.27095347	33.22102839	34.48300387	34.99154873	25.70502713	31.84372047	32.02001974	31.5985068	34.77950545	33.68713341	32.69550219	34.24650284	33.14798359	32.51493305	34.44700302	30.80627811	30.84824196	30.7066169	34.09336272	30.54229205	31.16846078	28.66543221	34.7754929	26.18514956	31.2744775	30.33810856	35.39909462	33.1931008	22.77338446	31.36367484	28.86473422	34.50718798
19860722	1986	7	22	31.62646156	31.20915485	30.19310403	25.38443704	28.51051998	29.18798548	32.35282639	30.58331495	28.48090289	29.5489468	31.13709684	30.85054941	27.79172575	31.55971404	31.96330285	30.57719473	31.86569634	30.78943984	25.8828168	24.85381929	28.73268046	30.26915304	26.16326211	29.60375442	30.78732134	29.50055218	31.08844113	25.87194483	30.25410104	28.31492628	27.85789645	28.08860244	34.87785107	29.8311721	32.33643586	26.19606011	31.56192187	25.66903876	30.5067473	27.6095944	28.19966019	29.91277547	23.23166545	32.47066243	28.53695509	26.75434553
19860723	1986	7	23	28.95728392	29.31419338	29.74687771	24.50718576	30.2767826	31.04778536	30.13974804	31.45661142	30.27558182	30.90081202	29.99545368	30.50396083	31.23158133	32.37856258	28.22482136	30.39212908	31.1831306	32.74011204	25.82444881	25.45030493	31.51214676	31.56879137	28.99799307	25.63339732	29.5489468	30.38018116	31.67854913	30.46149408	26.80527533	28.30944231	33.52601345	30.53143041	35.44693316	31.56814358	29.91006014	29.08339757	31.24137045	28.53805196	30.69684018	27.92721319	26.47725759	31.00928188	21.45284291	31.34177565	30.80694219	30.70947447
19860724	1986	7	24	28.0006009	30.74360293	30.52249435	23.8592782	28.62649533	28.91407535	31.21293502	32.25651964	30.908094	25.80985054	30.65690396	32.46408733	29.43485439	31.06249244	30.80627811	33.40494199	30.2802336	35.0096629	27.69147186	26.51439779	28.41815091	33.25298031	32.04797249	26.65694685	28.6878401	32.0312297	32.17219745	31.97529504	28.48820532	29.74718178	30.08105692	29.8019179	34.3082158	28.56064711	31.68278044	27.57361068	31.6393924	29.24778164	31.60100098	29.7007648	28.01635144	33.02210584	23.72935526	30.48692471	28.30944231	33.14326835
[truncated: 2,706 more rows]
[truncated: 25 more columns]
