# Supplementary material for: Heat in the southeastern United States: Characteristics, trends, and potential health impact
Source: PLoS One. 2017 May 16;12(5):e0177937. doi: 10.1371/journal.pone.0177937 (PMC5433771; doi:10.1371/journal.pone.0177937)
Supplement: S3 File — (CSV) [file pone.0177937.s003.csv]

Mean daily apparent temperature for the eight apparent-temperature region from 1979-2015
Units are �C
YYYYMMDD	Year	Month	Day	Region1	Region2	Region3	Region4	Region5	Region6	Region7	Region8
19790601	1979	6	1	24.38889	24.40406	26.11200	23.99026	26.07551	27.02870	29.50159	30.39948
19790602	1979	6	2	24.99124	26.72897	26.52012	24.84417	26.82353	27.89666	28.84123	29.24856
19790603	1979	6	3	22.62186	27.53619	26.46581	23.58045	26.12086	28.73027	28.55319	30.57141
19790604	1979	6	4	21.92333	26.86633	24.98755	21.67200	25.72870	29.39153	29.47314	30.38706
19790605	1979	6	5	22.65432	25.33562	25.86535	21.04999	23.51354	28.59288	29.10053	30.76435
19790606	1979	6	6	23.59697	26.80899	27.07713	22.04626	24.52308	28.53462	29.91832	31.04490
19790607	1979	6	7	26.50981	28.21219	28.55310	22.96809	25.85972	30.80599	30.57047	32.45616
19790608	1979	6	8	28.39042	28.95627	28.73646	23.94375	26.17735	29.55429	30.75448	33.03917
19790609	1979	6	9	28.91815	27.59053	29.30242	24.24931	24.93558	26.35889	28.48820	30.84715
19790610	1979	6	10	27.62649	27.22879	28.80576	25.01337	25.64431	25.93687	27.41181	29.26060
19790611	1979	6	11	20.43724	25.91499	23.89005	22.21756	24.96159	26.99861	26.45627	28.25417
19790612	1979	6	12	20.87338	23.12769	21.67266	18.32169	20.85974	24.04650	26.85371	29.86964
19790613	1979	6	13	22.91685	22.74455	22.46696	19.70727	21.77791	22.37777	26.82037	28.52359
19790614	1979	6	14	23.75475	23.42902	23.27946	19.84146	21.90440	23.13214	27.23788	29.48949
19790615	1979	6	15	22.86431	23.29396	23.51212	18.62304	21.04327	21.69033	28.68955	29.55286
19790616	1979	6	16	22.35238	23.01331	23.95010	18.41767	20.17967	22.59423	27.55130	29.88703
19790617	1979	6	17	24.11027	25.14010	25.80096	18.03892	20.55578	24.78880	28.55538	29.60445
19790618	1979	6	18	26.64765	27.62768	26.76434	23.08143	26.19169	27.94310	29.63328	30.23459
19790619	1979	6	19	27.85788	29.02759	27.52218	25.05578	29.50178	30.23990	29.39009	31.65216
19790620	1979	6	20	27.73044	29.41868	28.11081	21.13983	24.86211	28.82981	28.98000	31.66413
19790621	1979	6	21	25.96273	25.38839	26.82864	19.05815	22.71590	26.28921	28.98566	31.23797
19790622	1979	6	22	26.13630	25.12139	27.89538	22.79280	25.04334	25.24727	28.20165	29.52873
19790623	1979	6	23	25.95343	26.64299	29.10236	24.73596	27.18672	26.12650	27.30852	30.46597
19790624	1979	6	24	24.24728	26.98911	28.57404	24.46679	28.13638	29.16107	29.00269	31.23842
19790625	1979	6	25	19.98033	25.56692	25.33176	18.38379	21.53482	26.31448	29.72661	31.90964
19790626	1979	6	26	21.62918	22.98037	23.53844	18.02629	19.92277	22.23741	29.80541	31.76717
19790627	1979	6	27	22.97929	24.23494	24.66461	19.63038	22.60565	23.99691	28.05141	30.56285
19790628	1979	6	28	23.97683	25.18321	25.65408	20.87922	22.82162	25.17948	27.93417	28.70439
19790629	1979	6	29	25.23217	25.41393	26.84475	22.16138	23.34574	25.06593	27.63646	29.43735
19790630	1979	6	30	26.43696	28.34983	30.10752	23.93123	25.38993	27.70200	28.41952	31.07538
19790701	1979	7	1	24.37972	28.15013	28.25404	23.73422	26.45871	30.38506	30.60003	32.72270
19790702	1979	7	2	26.63686	29.30130	30.56156	24.46676	27.07986	30.76148	31.75830	33.16717
19790703	1979	7	3	29.56191	31.31351	31.84216	24.16982	28.46720	32.75455	32.68266	34.83528
19790704	1979	7	4	31.00768	31.36652	32.34763	25.57506	30.51583	31.50842	31.00473	32.06293
19790705	1979	7	5	29.79803	32.58507	33.10842	22.99758	29.50178	32.92087	30.57311	32.41606
19790706	1979	7	6	25.66865	29.03638	32.09502	20.05969	24.70033	26.83087	32.37981	34.29280
19790707	1979	7	7	23.85262	26.97103	27.44544	19.40146	23.11153	29.05344	32.12590	32.97901
19790708	1979	7	8	23.37269	24.72321	26.28550	20.07685	20.86810	24.96984	29.63207	31.20321
19790709	1979	7	9	23.02160	24.55563	26.24045	21.39369	23.54205	26.11025	30.04851	32.09880
19790710	1979	7	10	24.14069	25.17083	25.24676	21.19627	23.74165	27.27198	29.94074	33.88829
19790711	1979	7	11	23.74695	25.63766	25.95445	23.35223	25.28518	28.50092	31.16531	35.28426
19790712	1979	7	12	25.48209	27.16769	27.10516	25.89857	28.31080	29.15813	31.53348	36.42269
19790713	1979	7	13	28.13659	29.51600	28.94429	27.81225	29.94136	31.32607	30.50302	35.36281
19790714	1979	7	14	27.63555	29.74511	27.48717	28.17202	31.27631	30.86156	31.48408	34.45934
19790715	1979	7	15	29.37671	30.16363	29.32967	28.06164	31.34694	31.39483	32.12467	34.73806
19790716	1979	7	16	29.69895	30.68034	29.97961	26.57373	31.07112	30.77153	28.75548	33.67922
19790717	1979	7	17	30.15059	29.80266	30.36857	27.29403	29.65799	27.60902	28.96788	32.72574
19790718	1979	7	18	27.66340	26.06725	28.79994	26.18534	28.67608	26.42695	31.15784	33.07234
19790719	1979	7	19	26.46723	25.78012	26.27763	24.15838	25.38098	27.11549	32.26490	33.65926
19790720	1979	7	20	25.61810	28.02256	27.92625	24.78486	26.27018	28.92753	33.05050	32.28810
19790721	1979	7	21	25.41003	28.75906	28.04647	25.17027	29.38590	31.99865	32.45692	32.43373
19790722	1979	7	22	26.50779	28.62961	27.26408	24.12115	27.17934	30.30517	32.30650	31.92850
19790723	1979	7	23	28.41999	28.22837	26.88524	24.95726	27.26771	30.74538	30.88640	31.87024
19790724	1979	7	24	27.27996	26.40991	27.66016	25.02235	29.03393	28.62625	29.40496	30.63875
19790725	1979	7	25	26.74778	25.50130	27.85733	25.50339	27.77327	28.03548	31.82522	32.75217
19790726	1979	7	26	26.83219	26.32646	28.85360	25.58462	27.26333	27.41262	31.50913	33.51029
19790727	1979	7	27	27.21850	28.11460	29.10263	27.21367	29.95607	31.37520	31.22522	33.51600
19790728	1979	7	28	28.43267	29.92364	31.48965	28.24168	31.15591	32.09483	31.45237	33.50255
19790729	1979	7	29	29.44678	30.40167	31.48573	28.42646	31.42213	31.68695	31.39588	34.20670
19790730	1979	7	30	30.25420	30.91659	31.57546	26.32832	30.08631	30.69936	31.18508	33.77403
19790731	1979	7	31	30.67119	30.37936	31.58606	27.19502	30.05209	31.07442	31.71316	34.14238
19790801	1979	8	1	29.17610	29.31058	31.72546	28.80568	28.09932	27.91017	30.24685	33.91423
19790802	1979	8	2	27.05478	29.89881	29.91708	29.02932	29.75476	28.07575	29.17542	33.29231
19790803	1979	8	3	26.22623	28.36234	27.40008	27.71795	30.03440	30.14951	31.25306	33.73204
19790804	1979	8	4	27.78727	31.52819	29.58313	26.97323	31.35530	32.83536	30.13844	32.57205
19790805	1979	8	5	28.43260	32.04368	30.31858	26.93071	29.83701	30.32075	29.07984	31.21995
19790806	1979	8	6	28.84079	29.52162	29.53542	27.39959	29.72219	27.22425	28.25143	29.49725
19790807	1979	8	7	30.58483	30.09184	29.74990	28.70527	30.82367	28.84165	27.58491	29.35415
19790808	1979	8	8	31.68952	31.14497	30.90598	29.86268	30.86382	28.39720	29.22979	30.83893
19790809	1979	8	9	29.50094	30.64541	28.97975	30.87143	32.31431	30.16658	29.39962	32.29925
19790810	1979	8	10	29.55023	29.55815	30.31811	31.07332	31.73800	28.31012	29.58796	32.34737
19790811	1979	8	11	25.53622	27.79651	28.48758	28.71545	28.29930	27.21528	26.96970	29.77486
19790812	1979	8	12	22.22769	25.76615	24.96144	23.55859	25.86666	25.90674	26.84087	29.17703
19790813	1979	8	13	21.65043	24.76287	24.95675	19.51290	22.40598	25.94766	27.79802	31.09159
19790814	1979	8	14	23.40066	25.41053	27.70960	21.91116	23.93208	27.33696	30.32339	33.72570
19790815	1979	8	15	23.11608	26.57212	27.62989	23.18418	25.23371	27.59220	30.53533	33.03588
19790816	1979	8	16	22.40661	26.97703	25.88112	20.39998	23.52804	27.20790	31.03202	32.66300
19790817	1979	8	17	22.50606	26.21765	28.11352	19.18235	22.52357	26.05759	31.42434	32.92963
19790818	1979	8	18	25.60458	27.51023	29.13132	21.54589	22.73059	26.45471	30.41162	32.47506
19790819	1979	8	19	28.23308	28.53097	30.33480	25.55314	26.52516	29.01539	31.26143	32.68052
19790820	1979	8	20	29.49155	30.09073	29.93551	27.45747	30.14743	30.60661	31.27772	31.48256
19790821	1979	8	21	28.34593	29.84300	29.06259	26.06674	30.07172	31.25370	30.71716	30.78810
19790822	1979	8	22	25.53697	27.88549	25.78707	22.65713	27.67826	29.87116	29.05718	30.29796
19790823	1979	8	23	24.80599	26.11126	26.38883	24.41884	26.06591	26.44529	27.54335	29.14343
19790824	1979	8	24	25.52003	25.19704	26.52407	24.65348	26.02906	26.78187	30.10471	28.28450
19790825	1979	8	25	24.79505	25.61467	25.99196	25.63444	26.99036	27.83364	30.92451	31.06570
19790826	1979	8	26	25.20846	26.39616	26.29701	26.07040	27.10980	29.89124	31.31589	33.09452
19790827	1979	8	27	26.17678	27.22460	28.67952	25.88453	27.23325	29.54469	31.17504	30.66646
19790828	1979	8	28	25.91671	26.47599	28.36748	25.04467	26.00288	27.55828	30.92621	30.79645
19790829	1979	8	29	27.00523	27.63034	30.05400	25.19776	27.26664	28.85392	30.16181	31.73886
19790830	1979	8	30	28.39844	29.59575	30.62891	25.88751	27.48559	30.46319	30.59203	30.35197
19790831	1979	8	31	25.53828	28.25438	29.66416	25.25749	26.06132	28.39805	29.45202	29.44078
19800601	1980	6	1	25.63032	25.23987	25.84325	24.47882	24.16744	25.06293	27.08317	28.16713
19800602	1980	6	2	26.38735	25.25645	26.55798	25.37226	24.70556	24.77865	27.47294	27.68641
19800603	1980	6	3	27.87858	26.63200	26.33922	27.18850	25.93040	27.23922	28.45372	30.48111
19800604	1980	6	4	28.23851	29.39025	27.50005	27.92257	28.89669	30.05691	29.92264	31.74889
19800605	1980	6	5	28.47308	30.34605	28.17117	22.14901	25.70359	31.43094	30.73686	32.20311
19800606	1980	6	6	29.46617	30.72136	29.18153	22.48454	25.18308	30.59704	30.06132	33.01122
19800607	1980	6	7	30.46980	30.12540	30.41556	26.24387	27.22593	29.45295	27.58230	28.42470
19800608	1980	6	8	28.75197	31.78292	32.45038	29.87957	30.73449	32.59494	29.74661	30.66696
19800609	1980	6	9	19.77641	27.03498	24.83455	20.75738	24.07394	27.50802	30.37986	31.87680
19800610	1980	6	10	20.74559	24.61841	22.16341	20.88224	22.62479	25.64274	27.75718	32.00278
19800611	1980	6	11	22.27786	25.22874	24.03186	22.40317	24.83541	26.09247	26.30569	29.68417
19800612	1980	6	12	21.01910	26.20713	25.25917	20.86555	23.72686	26.14701	27.67064	29.06030
19800613	1980	6	13	23.78505	26.83924	24.99416	19.76612	22.25581	25.68811	28.65098	28.91689
19800614	1980	6	14	26.54945	26.66537	27.22260	20.90085	22.65015	24.37585	26.50400	27.68239
19800615	1980	6	15	27.79300	29.13243	28.49681	27.04927	27.85472	28.27754	25.64182	27.78053
19800616	1980	6	16	28.89616	28.38022	28.09221	29.21906	29.76703	28.56728	27.69820	29.68836
19800617	1980	6	17	25.01513	28.84654	29.30598	22.31900	26.69544	28.72056	28.88034	31.42021
19800618	1980	6	18	24.80646	28.33563	30.33887	19.64800	22.88751	28.83537	29.90591	31.91930
19800619	1980	6	19	24.99566	25.90611	28.25168	20.50609	22.03497	27.56685	29.73094	33.45765
19800620	1980	6	20	24.10301	26.38721	26.16301	23.65399	25.15854	26.59202	28.55004	33.44914
19800621	1980	6	21	23.25792	27.47695	29.42832	21.69742	25.15266	28.35771	28.02337	31.80020
19800622	1980	6	22	25.38675	26.11955	29.73928	22.23535	24.46959	26.03615	29.93005	33.01614
19800623	1980	6	23	26.46537	26.91934	27.28644	23.70507	24.63533	27.00424	29.36940	33.13089
19800624	1980	6	24	23.73784	26.46100	27.24223	22.79291	24.88252	28.49441	29.84033	34.33192
19800625	1980	6	25	25.74061	26.57468	29.84438	21.89139	24.85071	26.91292	32.11020	34.80777
19800626	1980	6	26	28.76754	27.64286	34.03077	23.26630	23.58508	26.52311	30.89320	35.00039
19800627	1980	6	27	30.48725	28.92307	32.10892	25.44358	26.78242	28.34689	31.44906	34.81974
19800628	1980	6	28	32.14209	30.67857	32.20413	30.09892	30.76963	31.27722	32.24245	34.89213
19800629	1980	6	29	28.77118	28.03335	32.92293	31.30300	30.89765	28.94574	32.93502	33.53195
19800630	1980	6	30	26.84416	30.71884	34.80335	27.74538	29.46770	29.96952	28.96338	32.93858
19800701	1980	7	1	29.27055	29.33967	35.46828	24.30614	26.69842	30.01822	29.80122	33.36059
19800702	1980	7	2	33.86618	29.50166	33.89449	27.04105	28.71915	31.49876	30.23146	31.31956
19800703	1980	7	3	31.53065	31.41508	32.12569	29.30070	30.79937	31.74994	31.97522	31.14935
19800704	1980	7	4	32.00875	32.31093	32.55536	26.63748	32.07056	32.66262	32.01591	30.43372
19800705	1980	7	5	34.14482	33.29604	33.78342	28.67702	31.90271	34.50682	33.27547	31.45373
19800706	1980	7	6	35.29173	34.66443	34.66458	30.99209	34.71701	35.78017	34.13407	33.86509
19800707	1980	7	7	31.69048	30.86433	35.36384	26.30612	29.61066	29.57353	32.90009	34.34161
19800708	1980	7	8	33.80341	32.02161	30.55183	25.93498	29.89674	31.53565	32.45368	34.19419
19800709	1980	7	9	36.51825	32.99511	33.99249	29.20832	31.33327	32.31466	33.27452	32.19968
19800710	1980	7	10	35.94927	33.96776	34.02706	28.83659	32.21861	34.71216	33.76614	35.24676
19800711	1980	7	11	35.99949	35.81362	34.15437	26.82736	32.20483	36.27806	33.63591	35.86425
19800712	1980	7	12	36.12519	36.79579	35.46576	30.77498	34.52758	37.45157	35.12333	36.80258
19800713	1980	7	13	36.10869	37.57329	37.14168	30.31848	36.37835	36.21006	36.06930	37.15184
19800714	1980	7	14	35.91426	38.39492	37.49737	27.80547	32.98331	39.38461	36.44358	37.67978
19800715	1980	7	15	36.09282	36.48906	38.11419	27.01063	29.44570	34.28194	31.99212	35.64597
19800716	1980	7	16	36.82751	34.92234	35.03329	30.00511	29.70598	30.88620	30.79028	32.55212
19800717	1980	7	17	34.25694	31.25379	30.66022	30.72345	30.54458	30.40519	29.13054	32.37665
19800718	1980	7	18	31.78636	31.68543	31.84598	28.12647	30.29272	31.79282	27.01494	29.49196
19800719	1980	7	19	31.21326	30.62794	30.41454	30.18527	31.20959	31.01543	29.90959	29.82774
19800720	1980	7	20	31.97762	29.48355	26.13249	30.78854	31.12108	30.77140	29.63004	28.83488
19800721	1980	7	21	29.06093	28.22205	28.12574	30.44545	30.61583	29.87680	32.70478	30.69546
19800722	1980	7	22	26.33668	29.63766	27.94728	29.21799	29.40277	29.27717	30.18451	31.09535
19800723	1980	7	23	25.78701	28.55005	26.85663	26.00232	28.47646	28.31984	28.70681	31.28321
19800724	1980	7	24	27.62811	26.64678	28.83601	25.39979	26.30858	25.24449	28.16192	31.81433
19800725	1980	7	25	28.07676	25.98288	29.49628	26.68383	25.51373	24.76429	30.58343	32.80115
19800726	1980	7	26	28.80511	29.19410	29.24936	26.12799	27.17421	28.63677	31.57726	35.22958
19800727	1980	7	27	26.24386	28.66726	29.57334	25.77403	27.58216	29.22789	32.13417	34.16308
19800728	1980	7	28	26.79212	26.43400	27.56769	27.26181	28.37777	30.44716	33.16239	34.30678
19800729	1980	7	29	26.89739	29.06587	28.93051	27.58766	29.27600	28.78833	32.51176	34.00661
19800730	1980	7	30	29.88420	29.00562	30.84163	27.82305	29.10815	29.14611	31.85901	33.94503
19800731	1980	7	31	33.03963	29.97221	32.56498	30.20184	31.25629	31.37197	30.93972	32.62294
19800801	1980	8	1	32.44285	30.67530	30.29760	31.39282	32.54764	33.03311	31.31857	32.53300
19800802	1980	8	2	30.71978	30.89699	29.12117	27.54119	32.32016	32.61044	31.82267	32.96228
19800803	1980	8	3	29.19430	31.06671	29.31492	31.94225	32.96178	32.74706	30.71124	32.76702
19800804	1980	8	4	27.39642	29.93136	29.70873	31.01522	32.05780	32.26437	31.55358	32.90671
19800805	1980	8	5	28.93055	31.41566	31.49040	31.41537	32.56764	33.21011	33.90428	34.05349
19800806	1980	8	6	30.93322	32.69292	32.37223	30.60098	31.94185	31.78735	34.64921	35.06130
19800807	1980	8	7	31.99847	32.22226	33.93734	30.38579	31.18669	32.17071	35.04160	34.28665
19800808	1980	8	8	32.61925	32.71930	33.79454	29.36399	30.42015	32.47786	34.13289	33.83588
19800809	1980	8	9	32.19358	31.57944	32.60039	30.58763	31.07353	31.88601	32.85442	32.05950
19800810	1980	8	10	32.30792	29.97333	31.61910	29.88144	29.08970	30.03032	32.75197	30.54140
19800811	1980	8	11	30.72185	30.04125	29.70479	31.06937	30.57314	29.59856	32.31212	30.96298
19800812	1980	8	12	30.47162	30.45326	31.63230	29.58407	31.08377	32.82290	30.98888	30.19672
19800813	1980	8	13	30.67951	31.03990	32.94924	27.75586	30.24910	31.03117	28.41364	28.32689
19800814	1980	8	14	30.31615	30.02624	31.66949	29.68615	30.85049	28.25271	31.21188	31.03281
19800815	1980	8	15	29.94035	28.51727	31.16294	30.42783	30.18185	28.93756	33.22833	31.47469
19800816	1980	8	16	30.49081	29.99790	31.42152	29.83732	31.76929	30.32439	32.84723	31.66558
19800817	1980	8	17	31.57308	31.35374	31.87318	24.08404	26.58508	32.49097	33.66039	34.17651
19800818	1980	8	18	30.42748	30.37535	32.58885	23.56916	25.72226	30.31002	32.10730	33.51813
19800819	1980	8	19	31.41111	32.49790	32.80805	27.09814	29.93913	31.67918	30.89869	31.40952
19800820	1980	8	20	31.93797	33.42327	34.09708	27.90722	30.16807	33.11599	32.35126	32.26889
19800821	1980	8	21	32.01147	35.21243	35.21293	26.77825	30.61957	33.39795	32.16038	35.10259
19800822	1980	8	22	29.00221	33.75541	31.77505	24.15525	27.71015	30.78771	30.82596	33.98304
19800823	1980	8	23	27.09356	30.48832	28.93210	23.43748	25.57574	28.14051	29.66316	32.00138
19800824	1980	8	24	27.50512	28.76130	31.09525	23.57471	24.65628	27.15924	28.09597	29.90264
19800825	1980	8	25	27.58989	27.29342	29.75792	23.49946	23.85236	25.75445	28.15781	29.63463
19800826	1980	8	26	27.36583	25.89245	28.58205	23.79093	24.60194	25.95206	29.54528	30.07957
19800827	1980	8	27	27.06514	27.02094	26.09707	24.27071	24.83008	27.44462	31.50652	32.12965
19800828	1980	8	28	26.94652	27.19060	25.58768	24.91988	25.60748	28.83234	32.63070	34.24697
19800829	1980	8	29	25.06756	26.40349	26.34935	25.25928	25.52221	29.31673	31.98912	32.26052
19800830	1980	8	30	26.12437	28.28266	29.52076	25.76672	26.04288	29.12545	32.11358	31.60049
19800831	1980	8	31	27.93681	29.15169	29.77335	26.39203	26.78399	29.05697	29.86006	28.53443
19810601	1981	6	1	23.55408	26.74810	26.44045	23.42139	25.27675	28.27011	30.07432	31.43936
19810602	1981	6	2	24.79704	27.57200	28.19242	24.35269	26.87601	27.74681	30.16282	30.04444
19810603	1981	6	3	24.83158	27.57723	27.61883	24.29892	26.04871	29.14969	31.39794	31.03827
19810604	1981	6	4	26.27764	29.07434	29.57182	26.43256	27.88917	30.80701	31.40834	30.01617
19810605	1981	6	5	27.08752	30.80001	29.84494	27.85699	28.94835	30.41396	32.01869	31.84445
19810606	1981	6	6	27.08364	31.68359	32.46716	28.87440	30.72822	31.74647	31.89915	33.22491
19810607	1981	6	7	25.01667	31.40305	29.72289	26.72521	28.55681	32.45858	33.37324	34.16447
19810608	1981	6	8	27.01377	29.77733	31.50856	26.39855	25.40813	28.69321	32.03154	33.14151
19810609	1981	6	9	30.91751	33.37636	33.58195	29.59605	30.07481	33.22617	31.83146	33.45270
19810610	1981	6	10	31.06280	33.61729	33.41977	31.99292	32.90888	32.51224	31.85402	34.77725
19810611	1981	6	11	27.02482	31.25923	28.92656	29.58977	31.43630	31.08630	30.76128	33.74016
19810612	1981	6	12	27.11243	28.47262	30.72474	25.50474	27.36819	27.91445	30.43088	32.54155
19810613	1981	6	13	29.75749	30.92484	32.09251	28.32763	29.86892	29.94909	32.39255	33.91811
19810614	1981	6	14	30.78924	30.56845	32.07068	31.56037	32.60640	32.69838	31.76936	33.76978
19810615	1981	6	15	30.29741	32.29131	31.75363	32.54292	32.31510	32.23349	31.48620	32.76913
19810616	1981	6	16	29.17575	32.97568	30.91567	32.64537	32.92669	34.29017	31.32017	33.68179
19810617	1981	6	17	24.94466	33.32174	30.36416	32.16859	33.40041	34.76019	32.09829	36.45199
19810618	1981	6	18	24.42470	32.82423	30.00536	25.95093	30.99763	33.20563	33.22800	33.10459
19810619	1981	6	19	25.50291	31.14967	30.20166	25.57180	28.67974	31.10114	31.72927	31.61594
19810620	1981	6	20	28.98009	32.60070	31.45268	26.89241	28.92550	29.80557	29.79637	29.93822
19810621	1981	6	21	30.92160	34.09270	32.19630	29.76379	31.31369	31.66680	28.88591	30.29724
19810622	1981	6	22	31.62885	32.75535	32.71160	32.68862	32.91240	31.01573	29.13347	29.87910
19810623	1981	6	23	28.04808	33.01284	29.25571	30.16428	32.88710	34.51329	29.71574	30.24266
19810624	1981	6	24	29.03714	28.11843	26.89087	28.08361	30.96518	30.49394	31.69044	29.84076
19810625	1981	6	25	30.40197	30.82349	28.93301	30.91783	28.71195	31.51149	32.42050	30.58993
19810626	1981	6	26	26.13288	30.04591	28.53155	26.29282	29.91737	29.93279	30.83473	28.20850
19810627	1981	6	27	24.26470	27.84990	26.51154	22.39297	25.61698	27.67656	29.32551	27.90795
19810628	1981	6	28	26.03737	28.99432	26.88080	21.29981	24.03331	28.28444	29.12552	29.61552
19810629	1981	6	29	26.18396	26.51336	28.79572	21.59238	23.12679	25.51046	28.96549	29.32397
19810630	1981	6	30	25.34946	25.81225	27.13380	23.00593	23.61851	25.00094	27.65918	28.01906
19810701	1981	7	1	25.00074	25.70013	25.64728	21.87625	23.15158	24.39419	26.74613	27.69269
19810702	1981	7	2	23.69804	23.37625	23.69487	21.15470	22.91683	25.47805	28.22278	29.22381
19810703	1981	7	3	24.60932	24.57439	25.31546	22.11223	24.17524	26.69027	30.48833	31.03260
19810704	1981	7	4	26.23861	25.42632	27.52950	24.15114	25.21242	27.31235	31.19857	31.27124
19810705	1981	7	5	26.11267	28.79500	28.39568	26.35618	27.62181	28.99756	31.05909	32.36867
19810706	1981	7	6	26.12581	29.30583	28.82429	27.45106	29.47453	31.74069	32.36468	33.83218
19810707	1981	7	7	27.95720	30.43737	30.83503	28.87226	29.41005	32.28829	33.23794	33.47537
19810708	1981	7	8	30.97567	33.29014	31.84142	30.09359	32.02743	31.32255	33.35851	34.04287
19810709	1981	7	9	32.61429	32.79796	33.24982	31.04190	31.79596	29.94795	30.35663	30.79177
19810710	1981	7	10	32.45793	32.53328	31.78854	31.40057	33.06638	32.15029	32.69990	32.83229
19810711	1981	7	11	29.26435	30.66596	28.76095	31.64362	33.28508	32.97682	33.31415	34.27652
19810712	1981	7	12	31.89177	33.51249	32.05181	28.33690	30.91157	33.41757	31.81250	31.93500
19810713	1981	7	13	32.70892	34.27990	32.54606	31.15204	32.36911	31.76779	32.84260	32.58206
19810714	1981	7	14	33.08151	35.42056	33.82067	32.58278	34.79390	34.58119	33.60372	33.89960
19810715	1981	7	15	33.17535	35.84525	34.97289	28.42012	34.23289	37.40092	34.40627	35.79342
19810716	1981	7	16	32.91517	36.54735	34.45613	26.08201	33.35830	36.64720	33.49428	36.79471
19810717	1981	7	17	31.09884	36.00498	34.12027	27.46237	31.53974	34.70306	32.15551	35.11912
19810718	1981	7	18	28.96226	34.66854	34.66066	27.38208	30.26339	31.16972	31.87022	34.21516
19810719	1981	7	19	31.97285	32.68848	34.69542	28.69679	30.95090	29.09999	31.80087	34.07618
19810720	1981	7	20	33.44860	30.74544	35.16123	30.52129	32.86009	30.27605	31.20112	31.95605
19810721	1981	7	21	28.93817	30.86061	33.75230	30.98377	32.98656	30.25649	31.01892	31.80694
19810722	1981	7	22	29.15174	32.80452	33.29011	28.36569	32.12543	32.21045	31.97535	33.80378
19810723	1981	7	23	28.35731	31.64991	34.26831	26.92657	30.84284	31.56694	31.67881	32.59239
19810724	1981	7	24	31.17610	32.72355	34.76700	26.62406	30.21018	31.53384	29.88601	30.67126
19810725	1981	7	25	27.87815	31.23261	33.24002	26.60489	30.57727	32.24560	33.04607	32.56281
19810726	1981	7	26	30.35472	31.26294	31.11502	28.74633	30.12571	32.80011	33.95945	31.29828
19810727	1981	7	27	31.91270	32.38953	32.92704	31.45314	31.68572	33.08711	34.05884	33.25341
19810728	1981	7	28	30.95138	34.19007	32.61814	30.67882	33.34641	33.44343	34.41906	33.69633
19810729	1981	7	29	27.61542	33.61584	32.05726	29.56763	33.66178	33.46804	33.03307	33.12783
19810730	1981	7	30	23.77651	28.97295	29.86986	21.89173	24.75651	27.85016	31.95032	31.99872
19810731	1981	7	31	24.00441	26.11290	29.56348	21.47766	22.23175	25.70564	30.33361	32.19055
19810801	1981	8	1	24.49870	26.10983	30.50560	22.86496	24.17545	27.09012	33.04650	33.70482
19810802	1981	8	2	25.32464	26.49602	30.18593	24.07775	24.85002	26.65409	31.52910	29.82569
19810803	1981	8	3	27.16131	27.64367	29.80941	24.89838	27.60282	28.11068	29.04611	29.51605
19810804	1981	8	4	30.23021	29.46976	29.93602	28.72560	30.76804	28.93083	29.74184	27.91865
19810805	1981	8	5	32.46826	31.24616	31.93841	30.75684	31.66425	30.76385	32.22263	29.56479
19810806	1981	8	6	31.68626	30.96094	32.15516	29.33577	32.38075	32.21491	34.40750	33.19209
19810807	1981	8	7	27.05003	31.55560	32.90486	27.83429	31.44492	32.26631	33.41647	33.10869
19810808	1981	8	8	26.67568	29.09089	30.67574	28.10555	28.74058	31.01047	33.28468	34.27770
19810809	1981	8	9	25.63384	28.70750	29.33715	26.39444	27.82175	30.29854	33.66530	34.21984
19810810	1981	8	10	26.75693	29.36996	30.31675	27.26421	28.52004	31.49779	33.45086	32.25566
19810811	1981	8	11	27.26139	29.14804	30.61869	28.42222	29.01312	30.78826	32.37629	30.30320
19810812	1981	8	12	27.06952	28.12350	31.72250	24.62404	26.96370	27.50303	31.16110	30.10662
19810813	1981	8	13	26.74399	28.32707	31.78115	24.90543	26.56303	28.54709	32.22128	30.00214
19810814	1981	8	14	28.26442	30.57770	31.53169	25.08422	27.42710	28.33814	31.90793	31.14010
19810815	1981	8	15	29.75671	31.12568	32.88288	25.48104	27.71258	29.29347	31.65912	31.73291
19810816	1981	8	16	30.17784	31.95871	33.75521	26.98005	29.09297	29.09240	30.66488	30.81950
19810817	1981	8	17	25.60527	32.23618	33.04249	22.99794	27.10721	30.39982	29.59404	31.71090
19810818	1981	8	18	24.39637	29.85743	32.30539	20.77861	22.90678	28.34343	26.82150	30.98895
19810819	1981	8	19	22.67644	26.16449	28.81689	20.10602	22.09874	25.56855	28.82513	30.98465
19810820	1981	8	20	23.28479	25.52951	28.45247	20.66097	22.02255	24.44955	28.40547	29.82420
19810821	1981	8	21	23.29335	24.12168	27.53154	20.31880	22.69124	24.25211	26.47187	27.21439
19810822	1981	8	22	23.51067	24.10525	27.00037	19.76446	22.84622	24.99731	28.38693	29.93033
19810823	1981	8	23	24.55684	25.16986	27.67541	20.16535	22.33276	24.30268	32.78389	32.47285
19810824	1981	8	24	26.13418	24.07664	28.49117	23.82623	23.77486	24.90575	32.11064	32.04685
19810825	1981	8	25	26.71204	26.76825	28.82394	23.65707	25.33873	26.32601	31.22353	29.76722
19810826	1981	8	26	26.03003	27.28759	28.55400	21.78361	24.67908	26.35457	28.68849	28.72833
19810827	1981	8	27	25.18747	25.70444	28.30407	21.86644	23.69719	25.91397	28.61360	29.20398
19810828	1981	8	28	25.54424	26.67193	28.87306	22.61980	24.96615	26.08555	30.07506	29.48862
19810829	1981	8	29	26.38210	28.56008	29.22150	23.19756	26.20629	28.32516	31.05347	31.59763
19810830	1981	8	30	26.47679	27.26713	29.94424	24.32266	26.34748	27.32571	30.62453	31.59328
19810831	1981	8	31	26.14580	27.94148	29.39459	24.44362	25.60833	26.93872	29.02268	31.22259
19820601	1982	6	1	22.67422	28.64930	28.26153	25.11364	25.53885	26.99134	28.15037	31.08034
19820602	1982	6	2	21.38192	27.86620	26.13003	23.44980	26.73583	30.64810	26.39726	28.56126
19820603	1982	6	3	23.25699	28.85664	30.50872	24.56917	27.18383	30.03617	26.64492	28.59921
19820604	1982	6	4	23.28347	28.92987	30.49277	23.35616	24.19435	30.56073	29.34376	29.61981
19820605	1982	6	5	22.92373	28.55066	28.27317	24.63610	26.40739	31.78666	30.52232	32.07749
19820606	1982	6	6	22.06312	26.01110	25.38538	22.13265	25.43008	29.35363	32.21891	33.66318
19820607	1982	6	7	23.98293	24.95095	25.73915	21.39090	23.41906	27.09868	31.32193	34.31200
19820608	1982	6	8	27.14642	26.56832	27.37397	23.37262	25.90553	28.30037	28.12868	31.81887
19820609	1982	6	9	28.86018	28.63201	29.22033	24.62400	29.58459	30.13250	27.66440	30.78314
19820610	1982	6	10	27.01397	30.53042	31.40820	23.44427	29.95989	31.57891	29.94664	31.53483
19820611	1982	6	11	23.47272	30.11994	29.95055	22.57837	24.45653	30.98324	29.87828	31.93005
19820612	1982	6	12	22.42002	27.09618	29.44535	22.23180	25.00216	27.67038	30.07642	31.15355
19820613	1982	6	13	23.60489	26.96233	26.68690	22.37075	24.97101	27.84265	30.44440	31.37781
19820614	1982	6	14	23.80273	26.51753	25.84380	22.90962	25.39082	27.78146	30.16610	32.28072
19820615	1982	6	15	26.04110	28.52292	28.78296	23.15930	26.29401	29.88057	30.57044	31.84693
19820616	1982	6	16	24.40643	28.58280	26.64206	26.00988	29.55726	28.34547	30.09671	31.34448
19820617	1982	6	17	23.30419	24.69150	25.93210	24.61040	25.31383	24.00500	26.21646	26.39997
19820618	1982	6	18	24.41861	25.40049	27.27414	22.95501	23.29344	23.87845	27.86892	30.29495
19820619	1982	6	19	23.83997	28.99990	28.36220	24.64115	26.40572	28.77632	28.45234	30.93641
19820620	1982	6	20	23.44700	29.63424	28.90975	25.33078	28.28546	30.77056	29.63019	31.68292
19820621	1982	6	21	23.30917	29.35859	28.48811	25.33048	28.61773	28.85728	29.95408	33.40372
19820622	1982	6	22	24.60795	27.08458	27.02374	23.04357	25.63385	25.96942	31.37482	33.49588
19820623	1982	6	23	25.42516	27.68338	27.71846	23.11993	26.35345	27.05770	28.73863	33.23438
19820624	1982	6	24	24.93639	27.78800	28.79226	22.79345	25.64769	27.58508	26.40958	30.13523
19820625	1982	6	25	25.41727	26.65901	27.51297	23.15119	26.49773	26.64223	26.04609	30.87724
19820626	1982	6	26	26.12317	25.64220	25.73283	24.04498	26.35552	25.35983	27.89443	31.83314
19820627	1982	6	27	25.04411	25.86834	25.79581	23.99072	25.74849	26.00067	30.29559	33.80979
19820628	1982	6	28	25.45358	27.45474	27.26197	24.78406	26.47174	27.32590	31.57396	34.71937
19820629	1982	6	29	25.44517	26.90218	27.05645	26.90617	28.01887	29.90531	32.10015	33.35950
19820630	1982	6	30	28.62837	29.00383	27.70198	27.08637	29.33660	31.02109	31.83088	33.34475
19820701	1982	7	1	25.87139	29.72973	27.97655	24.80966	29.08804	32.57613	31.54068	33.95085
19820702	1982	7	2	27.50185	31.29044	31.00861	22.64944	26.78951	32.49375	31.61504	33.61640
19820703	1982	7	3	30.23872	32.02388	32.21592	26.33815	29.40777	30.79141	31.17334	32.02141
19820704	1982	7	4	30.19259	32.42225	32.44309	27.89325	32.22823	32.94037	31.64005	34.12415
19820705	1982	7	5	29.29599	29.14648	30.41758	24.49117	27.51892	30.56584	29.61031	31.38436
19820706	1982	7	6	30.53745	28.03120	28.28671	23.92648	26.23385	26.01555	26.40814	29.38019
19820707	1982	7	7	29.64890	27.28259	28.33272	26.04082	26.17069	25.73716	28.92203	29.25494
19820708	1982	7	8	28.41906	26.31742	29.28338	27.32945	26.59060	26.83151	30.51860	30.43858
19820709	1982	7	9	27.16490	26.42444	27.85109	28.28306	27.77974	28.80395	31.17667	30.08065
19820710	1982	7	10	28.21025	27.70417	27.27255	26.51619	26.67970	27.41257	31.04024	31.92971
19820711	1982	7	11	27.64500	27.15542	30.21155	26.74125	27.16743	27.09711	31.11054	32.35873
19820712	1982	7	12	26.24196	26.24001	26.99952	26.71634	26.86070	26.56915	31.13768	31.29129
19820713	1982	7	13	26.49394	28.21449	25.95452	26.02707	27.62624	27.89560	31.23613	30.87885
19820714	1982	7	14	26.46886	27.91566	27.64129	25.04735	26.98140	28.71818	31.58780	32.07698
19820715	1982	7	15	26.63909	28.41163	28.15112	24.90759	26.26504	27.67677	30.52755	30.18939
19820716	1982	7	16	27.80181	27.03283	28.87650	25.63832	26.57288	27.69511	30.17097	29.78352
19820717	1982	7	17	27.70335	26.37076	27.21314	27.06986	26.86296	28.30009	29.17631	29.49545
19820718	1982	7	18	28.20185	28.75726	27.76804	27.24590	26.78492	28.28931	30.90999	32.94621
19820719	1982	7	19	28.39801	27.25066	29.83284	27.95192	28.35705	26.78378	31.07843	32.52363
19820720	1982	7	20	28.75131	28.03012	28.83255	27.76202	29.20611	28.11504	28.44906	32.58612
19820721	1982	7	21	30.57733	30.17352	29.08523	28.21289	31.32731	27.91468	29.01962	32.25237
19820722	1982	7	22	29.80934	30.38017	30.99110	27.60730	30.80186	27.46027	30.01339	33.29449
19820723	1982	7	23	25.46831	26.40525	29.37243	27.28521	28.29698	26.51393	31.18215	32.95501
19820724	1982	7	24	26.06827	25.95062	27.97049	25.10918	26.74449	26.45178	28.83494	32.30200
19820725	1982	7	25	26.69036	27.79884	27.06334	26.68273	28.44798	29.79085	29.64043	32.79757
19820726	1982	7	26	29.60081	30.70656	29.66500	28.93735	30.73872	31.89022	30.76739	33.07529
19820727	1982	7	27	30.78584	32.21777	30.68332	29.84406	31.03757	29.85773	29.96814	32.45581
19820728	1982	7	28	30.80651	29.35220	31.32150	29.64614	31.33774	27.88789	28.59719	30.41167
19820729	1982	7	29	28.19850	26.13285	29.74746	25.52554	28.82502	26.63711	30.00364	30.91857
19820730	1982	7	30	27.02870	26.30322	27.31062	27.10895	28.61411	29.24759	30.11352	33.35859
19820731	1982	7	31	26.80301	27.21940	27.98407	26.32546	28.53787	30.03311	33.15737	33.42406
19820801	1982	8	1	26.32801	27.11793	25.42947	25.80791	27.02911	29.08503	31.85984	32.82625
19820802	1982	8	2	26.53283	27.35542	25.58733	26.28305	27.61698	27.91033	31.16275	34.18002
19820803	1982	8	3	27.61620	28.79990	28.88721	25.44762	27.23469	29.60434	30.34925	32.61029
19820804	1982	8	4	28.03484	28.59594	30.18807	25.88200	27.57165	27.59922	29.42145	31.21965
19820805	1982	8	5	29.45191	30.19809	30.50826	26.78743	27.48917	29.08383	29.48641	30.86552
19820806	1982	8	6	27.39011	26.08323	26.22180	26.03410	25.72246	27.44936	28.22578	28.48121
19820807	1982	8	7	26.22779	25.75769	25.82254	27.13385	27.78517	28.54891	30.67477	32.09568
19820808	1982	8	8	26.78553	29.27747	27.06061	27.63873	29.24204	31.56562	32.27182	31.31888
19820809	1982	8	9	26.67480	27.61570	27.77460	27.64638	28.47505	28.72942	30.96042	30.29625
19820810	1982	8	10	27.22750	27.32261	29.11454	26.16263	26.73065	27.25968	30.13143	29.16094
19820811	1982	8	11	25.78464	26.91285	27.71341	27.13282	28.19956	28.55152	28.26756	28.18060
19820812	1982	8	12	24.97012	26.16339	27.51541	24.11014	27.92287	29.37816	28.60053	29.70668
19820813	1982	8	13	23.93155	27.07683	28.67199	23.05130	25.15952	28.61034	28.08429	31.04734
19820814	1982	8	14	25.48872	28.29056	30.27142	24.01306	26.02926	28.58160	28.49654	31.81902
19820815	1982	8	15	26.54884	29.10861	30.21555	24.38185	26.42420	27.96641	28.36067	31.36333
19820816	1982	8	16	26.23265	29.16981	27.37319	25.31999	26.44148	28.58244	28.63956	28.66453
19820817	1982	8	17	26.17198	27.03799	28.21098	24.75877	26.41432	27.56334	28.26262	29.22345
19820818	1982	8	18	26.77031	25.69867	29.56138	23.41149	24.65394	25.04965	28.37765	27.92140
19820819	1982	8	19	25.67833	25.35119	28.47318	24.01377	25.08084	25.25532	28.31906	26.58951
19820820	1982	8	20	26.15270	26.76127	27.22262	25.74259	27.03612	27.42471	30.54180	30.40790
19820821	1982	8	21	26.48764	29.28873	29.17779	26.30071	29.37116	28.99982	30.36712	31.99512
19820822	1982	8	22	23.98347	29.54598	29.03112	23.08627	27.15194	29.16474	30.42160	32.70935
19820823	1982	8	23	25.96637	30.26706	30.71948	25.26291	28.46620	29.71627	30.80562	33.02529
19820824	1982	8	24	29.85144	31.54944	32.07392	27.75416	30.63245	32.38807	31.68318	32.97815
19820825	1982	8	25	28.81065	33.35761	31.94373	30.34566	33.02480	33.32754	32.30966	33.40017
19820826	1982	8	26	25.80563	32.69116	31.50473	24.21135	28.47934	32.82484	32.12686	33.03967
19820827	1982	8	27	28.03246	31.46349	31.55043	23.93832	29.49457	31.77198	31.16269	33.57312
19820828	1982	8	28	26.51420	32.65468	30.93782	25.97984	30.10090	31.08196	30.81796	32.96390
19820829	1982	8	29	25.63941	31.14814	31.03054	20.93111	24.69929	29.42045	30.52950	33.08295
19820830	1982	8	30	26.08337	27.36168	28.76973	19.43977	23.08911	26.41796	30.69332	31.49041
19820831	1982	8	31	27.69961	27.92363	29.88195	22.20783	23.60241	26.22518	30.85639	30.20257
19830601	1983	6	1	18.58898	23.90429	21.09896	19.59500	22.25140	25.65525	26.25018	26.49533
19830602	1983	6	2	19.56041	23.54627	23.48900	16.99235	19.43230	24.42192	28.24588	28.09198
19830603	1983	6	3	24.14492	26.22808	26.59389	20.37720	22.04550	26.46403	28.46223	29.08446
19830604	1983	6	4	24.03960	26.31448	26.94256	23.68609	26.88125	27.10652	28.81189	28.28094
19830605	1983	6	5	23.41832	25.28247	24.20282	22.64461	25.29079	25.06827	26.94240	29.42499
19830606	1983	6	6	22.80315	26.12376	23.64479	23.10254	25.08504	26.74478	27.57862	29.87065
19830607	1983	6	7	20.39899	23.76805	22.83205	22.43643	23.68502	24.35993	28.88668	31.57380
19830608	1983	6	8	19.45783	22.64535	22.05368	20.39620	22.20106	22.88143	26.05151	28.30475
19830609	1983	6	9	21.07266	24.11159	21.76478	20.06473	22.19178	24.21905	25.70493	27.18990
19830610	1983	6	10	22.95443	24.80876	23.21656	19.97331	21.06819	23.90806	27.51714	28.25229
19830611	1983	6	11	23.45272	24.62295	24.52309	19.78527	21.68126	24.41706	28.12354	27.95303
19830612	1983	6	12	23.30199	25.56426	24.70330	20.66066	22.27598	24.55818	28.75898	28.53763
19830613	1983	6	13	23.73085	25.96691	25.31762	21.40903	22.62478	25.36725	27.33756	26.47260
19830614	1983	6	14	24.17372	25.62103	25.86530	23.21102	22.93380	24.69909	26.67549	26.08695
19830615	1983	6	15	23.36015	25.01110	26.02994	23.73659	24.37704	25.30699	27.28276	26.99687
19830616	1983	6	16	24.10050	26.18799	25.70374	24.39404	24.77049	26.54111	26.43198	27.52167
19830617	1983	6	17	24.10985	27.39485	25.34836	24.37360	25.10982	26.26942	28.12783	28.34807
19830618	1983	6	18	23.01857	26.37202	24.07481	24.47858	25.01624	26.21046	27.59809	28.45426
19830619	1983	6	19	23.47763	25.29368	23.69653	24.56595	25.65284	25.42499	28.31443	29.36667
19830620	1983	6	20	24.34155	25.51171	24.04633	24.76897	25.36036	26.65141	29.86115	28.18706
19830621	1983	6	21	25.57707	24.98759	23.58522	24.66771	25.71596	25.29276	32.26039	29.71767
19830622	1983	6	22	25.81809	27.78564	25.67916	23.44064	24.83060	26.95747	31.34171	31.26668
19830623	1983	6	23	25.38662	26.17359	26.00083	22.67113	24.45462	25.38739	29.54635	30.87379
19830624	1983	6	24	26.00861	25.80272	25.71034	23.99768	24.93259	25.82001	27.19676	28.66566
19830625	1983	6	25	27.00517	26.91313	25.69218	25.98316	27.38735	27.81378	28.40898	27.47661
19830626	1983	6	26	27.64220	28.41335	26.89234	26.91157	28.89624	29.49978	29.56004	28.43255
19830627	1983	6	27	25.66972	27.32603	26.64253	27.24481	28.86001	28.09929	30.64115	28.51961
19830628	1983	6	28	26.03752	26.21637	26.84778	27.33484	27.45336	27.53121	29.85906	29.62988
19830629	1983	6	29	27.02256	26.04359	27.14256	27.05512	26.97543	26.20476	31.38278	30.35127
19830630	1983	6	30	26.51281	28.04845	28.18411	24.35200	26.54118	27.26425	30.78299	29.32455
19830701	1983	7	1	29.21545	30.47035	30.15645	25.37380	26.82390	27.21779	30.51704	29.25299
19830702	1983	7	2	26.78821	30.63256	30.08889	28.43863	28.97909	28.47624	32.15976	29.96081
19830703	1983	7	3	27.88280	30.63133	30.82512	29.59731	30.43455	28.71053	32.71178	29.69885
19830704	1983	7	4	30.01137	30.99589	31.18485	28.56919	30.01972	30.79738	32.16052	30.23166
19830705	1983	7	5	26.44214	29.46814	30.53001	26.03724	28.40192	29.74060	31.03161	30.38566
19830706	1983	7	6	24.14581	27.42336	27.25764	24.50882	25.87456	27.89280	30.82487	29.80125
19830707	1983	7	7	22.34441	28.52456	26.31193	22.96419	25.19001	29.03686	29.76589	28.91401
19830708	1983	7	8	24.88837	28.44698	27.26377	21.86101	24.55105	26.80658	30.54887	26.59985
19830709	1983	7	9	25.80481	26.64854	27.42779	23.26421	24.33866	26.37718	30.62719	29.15915
19830710	1983	7	10	26.61755	27.62499	25.70183	24.87607	26.67414	27.29568	29.93823	29.43887
19830711	1983	7	11	27.52912	29.17825	27.83488	25.47961	28.67103	29.59562	29.00680	28.98001
19830712	1983	7	12	29.09452	30.05871	29.02299	25.61847	29.35144	30.39160	29.22780	29.11454
19830713	1983	7	13	30.00550	30.98503	29.41314	28.83822	30.70700	30.33661	29.37866	28.66794
19830714	1983	7	14	30.22573	32.06524	29.12455	30.70304	31.83245	31.84909	30.25764	29.69340
19830715	1983	7	15	30.14070	32.68489	29.27846	30.80610	32.13538	33.28336	32.52848	31.19149
19830716	1983	7	16	29.92333	31.28143	28.64567	31.52592	32.26643	32.66735	32.32021	30.77785
19830717	1983	7	17	27.93847	31.75808	29.28233	32.32381	32.53279	33.33059	33.45839	32.80964
19830718	1983	7	18	27.04702	30.68152	28.30244	31.14180	31.67970	32.61906	33.82330	32.68282
19830719	1983	7	19	28.56401	30.52921	28.55232	30.13157	31.06048	33.28988	32.24629	29.80212
19830720	1983	7	20	31.71796	33.40059	29.80412	32.02881	32.25962	31.70124	32.18462	30.93818
19830721	1983	7	21	32.90567	32.67903	30.78850	34.44404	32.68302	31.50460	33.09107	29.26741
19830722	1983	7	22	34.02408	34.06827	31.35409	32.97621	35.62923	34.19994	32.53336	29.76834
19830723	1983	7	23	35.06065	35.31462	32.52915	30.10372	31.91419	31.20897	33.55169	31.89774
19830724	1983	7	24	34.72282	36.62526	33.16605	32.05968	35.32833	36.34000	35.43336	33.35544
19830725	1983	7	25	32.38570	35.87230	33.44186	28.27501	31.94228	36.57396	35.17980	33.09257
19830726	1983	7	26	30.09789	33.54640	33.38809	25.60551	26.83613	33.41171	33.89244	32.89281
19830727	1983	7	27	29.78686	28.89586	31.04240	25.04291	27.37109	28.48694	31.51012	32.22324
19830728	1983	7	28	29.90581	30.15141	30.42299	24.92591	26.70304	28.77097	31.08700	28.75435
19830729	1983	7	29	28.67475	28.86382	29.41690	25.06957	26.66841	27.82526	29.61530	28.09742
19830730	1983	7	30	28.38859	28.70419	29.14351	26.40767	26.04644	26.28837	28.61471	26.48792
19830731	1983	7	31	27.83426	27.18460	26.86378	28.56729	28.64965	27.64600	31.96870	28.72642
19830801	1983	8	1	27.53484	26.88376	26.55041	28.36592	28.65925	30.64512	33.06178	29.23057
19830802	1983	8	2	27.85795	25.18573	25.32219	26.66400	26.87826	26.56843	32.61295	29.10166
19830803	1983	8	3	28.24013	26.92827	25.60235	25.39594	26.22664	28.32804	32.51792	29.85889
19830804	1983	8	4	29.48644	28.76220	27.70324	26.58690	28.42092	27.64952	32.40716	28.05916
19830805	1983	8	5	30.34808	30.58811	28.55474	28.69623	29.92552	29.86099	31.90684	27.72015
19830806	1983	8	6	30.20891	30.71053	27.31320	28.64511	29.46004	29.26841	31.41773	27.98846
19830807	1983	8	7	28.00376	28.11945	27.81546	25.96177	27.88021	28.71126	30.06262	28.43924
19830808	1983	8	8	28.75707	30.33463	26.10993	27.42342	28.77262	30.01866	29.61896	29.87046
19830809	1983	8	9	29.69973	30.98819	28.51868	30.50176	31.19817	31.99788	29.41841	30.41705
19830810	1983	8	10	31.36234	32.14538	30.42276	29.49297	31.71533	31.54507	30.80558	31.39917
19830811	1983	8	11	32.52771	31.42501	30.00382	32.40854	33.19181	32.13922	31.68070	32.32519
19830812	1983	8	12	28.54427	30.51363	28.20272	29.65276	32.16232	31.40450	30.63547	32.64832
19830813	1983	8	13	26.02421	30.61996	28.02065	23.74081	27.04182	29.65154	28.50340	30.48532
19830814	1983	8	14	25.25458	28.72433	29.46924	20.61616	23.97189	27.59333	28.08425	30.53728
19830815	1983	8	15	26.14341	26.91763	29.19671	21.32234	23.22547	25.79711	27.51124	30.06960
19830816	1983	8	16	27.23672	26.64379	29.62928	23.27438	24.36407	26.58726	29.09690	29.37801
19830817	1983	8	17	27.93212	27.10225	28.66410	25.07760	25.97175	27.27052	29.87234	29.63241
19830818	1983	8	18	28.46572	28.31205	28.20933	27.67186	28.96299	29.38737	31.43135	31.28884
19830819	1983	8	19	29.69794	30.50582	29.83039	31.45375	31.93813	31.48480	32.20527	30.49615
19830820	1983	8	20	32.19637	33.34811	31.29043	32.09825	34.49662	33.19364	33.24763	31.47460
19830821	1983	8	21	33.81435	35.41312	33.44552	33.23365	35.46665	34.56466	34.21714	33.55880
19830822	1983	8	22	33.39045	34.48434	32.12117	33.40716	35.65466	33.93592	33.15431	31.96638
19830823	1983	8	23	32.24551	32.52679	31.38374	33.75488	35.41610	33.79505	32.60839	31.29570
19830824	1983	8	24	32.02380	33.40063	31.91957	26.75170	32.35197	32.77035	31.36939	30.49989
19830825	1983	8	25	31.37879	33.48298	33.32732	24.88113	28.40998	31.37539	30.92437	28.66040
19830826	1983	8	26	29.86649	30.57632	29.39003	24.65621	27.61350	30.88716	31.74967	30.34183
19830827	1983	8	27	31.13786	31.10154	31.19766	26.12988	30.03579	31.37816	32.41627	31.17691
19830828	1983	8	28	31.10842	32.62065	32.29601	27.93749	32.35122	32.91044	31.24916	32.05428
19830829	1983	8	29	30.17505	32.08048	31.72297	28.10245	31.86284	31.61488	30.55628	29.16627
19830830	1983	8	30	28.28896	31.13647	29.23434	26.72791	30.33551	28.95628	30.14582	30.37331
19830831	1983	8	31	27.54758	31.06712	29.64288	26.28875	29.52375	29.24342	29.76165	28.86047
19840601	1984	6	1	17.49742	18.09446	17.20811	15.80866	17.44664	18.17330	19.89927	22.44006
19840602	1984	6	2	20.95653	21.06279	19.91522	20.69629	22.44952	21.73574	21.48429	23.97562
19840603	1984	6	3	22.87870	23.73271	21.30006	24.47507	25.82197	25.30194	23.52093	24.97216
19840604	1984	6	4	24.20914	24.85160	21.93956	24.26164	26.71939	27.21310	25.23228	26.87857
19840605	1984	6	5	25.60001	24.90465	24.29455	24.14605	27.54976	27.27677	25.95124	28.70812
19840606	1984	6	6	25.36663	26.64687	25.03199	25.90545	27.51351	27.37055	26.25561	28.73168
19840607	1984	6	7	26.03132	28.35486	26.40126	26.54936	27.00288	27.44852	26.51445	28.94393
19840608	1984	6	8	26.69980	26.64686	25.83970	26.03919	25.55355	25.68127	26.96922	28.91554
19840609	1984	6	9	26.04596	26.37746	26.32155	25.11721	24.84705	26.04138	26.91919	29.14672
19840610	1984	6	10	26.28575	26.63651	26.12661	24.90600	24.92813	25.78491	27.38330	30.76240
19840611	1984	6	11	27.25993	27.71914	26.40531	25.93318	26.43510	25.51621	27.60551	30.39109
19840612	1984	6	12	28.15635	27.61430	26.51626	26.48769	27.04675	26.89388	26.14921	28.75342
19840613	1984	6	13	28.17925	26.80391	26.54564	25.91353	27.08548	25.09336	26.03751	29.72434
19840614	1984	6	14	27.92634	27.43949	27.38377	26.89003	27.47531	24.70020	26.60922	26.27727
19840615	1984	6	15	27.52367	27.09845	26.47221	27.06874	28.58959	26.61339	27.22626	25.91210
19840616	1984	6	16	27.71319	27.69532	26.45678	25.01757	28.34516	27.58795	25.96806	27.82646
19840617	1984	6	17	28.31165	27.33897	26.56646	25.11849	27.87854	26.90454	25.94566	27.65455
19840618	1984	6	18	28.65642	28.31768	26.28636	27.77935	28.86492	27.33934	26.78425	27.31217
19840619	1984	6	19	29.55994	29.77357	27.51196	30.09593	31.29834	30.94550	28.28211	30.23726
19840620	1984	6	20	29.63501	31.20592	29.29818	28.47191	32.55229	32.25068	29.57536	32.28714
19840621	1984	6	21	28.16040	30.46403	29.73611	24.59191	27.41087	31.38031	30.11126	32.28910
19840622	1984	6	22	26.93934	26.88655	29.51586	23.43310	25.51617	25.42637	28.11151	32.59188
19840623	1984	6	23	26.43484	26.82017	28.51098	23.18763	26.11044	26.22473	25.95484	31.15504
19840624	1984	6	24	27.27872	29.17408	28.22069	23.62791	26.49587	28.66501	28.59045	33.22547
19840625	1984	6	25	25.08541	30.18007	28.38067	24.44854	28.44715	30.43654	29.50294	34.55053
19840626	1984	6	26	23.60567	27.06455	25.48361	22.97598	26.39269	28.64809	28.28384	34.26706
19840627	1984	6	27	25.62100	27.58208	24.85364	23.36099	26.12559	27.73474	27.02278	32.26114
19840628	1984	6	28	26.66836	27.29866	25.56883	23.73623	26.60642	26.80498	28.04128	32.21225
19840629	1984	6	29	24.41692	25.71743	26.05063	22.64539	24.79283	25.75815	28.42396	32.44954
19840630	1984	6	30	23.48652	24.86451	24.22483	23.31753	24.76488	24.92752	27.71894	33.72606
19840701	1984	7	1	23.19422	24.74847	24.37820	24.02079	26.25893	26.45784	27.35037	31.86458
19840702	1984	7	2	24.11820	24.69801	25.81674	23.56113	24.72927	24.01393	28.18966	30.52812
19840703	1984	7	3	26.42825	26.60475	28.13136	23.77900	24.82458	25.14494	27.14676	29.59631
19840704	1984	7	4	28.39532	27.42091	28.62939	25.20060	28.27189	27.40643	26.13435	27.15515
19840705	1984	7	5	27.45619	28.73558	28.48455	26.77938	29.81543	28.90843	27.50789	28.33233
19840706	1984	7	6	26.43385	26.87124	27.91824	25.83988	28.23678	28.00068	28.55607	29.04527
19840707	1984	7	7	26.46060	28.30056	28.67915	25.72797	28.07358	30.28017	29.00152	30.71384
19840708	1984	7	8	24.19200	28.66095	26.78710	23.17565	27.15054	31.32889	30.01082	32.74266
19840709	1984	7	9	27.24818	30.69977	28.48746	21.39098	25.42790	30.97305	29.49840	31.41757
19840710	1984	7	10	29.61119	31.34799	29.58112	24.98870	26.52708	29.17726	29.72812	31.47245
19840711	1984	7	11	31.17161	32.20435	30.60298	29.16288	30.17396	30.34777	29.40535	29.60916
19840712	1984	7	12	29.04474	27.46848	29.02037	29.72609	31.10247	28.74923	29.24964	30.14372
19840713	1984	7	13	26.69159	27.82078	25.89771	26.99199	30.04718	29.00883	29.13178	31.49614
19840714	1984	7	14	27.12263	29.06393	27.01367	24.99534	28.45025	28.80167	26.85324	29.33632
19840715	1984	7	15	29.90708	28.96005	28.44533	25.36960	27.82685	29.76896	27.22069	26.75337
19840716	1984	7	16	27.56370	27.49242	27.82725	26.35159	29.41256	28.29950	29.17063	28.44428
19840717	1984	7	17	25.88913	27.15234	26.42524	24.89761	29.85165	29.27440	30.30508	31.06151
19840718	1984	7	18	24.85176	26.48488	27.89997	24.65329	26.51166	26.03594	30.93288	33.90628
19840719	1984	7	19	23.15159	25.81958	26.18499	23.48889	24.97489	24.46958	29.58804	32.63616
19840720	1984	7	20	24.65170	25.89649	26.41369	23.98753	24.10064	24.20555	28.38849	28.56488
19840721	1984	7	21	25.81066	26.42752	27.89762	23.36828	24.79132	26.05207	26.04499	28.29036
19840722	1984	7	22	27.10889	27.89296	29.17819	22.81135	24.58733	25.25406	25.31570	28.99075
19840723	1984	7	23	25.27032	25.15623	27.18073	24.46855	26.18889	26.15151	26.04303	27.68702
19840724	1984	7	24	27.28252	27.69783	25.23293	26.38129	28.36444	27.42514	29.32380	26.84261
19840725	1984	7	25	28.40951	28.31606	26.58022	27.65643	29.83188	28.79199	29.46290	27.12391
19840726	1984	7	26	28.85130	29.05716	27.74920	25.08771	28.04132	30.01252	28.32224	27.10466
19840727	1984	7	27	25.09125	27.32389	28.85967	25.72255	27.24418	26.86594	29.87403	29.73631
19840728	1984	7	28	23.27301	25.03600	27.03547	23.13198	25.78960	25.85170	32.01304	33.53646
19840729	1984	7	29	23.27351	22.83453	24.70194	21.27533	23.22464	24.07149	31.26364	32.62042
19840730	1984	7	30	21.82431	22.40959	24.07566	20.95363	22.92629	23.90633	29.20600	27.99842
19840731	1984	7	31	22.64248	24.03423	24.36584	22.60868	25.18982	25.47970	29.76467	29.53565
19840801	1984	8	1	24.08476	25.32951	24.44874	25.04008	27.86910	29.36420	30.72575	32.15197
19840802	1984	8	2	24.26763	26.96969	23.88953	26.44514	29.07566	29.89781	31.68983	32.56968
19840803	1984	8	3	24.84636	26.89053	24.78127	28.44512	29.31501	30.17313	31.08336	31.42673
19840804	1984	8	4	25.16268	28.31457	26.39938	29.54742	30.88377	30.72859	30.89307	31.80940
19840805	1984	8	5	24.65899	28.66849	25.78689	28.91791	30.52437	31.74965	31.08505	33.29631
19840806	1984	8	6	25.24650	29.95121	26.66397	28.80948	31.24019	31.84283	30.93336	31.98304
19840807	1984	8	7	26.02615	29.78410	25.14517	29.93345	31.90136	31.44771	30.46899	33.57263
19840808	1984	8	8	25.93961	28.80970	25.09381	29.51965	30.84489	31.66420	31.28638	32.50058
19840809	1984	8	9	27.06240	28.96981	27.55019	29.63087	31.58945	30.98693	32.70292	34.06638
19840810	1984	8	10	25.52892	28.87751	27.55519	26.16053	31.29611	31.61659	32.77296	33.53958
19840811	1984	8	11	25.97341	27.28330	28.59337	24.95676	27.83107	31.22770	30.50272	33.22802
19840812	1984	8	12	26.55215	26.27459	26.74816	25.23486	27.49984	28.24131	27.99737	32.44427
19840813	1984	8	13	26.54278	27.25580	25.74616	25.93799	29.07841	29.80639	29.33240	32.59922
19840814	1984	8	14	26.03363	27.62992	25.06758	27.41318	30.36048	30.68316	30.94096	32.34237
19840815	1984	8	15	26.10904	28.78479	26.88719	27.87531	31.50231	31.16509	31.20729	33.18470
19840816	1984	8	16	26.87877	30.06971	28.19684	26.56884	30.36108	31.34128	31.41960	33.18085
19840817	1984	8	17	26.95902	30.81511	29.44625	26.25419	27.95778	32.05364	30.65388	32.14649
19840818	1984	8	18	26.01389	30.23763	28.78861	25.00702	27.26413	28.21720	29.75153	32.89654
19840819	1984	8	19	26.63111	28.98078	28.34725	25.15060	27.37243	28.88479	27.60286	33.51944
19840820	1984	8	20	26.09124	27.30620	28.92735	24.32211	25.21910	25.84388	29.01126	33.62381
19840821	1984	8	21	26.65454	26.64767	29.13673	22.92896	25.19913	25.44328	26.54982	31.07979
19840822	1984	8	22	27.01185	26.88464	28.24176	22.76444	24.20623	24.56581	25.66156	29.45223
19840823	1984	8	23	25.53083	26.31545	27.53286	24.24068	25.63606	23.89082	26.24798	28.74386
19840824	1984	8	24	22.83119	26.14430	25.97033	22.79370	26.07189	26.21250	26.90824	29.94400
19840825	1984	8	25	22.96490	27.06234	26.51804	22.41445	24.91449	27.15636	29.03156	31.25796
19840826	1984	8	26	24.25366	27.01434	27.61255	21.56671	24.08330	25.75496	27.70811	31.50459
19840827	1984	8	27	25.84182	26.48018	28.32255	22.03347	23.67967	24.97810	26.82065	29.37344
19840828	1984	8	28	26.07138	25.77623	27.65645	22.73077	24.46233	24.89460	26.47645	27.82074
19840829	1984	8	29	26.94686	26.24506	26.93476	23.71057	25.06385	26.16833	27.72364	29.75481
19840830	1984	8	30	25.41895	26.86864	26.30987	24.62186	26.87833	27.40824	28.25069	30.89152
19840831	1984	8	31	26.06427	29.17694	28.13939	25.30967	28.67595	28.44941	29.39599	31.30877
19850601	1985	6	1	29.34689	30.31907	30.66065	28.67657	31.02769	30.14365	29.95298	31.30620
19850602	1985	6	2	30.85577	33.16997	30.38581	26.02672	31.70148	34.66786	30.43621	31.96009
19850603	1985	6	3	29.53701	33.10203	30.02068	26.91030	30.67800	35.67678	32.82463	32.17944
19850604	1985	6	4	30.20468	32.80722	30.75974	27.83001	31.60587	34.78171	33.41279	32.84624
19850605	1985	6	5	30.83015	33.45540	30.63464	28.26050	31.72435	34.05481	30.37965	34.27336
19850606	1985	6	6	30.00826	33.68914	30.88794	25.80158	30.63215	32.39519	29.64123	31.43532
19850607	1985	6	7	27.04331	32.17965	30.16987	23.47306	27.02586	32.68330	31.33969	32.71195
19850608	1985	6	8	24.08071	28.75907	28.87349	23.18076	24.93785	31.45825	32.30603	32.94302
19850609	1985	6	9	27.24384	29.17157	29.83523	26.63944	28.85367	30.32180	29.47612	32.21048
19850610	1985	6	10	27.31214	27.90964	29.28852	29.70082	31.61184	29.90044	30.50478	33.83591
19850611	1985	6	11	25.01551	27.05774	26.30611	29.04082	30.06772	29.63151	31.08396	34.62484
19850612	1985	6	12	21.22895	25.23113	24.54843	26.11689	25.74810	25.88994	28.03100	33.16552
19850613	1985	6	13	16.88365	22.06209	21.89546	19.73460	22.10799	23.84487	25.99462	29.45621
19850614	1985	6	14	18.51765	21.31941	22.08359	18.05444	21.01129	22.48406	24.87917	27.42656
19850615	1985	6	15	21.90443	23.43309	25.13003	21.35439	23.00025	23.41116	28.17937	28.03890
19850616	1985	6	16	25.98022	25.27668	28.46752	23.44963	24.28925	25.10524	32.58456	34.06360
19850617	1985	6	17	26.93514	27.91359	29.74406	25.90756	28.75322	28.34465	30.33554	32.45855
19850618	1985	6	18	22.99933	27.01694	26.36684	28.01472	29.83372	28.91356	32.45938	33.22390
19850619	1985	6	19	21.97641	25.02410	24.05097	24.51320	25.69875	28.18871	31.89553	32.81213
19850620	1985	6	20	20.76631	22.88541	23.22387	21.96022	23.06087	24.05966	30.18774	31.94499
19850621	1985	6	21	22.90572	23.68039	24.70494	21.91146	23.76652	24.36521	29.48825	30.17412
19850622	1985	6	22	24.88697	25.67175	26.37683	23.04233	24.59884	25.86940	27.94780	29.31627
19850623	1985	6	23	26.62709	27.92978	28.06754	24.69205	26.08819	27.21742	27.42365	28.23090
19850624	1985	6	24	28.66247	28.21682	28.80562	25.73810	27.15594	27.50524	27.63705	29.08347
19850625	1985	6	25	28.15688	28.67818	28.58381	26.52230	27.91288	27.69743	26.64462	28.70022
19850626	1985	6	26	27.89566	29.23313	27.91292	26.76764	29.78725	29.60257	27.86854	28.75472
19850627	1985	6	27	27.06365	29.19978	28.69526	22.00205	26.49626	29.92950	28.13493	30.90857
19850628	1985	6	28	23.69721	27.02327	26.80516	21.56418	24.36480	25.24150	28.03744	33.65544
19850629	1985	6	29	23.24195	25.88728	25.44497	23.16086	25.76461	25.27829	29.63159	33.99932
19850630	1985	6	30	22.68280	24.95656	24.74185	22.29823	24.38230	24.72601	29.09237	33.29628
19850701	1985	7	1	21.99184	25.63545	25.05938	21.54375	25.02997	25.79828	26.80366	31.37087
19850702	1985	7	2	22.81031	26.40316	26.18685	23.03188	26.39579	27.49477	27.85953	30.43454
19850703	1985	7	3	24.85366	27.17633	27.33843	24.31974	26.60779	29.03742	26.97407	29.08759
19850704	1985	7	4	24.50608	26.50123	26.67757	25.34970	27.17660	27.29212	28.48311	30.16316
19850705	1985	7	5	24.54766	24.51794	23.96589	24.77433	25.49750	26.13508	30.22511	31.15835
19850706	1985	7	6	23.29295	24.16687	24.54181	24.92628	25.70015	25.12521	29.91450	32.06867
19850707	1985	7	7	25.22009	25.25202	25.11647	25.61374	26.52778	26.85019	32.19562	34.79380
19850708	1985	7	8	26.74741	27.29387	27.09063	26.08760	28.23850	29.40693	31.73486	34.36606
19850709	1985	7	9	29.05878	30.53895	29.74858	27.67917	29.84613	30.61270	30.15346	33.71142
19850710	1985	7	10	30.62211	31.45100	29.57880	29.78212	33.06005	32.23363	30.30386	32.34225
19850711	1985	7	11	28.39670	30.84317	28.51728	26.76451	31.33809	30.98350	30.33056	32.72296
19850712	1985	7	12	28.03270	27.99822	27.85498	25.86434	27.38044	27.48850	27.35295	29.40444
19850713	1985	7	13	30.72944	27.41385	29.93121	26.72024	29.24707	26.24423	25.50665	27.58584
19850714	1985	7	14	30.34299	28.02182	29.65638	26.27460	28.61667	27.95983	26.48811	27.83633
19850715	1985	7	15	29.62791	26.86239	28.79700	27.05981	28.45773	28.62248	26.72737	28.89393
19850716	1985	7	16	26.42397	27.85456	26.57037	27.55633	29.58143	27.72693	27.22891	30.60958
19850717	1985	7	17	26.31614	27.08222	26.79569	25.45986	27.07208	28.30410	27.02146	31.81145
19850718	1985	7	18	27.57345	29.47608	29.20134	25.90909	28.13539	28.15963	26.82677	30.42242
19850719	1985	7	19	30.15477	29.24442	28.98445	25.67893	27.73705	29.92446	25.88863	28.22001
19850720	1985	7	20	30.06757	29.18649	29.32572	27.75390	27.72559	29.10698	26.27038	26.76636
19850721	1985	7	21	30.38750	30.72095	29.84812	29.97144	30.50942	30.35130	28.01845	27.66063
19850722	1985	7	22	28.66283	30.75175	28.07837	28.90960	30.75552	31.16738	27.34273	27.43069
19850723	1985	7	23	25.93723	28.80112	25.53239	23.94749	27.22878	29.27203	25.63097	28.08144
19850724	1985	7	24	26.00581	27.29654	25.78779	23.36543	25.99663	27.97718	26.82676	30.64420
19850725	1985	7	25	26.47492	25.70483	26.67832	23.88378	26.19590	27.09443	29.42824	32.49079
19850726	1985	7	26	27.06274	25.92967	28.99030	27.10918	28.30252	27.86433	30.92983	30.38181
19850727	1985	7	27	24.63049	26.28261	29.64543	25.89654	28.82205	29.84234	30.66464	28.72343
19850728	1985	7	28	25.03440	28.43356	27.66797	23.67481	26.35298	29.06969	31.14427	31.52836
19850729	1985	7	29	27.04403	27.41553	29.27140	23.70619	25.98837	28.68201	31.38926	32.50457
19850730	1985	7	30	28.76522	28.42970	30.24526	25.78403	27.03602	27.42618	31.22656	31.71779
19850731	1985	7	31	29.91982	29.26377	29.64773	27.06548	29.16725	27.94596	30.33678	29.79817
19850801	1985	8	1	30.68940	30.74302	30.62788	26.87909	30.01045	28.40729	27.94407	31.26190
19850802	1985	8	2	25.61440	29.06248	29.70212	22.64043	24.59036	27.86569	28.53350	32.30005
19850803	1985	8	3	24.96561	26.02612	27.69628	21.06839	23.66815	25.83129	27.74422	29.95373
19850804	1985	8	4	25.09019	25.38821	27.42943	20.78091	22.70347	25.63704	28.58009	27.73088
19850805	1985	8	5	24.06998	26.20410	27.31496	21.45510	23.79262	25.80026	30.44878	30.91000
19850806	1985	8	6	24.60479	26.92851	27.71532	23.68859	26.45822	27.14428	30.38257	29.86534
19850807	1985	8	7	25.88525	26.02152	25.91233	25.21346	26.96826	27.44627	30.69861	31.13678
19850808	1985	8	8	27.53032	26.18607	26.50368	24.49393	24.90031	24.82048	27.45128	31.14992
19850809	1985	8	9	28.19050	27.08814	28.76611	24.80401	25.61340	26.86647	27.81142	31.13537
19850810	1985	8	10	28.98412	28.37327	30.21371	25.52128	27.30216	29.06782	29.77045	32.51127
19850811	1985	8	11	29.62807	29.73523	30.26900	26.45817	28.38829	28.97008	30.07895	32.08749
19850812	1985	8	12	30.04499	29.35686	28.34055	27.43320	28.74514	29.52598	32.42851	32.31663
19850813	1985	8	13	30.22767	29.49299	30.44301	28.30585	27.78249	29.99830	32.37509	31.43088
19850814	1985	8	14	29.69832	28.58156	28.73828	27.94697	27.93136	27.35653	29.85975	30.64307
19850815	1985	8	15	27.64229	26.85022	26.87541	26.64623	27.40833	28.58888	31.20791	31.77834
19850816	1985	8	16	24.75055	28.67001	28.95230	26.89639	28.83990	30.48863	32.52467	31.81414
19850817	1985	8	17	24.83147	31.15036	30.37504	24.76477	29.98092	30.49485	32.56449	32.56373
19850818	1985	8	18	26.96180	30.44616	29.67077	25.77761	28.75088	31.22385	31.60898	33.11639
19850819	1985	8	19	28.17946	30.51674	29.74333	25.45254	28.36801	31.56324	30.24189	33.72577
19850820	1985	8	20	26.54154	30.45565	28.83225	26.11860	29.22214	29.27265	29.89685	31.67900
19850821	1985	8	21	24.40087	29.22432	28.87092	24.98751	28.97021	28.39173	28.07111	31.50503
19850822	1985	8	22	23.93832	30.02404	28.68782	22.95442	25.49058	31.34398	29.24033	32.30486
19850823	1985	8	23	24.60423	29.67115	30.94358	21.72095	25.35651	29.30317	30.25620	31.85355
19850824	1985	8	24	25.99436	27.51956	30.25497	21.76002	26.30517	27.98702	30.09328	31.35341
19850825	1985	8	25	23.14481	25.76159	26.76471	24.10715	26.81750	26.78834	31.58973	32.74073
19850826	1985	8	26	22.45762	24.63176	25.36845	25.33536	25.57473	27.22255	32.14283	34.50065
19850827	1985	8	27	23.55421	25.62472	24.98835	25.08536	25.28067	27.21719	27.40290	31.10468
19850828	1985	8	28	24.97159	25.07265	26.27235	24.77058	26.02257	26.14554	32.50898	33.18963
19850829	1985	8	29	25.95308	26.88511	27.54815	25.09694	25.74872	28.69897	31.44531	31.22203
19850830	1985	8	30	27.12083	24.72740	28.25255	24.17123	24.30452	26.39966	32.37054	32.74277
19850831	1985	8	31	26.49417	25.23961	28.59041	23.18368	23.70840	23.64466	29.80495	31.85277
19860601	1986	6	1	24.70373	28.21634	27.03117	25.60595	27.43276	27.67841	29.63480	31.07510
19860602	1986	6	2	24.44363	28.61408	26.99011	26.39970	28.29793	30.08928	29.90942	31.07521
19860603	1986	6	3	24.66621	28.49374	27.28350	21.08566	23.98636	27.50438	29.42184	29.43378
19860604	1986	6	4	23.34286	25.68760	27.58473	21.51718	23.53950	25.74820	29.25632	30.64194
19860605	1986	6	5	23.98513	26.44113	27.51883	23.57170	25.27690	26.15386	29.10872	30.15911
19860606	1986	6	6	24.63789	28.35619	28.22502	25.11638	26.19605	27.36172	28.57297	31.13130
19860607	1986	6	7	25.64824	29.87391	29.52426	27.53700	29.43356	31.29108	30.87301	32.89892
19860608	1986	6	8	27.14001	29.90814	30.10016	28.96552	31.52813	31.89594	29.10818	33.54593
19860609	1986	6	9	26.50330	30.71323	28.83421	27.57290	30.64289	31.84272	28.31065	30.02974
19860610	1986	6	10	26.01486	28.54718	27.61050	25.06602	27.03097	29.75338	29.39489	31.61080
19860611	1986	6	11	26.38270	28.76856	30.38808	26.16324	28.61787	27.07263	30.15578	30.52952
19860612	1986	6	12	26.06103	30.15915	29.19195	31.05974	31.61758	30.03520	28.02946	31.64510
19860613	1986	6	13	24.14187	29.04270	27.52244	28.85491	29.65253	28.15483	26.63376	28.62792
19860614	1986	6	14	24.14549	27.52670	26.82478	26.79694	28.04460	26.14679	26.78361	28.72941
19860615	1986	6	15	25.49311	27.32558	26.55807	25.08679	26.47607	25.28746	25.91839	28.64904
19860616	1986	6	16	26.19555	27.14491	26.84829	25.22337	26.37740	27.27686	26.74489	28.83651
19860617	1986	6	17	27.76888	29.61778	26.38587	28.14590	29.64457	28.85931	25.69529	28.39772
19860618	1986	6	18	24.58825	29.76356	26.80666	24.26952	28.05349	28.03576	26.35322	28.79048
19860619	1986	6	19	25.30643	26.82499	26.64426	23.33417	26.14596	26.19249	26.70465	28.38038
19860620	1986	6	20	28.03096	27.05728	26.84538	25.99953	28.37419	26.17105	25.43935	28.99776
19860621	1986	6	21	29.55717	29.40607	27.97381	24.65093	27.88970	27.80069	25.56438	28.63128
19860622	1986	6	22	29.98899	29.18425	29.83765	23.65810	25.41259	27.09487	26.74869	27.39396
19860623	1986	6	23	30.34986	29.16147	28.90004	26.75761	26.94861	26.58615	28.28595	27.91783
19860624	1986	6	24	29.33496	29.79042	29.69984	28.72459	29.55465	27.52552	27.94835	29.37638
19860625	1986	6	25	27.05902	30.38168	30.06101	25.87447	30.19400	30.11841	27.43896	30.46162
19860626	1986	6	26	28.24354	30.54375	30.08368	25.37291	30.40071	30.51153	28.18378	31.04332
19860627	1986	6	27	30.20222	30.16553	30.13489	27.72285	30.27747	30.44405	30.07781	31.05405
19860628	1986	6	28	27.67573	29.85618	28.77174	30.59489	31.39845	30.84506	30.06219	29.12682
19860629	1986	6	29	27.85294	28.86229	26.10612	28.61698	30.18176	29.94692	27.78054	29.95586
19860630	1986	6	30	27.82651	28.34719	27.07503	29.90526	30.93075	29.59853	28.15400	31.94931
19860701	1986	7	1	29.26813	31.05279	29.88613	27.75575	32.52617	31.47976	28.82941	33.78449
19860702	1986	7	2	26.87168	31.23311	30.85801	28.31310	32.06215	31.05352	28.60752	33.71174
19860703	1986	7	3	24.83453	28.09902	28.70568	25.20853	27.98565	28.93536	28.43050	33.56722
19860704	1986	7	4	25.23033	28.89389	29.01370	24.10687	27.70857	29.13292	26.27041	28.87877
19860705	1986	7	5	27.60030	30.04898	29.98915	25.27235	26.39038	27.21228	27.68161	29.88642
19860706	1986	7	6	29.40560	28.90207	29.72414	28.07285	28.48715	26.01033	26.50424	28.26552
19860707	1986	7	7	29.81526	30.05148	29.31539	30.84754	31.20360	29.79750	28.24479	27.70234
19860708	1986	7	8	31.66119	31.91509	29.41306	32.43135	33.69963	32.34457	30.36163	31.01288
19860709	1986	7	9	31.92343	31.92288	30.36282	32.97102	34.84654	33.73297	30.23379	30.89206
19860710	1986	7	10	31.15331	31.51566	30.95614	30.61556	34.02607	33.06574	31.01503	33.12317
19860711	1986	7	11	30.18942	32.27754	30.14782	28.97869	32.44502	32.25603	30.31122	33.84671
19860712	1986	7	12	29.10126	31.97657	30.50952	31.86385	33.46160	31.27628	28.84894	30.78861
19860713	1986	7	13	30.55926	32.27092	31.31330	32.23947	33.62161	31.70000	28.08975	29.65373
19860714	1986	7	14	28.36306	30.34303	30.38412	30.70769	31.80656	30.98860	29.20360	31.84050
19860715	1986	7	15	26.74644	29.69623	29.53653	28.49890	30.81855	31.89423	31.82140	33.73741
19860716	1986	7	16	30.73983	30.24759	26.86148	28.91666	31.88709	30.01704	31.62248	34.06732
19860717	1986	7	17	31.63264	29.10953	26.84344	30.56900	31.68630	30.99186	31.47798	33.15345
19860718	1986	7	18	31.56345	32.16235	30.44781	34.09082	35.00752	33.20772	31.19333	33.08978
19860719	1986	7	19	32.78552	34.54388	31.95233	33.92656	36.24965	36.35001	31.68810	32.86594
19860720	1986	7	20	33.62182	34.70575	32.58358	32.00214	35.71123	36.70522	33.30479	34.22494
19860721	1986	7	21	32.21793	33.00184	29.95772	32.01283	35.37050	33.69611	32.97378	34.96457
19860722	1986	7	22	29.57930	30.96918	27.90155	28.48408	30.61408	30.56170	28.49689	34.14058
19860723	1986	7	23	30.47938	30.70996	31.25564	28.42056	31.20460	27.47803	27.58684	31.00619
19860724	1986	7	24	31.46398	28.64329	30.01436	28.89583	32.30782	29.06646	28.04867	31.82033
19860725	1986	7	25	31.88246	31.35426	29.78882	29.90860	31.38637	31.47646	28.99085	31.59645
19860726	1986	7	26	31.87015	29.68823	30.66079	28.49241	28.77917	29.69830	27.68980	31.44954
19860727	1986	7	27	30.68676	29.09093	31.75825	28.20565	30.18631	27.74854	27.11827	30.39039
19860728	1986	7	28	32.21984	31.47985	30.43167	29.93422	32.37066	29.91212	28.04066	29.21391
19860729	1986	7	29	33.79122	33.86048	33.60975	31.67949	34.32787	32.50356	29.06966	31.03893
19860730	1986	7	30	32.96109	33.97265	36.12367	28.15633	31.67390	33.13754	31.24108	32.47661
19860731	1986	7	31	31.40881	32.88929	33.24911	26.49838	31.23158	35.48626	32.48087	34.21936
19860801	1986	8	1	31.19760	34.64287	36.68089	28.05482	34.09654	33.69475	32.03141	34.72272
19860802	1986	8	2	27.56989	34.64262	31.10495	29.32550	31.91810	29.70701	33.20899	32.08996
19860803	1986	8	3	26.46081	29.63288	27.80456	27.43088	31.44238	26.71889	31.93984	33.49486
19860804	1986	8	4	24.85228	29.99571	28.18695	25.12388	28.08965	26.76525	29.42263	32.58109
19860805	1986	8	5	25.31878	28.92164	28.04386	25.87833	27.18738	26.94055	28.47101	29.89319
19860806	1986	8	6	26.55842	28.58555	28.44418	26.29253	29.15945	26.05283	30.36053	30.28290
19860807	1986	8	7	27.95897	28.28246	28.52308	27.22219	27.99596	28.37777	31.65689	31.02262
19860808	1986	8	8	25.06158	29.32067	29.10309	28.80334	31.41079	30.53086	31.79585	31.48516
19860809	1986	8	9	25.56841	28.02949	29.31928	29.68523	30.57490	29.39537	32.32871	31.58323
19860810	1986	8	10	26.12505	27.49718	28.98754	29.42021	30.90327	28.51075	31.13640	31.01545
19860811	1986	8	11	25.24375	27.13088	25.20732	29.04643	31.10171	28.46344	28.04427	29.18233
19860812	1986	8	12	24.70295	26.03074	26.15634	24.06035	26.78289	26.78490	28.67420	27.66642
19860813	1986	8	13	25.35607	25.49387	27.71765	23.60643	26.17712	24.75259	28.13615	29.95782
19860814	1986	8	14	27.26227	27.41932	28.66987	24.39507	25.91853	27.55387	28.99741	31.87670
19860815	1986	8	15	28.83252	27.83195	28.43829	25.95926	27.85655	28.57220	29.45965	32.76917
19860816	1986	8	16	26.79409	29.02964	30.10767	27.02019	30.07214	30.02755	29.35343	31.56951
19860817	1986	8	17	26.14987	29.00934	29.45040	26.86469	30.64503	31.17453	29.30612	30.21095
19860818	1986	8	18	26.76230	29.23638	28.75438	25.89489	29.76931	30.48600	28.86338	31.52650
19860819	1986	8	19	27.09844	30.00255	29.62905	23.98303	27.12643	29.55842	28.70480	31.35073
19860820	1986	8	20	25.93804	26.32031	28.70570	24.48121	26.00408	25.53447	27.35752	28.31202
19860821	1986	8	21	25.51511	24.77076	26.02111	26.81691	27.10238	25.48289	27.90395	28.70089
19860822	1986	8	22	27.37216	27.92598	27.14488	25.66855	28.44578	28.80809	30.84506	31.60960
19860823	1986	8	23	27.65514	29.51405	28.91036	24.35566	29.66550	31.40561	31.45940	32.19108
19860824	1986	8	24	28.37686	31.19145	30.33595	26.85612	31.86841	31.94916	30.94271	32.02408
19860825	1986	8	25	27.96776	31.88276	31.26200	22.58271	28.09409	32.76676	31.73456	31.70172
19860826	1986	8	26	28.41715	29.12747	29.66162	23.31180	26.60999	30.66402	32.35328	31.93168
19860827	1986	8	27	26.73195	28.16957	28.47915	26.24100	28.62970	31.01446	31.33252	30.70039
19860828	1986	8	28	21.12029	25.51803	26.14492	22.65788	25.23480	26.32645	29.23592	30.67367
19860829	1986	8	29	17.05803	20.69191	22.26337	15.90354	16.54940	20.12100	29.80974	32.43020
19860830	1986	8	30	18.87682	17.24041	21.03519	15.93738	16.05099	20.37434	31.83416	32.40831
19860831	1986	8	31	18.66138	18.96517	21.55452	18.68216	18.38026	22.88273	31.63502	31.32970
19870601	1987	6	1	25.37577	28.30815	26.60858	25.69295	27.47412	28.04106	29.31535	30.84471
19870602	1987	6	2	26.93191	29.58300	27.08399	25.91672	28.51086	29.44554	29.71136	31.77277
19870603	1987	6	3	27.53901	30.22710	28.85359	28.41339	30.41406	30.35524	29.41014	31.67615
19870604	1987	6	4	23.66694	27.71869	26.88414	24.40333	25.86879	28.25861	28.03019	30.64603
19870605	1987	6	5	22.37123	25.85423	25.28164	22.60259	24.12665	25.46819	28.52922	29.47238
19870606	1987	6	6	22.67654	26.00450	25.65678	22.39164	23.54902	25.47987	27.80446	29.33380
19870607	1987	6	7	24.48809	25.11389	26.00931	23.52893	23.88462	25.36597	27.70059	28.03367
19870608	1987	6	8	24.72210	25.04870	25.80253	25.17896	25.00184	24.44548	27.32072	28.05127
19870609	1987	6	9	25.23209	25.92752	26.20261	26.04563	25.55567	25.31553	28.18289	28.82435
19870610	1987	6	10	25.97663	26.81112	25.94928	24.53776	27.13440	27.44505	29.17826	30.68894
19870611	1987	6	11	27.07639	27.46348	27.94298	20.90560	25.95936	27.72322	29.57207	30.92560
19870612	1987	6	12	25.65098	28.01923	27.42774	25.06002	27.19897	29.13119	29.97855	29.58768
19870613	1987	6	13	25.38469	25.83520	26.16691	25.84373	26.43493	27.76763	29.25096	30.50197
19870614	1987	6	14	26.63031	24.34593	25.38371	24.22445	24.35681	24.88372	29.42013	31.30559
19870615	1987	6	15	25.16236	24.84833	25.46866	25.73520	25.95882	27.26494	31.00436	32.46603
19870616	1987	6	16	25.22255	25.94161	26.76468	26.97901	27.40551	29.57444	31.46882	33.21196
19870617	1987	6	17	25.58774	26.55082	26.27684	26.92537	26.82073	28.51508	31.08699	32.64557
19870618	1987	6	18	26.01963	26.24993	26.07099	25.50067	27.98298	29.76957	32.16226	32.59988
19870619	1987	6	19	24.87013	27.74866	27.54543	24.84224	26.48361	29.13618	31.67324	32.04531
19870620	1987	6	20	25.37245	27.64928	28.56863	26.58811	27.17492	29.34041	30.98321	30.88735
19870621	1987	6	21	26.03497	25.55404	28.07291	27.96970	28.56811	27.57146	30.70148	32.16427
19870622	1987	6	22	26.10813	25.26227	27.31065	28.45081	26.94668	27.20830	32.15622	32.99061
19870623	1987	6	23	28.46722	26.40675	29.40680	28.41647	27.04438	25.90146	32.55838	33.64840
19870624	1987	6	24	26.95731	30.81074	28.70192	26.59053	29.69696	31.19583	32.68814	34.33161
19870625	1987	6	25	26.51644	28.73969	26.54383	23.92147	26.94712	31.91745	32.27106	34.58109
19870626	1987	6	26	26.28249	28.09452	29.58129	25.16746	25.81108	29.65727	30.75441	34.59567
19870627	1987	6	27	23.42862	27.14754	26.75747	26.13196	27.24450	29.17106	28.45508	31.34203
19870628	1987	6	28	23.26228	24.56770	24.77043	23.13797	24.64693	26.80910	28.77153	32.97012
19870629	1987	6	29	26.46138	24.93406	24.97838	23.46852	24.86824	27.50414	28.02356	30.44892
19870630	1987	6	30	26.65536	28.79136	29.60661	25.91128	27.59428	29.51299	30.11995	28.95628
19870701	1987	7	1	25.64255	28.37240	28.14783	26.82641	29.21660	29.59791	32.57918	32.67097
19870702	1987	7	2	25.96738	28.28925	27.51650	28.18875	30.51074	31.17036	31.33874	31.28084
19870703	1987	7	3	26.13107	26.87124	30.28951	26.53998	28.85200	27.59890	30.84265	31.97682
19870704	1987	7	4	25.68503	27.67411	31.43096	27.01714	27.42538	27.29768	31.54836	31.29381
19870705	1987	7	5	27.20235	27.94778	31.99866	28.44173	29.62882	29.62771	31.50136	31.49033
19870706	1987	7	6	30.13155	29.57556	30.51690	28.82168	31.06048	30.32522	31.64360	31.33222
19870707	1987	7	7	26.86367	27.60172	25.83707	30.55872	28.92977	30.18939	33.03137	32.88082
19870708	1987	7	8	27.71253	28.99013	27.56359	30.03910	32.40126	30.62627	32.90426	32.90396
19870709	1987	7	9	28.24116	31.23902	29.67638	32.48510	33.51629	32.28820	32.93216	34.01291
19870710	1987	7	10	27.03329	32.52151	30.46878	32.84970	33.36383	32.13045	33.19410	33.00883
19870711	1987	7	11	30.04352	32.00391	32.54251	30.39211	31.92338	32.44517	33.30194	33.36681
19870712	1987	7	12	30.60618	32.90187	32.60987	27.54692	29.48713	34.82657	33.30664	34.96734
19870713	1987	7	13	30.65740	33.44009	32.47142	27.30386	29.62009	33.41506	31.98689	34.76254
19870714	1987	7	14	24.73614	31.54823	30.71034	28.16684	32.18889	31.79281	30.60760	34.39210
19870715	1987	7	15	22.58958	27.35699	26.09402	24.58445	29.29553	29.00346	27.37746	32.38766
19870716	1987	7	16	24.29814	26.23008	25.87367	24.03020	26.81291	29.05941	28.06497	31.36960
19870717	1987	7	17	26.63941	26.88601	28.00158	24.13281	26.50334	28.57172	28.33801	31.23542
19870718	1987	7	18	27.53153	28.15370	28.15015	24.16632	25.68143	28.65218	29.71894	30.29383
19870719	1987	7	19	27.53348	26.37887	28.16642	25.36402	24.90488	26.67200	27.59452	28.68521
19870720	1987	7	20	28.41874	27.03432	26.92924	27.70995	26.31249	27.82058	30.52390	28.68603
19870721	1987	7	21	28.69832	27.52478	25.77744	29.57040	28.19871	29.67553	32.12778	30.40539
19870722	1987	7	22	28.08372	28.50174	26.78975	31.16815	30.34394	29.97432	29.92492	31.02850
19870723	1987	7	23	27.95470	31.12931	29.42620	31.25194	32.22634	31.74288	29.88364	30.70436
19870724	1987	7	24	28.75696	32.25265	30.25437	30.41386	30.94180	31.33834	31.34922	31.81372
19870725	1987	7	25	30.07715	29.09176	29.72312	31.00574	29.77956	27.05738	31.48884	30.97940
19870726	1987	7	26	30.17976	29.49648	30.81146	30.80247	30.46583	29.44861	31.42409	32.39446
19870727	1987	7	27	31.99763	30.24972	28.99320	30.83706	31.79398	30.58989	31.40299	32.94817
19870728	1987	7	28	30.93529	30.95204	31.14565	28.46880	30.42551	32.21018	31.02247	32.82411
19870729	1987	7	29	30.62057	30.75842	29.58070	27.33836	29.32499	30.30422	30.86256	32.45411
19870730	1987	7	30	30.38921	31.15718	30.82535	26.28407	28.68462	28.86294	31.55584	33.60108
19870731	1987	7	31	31.00654	29.52192	29.84959	27.99133	30.90890	26.73909	28.80650	33.30795
19870801	1987	8	1	31.75284	32.86019	32.82857	28.55817	31.26825	29.69397	29.14004	30.96558
19870802	1987	8	2	32.13844	32.98314	32.96796	27.94377	30.84106	31.75721	29.47749	31.94141
19870803	1987	8	3	32.58818	30.38919	29.15898	31.56071	32.17480	31.09294	30.30132	32.52773
19870804	1987	8	4	31.51916	30.45993	27.03948	32.43019	33.41665	33.30726	31.19496	33.26073
19870805	1987	8	5	28.78414	32.03136	28.27295	32.36949	33.43702	33.61410	32.22591	34.33537
19870806	1987	8	6	29.24284	31.56048	28.22436	29.50514	33.43894	33.90910	34.75807	35.83282
19870807	1987	8	7	29.17652	32.16776	29.11111	26.24705	29.89062	34.35963	35.82330	36.06384
19870808	1987	8	8	31.29633	33.82758	31.25606	28.04407	32.25390	35.70639	34.57473	35.06105
19870809	1987	8	9	32.68097	34.38194	32.97263	29.83983	32.57109	35.75358	34.09785	36.55442
19870810	1987	8	10	32.04585	34.67905	30.45253	31.15569	34.67076	34.33496	33.96191	34.38180
19870811	1987	8	11	28.92683	32.45932	29.79112	25.55641	29.67070	30.95328	30.90584	30.09634
19870812	1987	8	12	29.19672	29.52036	29.07413	25.35861	28.84417	28.91523	30.19140	30.89390
19870813	1987	8	13	29.92374	27.32170	28.39658	24.78088	28.32640	27.07336	28.46655	30.64702
19870814	1987	8	14	28.86553	26.30321	27.51769	22.86031	26.11464	27.74629	27.65721	30.52188
19870815	1987	8	15	27.63045	26.23963	27.18866	25.04982	25.67121	25.33751	28.29744	29.93565
19870816	1987	8	16	28.94461	28.34675	29.14278	26.43366	27.53218	26.23181	31.90061	33.34051
19870817	1987	8	17	30.32545	30.13485	30.78926	29.30039	30.76030	31.00759	33.43524	34.26642
19870818	1987	8	18	27.06610	30.17480	32.43208	30.77271	31.70586	32.94129	33.92508	35.03339
19870819	1987	8	19	27.25496	29.61830	29.30394	29.65122	31.95067	32.46957	33.00940	35.12569
19870820	1987	8	20	28.69113	30.84672	30.42853	26.62985	28.55950	32.12265	32.78077	34.04747
19870821	1987	8	21	28.91972	30.64247	30.69760	27.31431	28.56032	30.00842	32.11396	33.16477
19870822	1987	8	22	29.81920	30.18286	31.00224	27.33568	28.99063	29.77113	31.93317	33.16495
19870823	1987	8	23	29.75462	29.70571	31.11585	29.15064	30.67664	29.19392	31.77490	32.71994
19870824	1987	8	24	27.00944	32.19349	31.44304	23.92178	29.40923	32.40998	30.40877	32.80615
19870825	1987	8	25	28.22675	32.58845	31.31427	23.38585	27.52261	31.99200	31.75752	32.08831
19870826	1987	8	26	30.66377	31.75302	30.79086	27.14763	29.84311	32.68788	33.53106	33.36344
19870827	1987	8	27	30.64832	31.39452	30.96994	31.09882	31.46486	32.21388	33.73424	34.08461
19870828	1987	8	28	26.96354	31.98709	29.37643	32.04965	32.96685	33.04382	32.69118	34.12906
19870829	1987	8	29	24.16035	31.25825	27.66117	29.41416	31.75454	33.33771	32.90808	33.56892
19870830	1987	8	30	22.82230	29.35057	26.36762	23.63670	27.41278	31.60314	33.45093	34.32059
19870831	1987	8	31	23.52927	28.64141	25.80449	23.31390	26.21443	29.75576	33.60745	34.64214
19880601	1988	6	1	25.19414	25.50224	24.40360	26.50605	26.14823	24.54968	26.86546	28.86420
19880602	1988	6	2	25.14801	26.56552	26.38966	25.37883	27.56873	26.37448	26.71497	28.99283
19880603	1988	6	3	24.27893	27.61108	26.17340	18.51289	26.07457	28.79485	26.54748	29.17560
19880604	1988	6	4	20.18791	22.80679	24.94660	14.90420	17.35662	21.89964	26.89715	28.99585
19880605	1988	6	5	19.95175	20.15184	22.75317	17.16687	18.42864	21.90249	28.14635	30.58348
19880606	1988	6	6	22.22905	23.63768	23.24779	22.34154	22.55156	25.16250	27.28907	29.64043
19880607	1988	6	7	24.67533	24.78726	24.80808	26.71360	25.85469	24.81959	26.46285	30.00311
19880608	1988	6	8	26.21776	25.71649	25.77759	27.12422	26.70438	25.88875	26.58744	30.42342
19880609	1988	6	9	23.89856	28.43841	28.86211	23.67973	25.13743	27.61239	28.34260	30.88507
19880610	1988	6	10	17.70731	23.83908	23.70899	16.25059	19.55070	24.98473	29.79142	32.67019
19880611	1988	6	11	18.49014	22.09614	21.28350	16.74738	18.42888	22.08904	27.39122	29.71181
19880612	1988	6	12	21.26593	22.58983	22.50065	18.72514	19.76894	21.86880	26.17936	27.58264
19880613	1988	6	13	23.62644	23.44606	24.34428	21.55138	21.40809	23.49293	26.39124	27.53292
19880614	1988	6	14	24.91123	24.41995	24.64262	23.04665	22.94457	24.46871	27.46790	28.16707
19880615	1988	6	15	26.24734	25.23313	25.16713	23.75160	23.54668	24.41506	27.73022	29.41291
19880616	1988	6	16	26.85303	26.18183	26.51879	24.25072	23.92702	24.81319	27.75381	28.48715
19880617	1988	6	17	26.69161	27.12688	27.99508	24.62439	25.18196	26.46359	26.72935	28.60901
19880618	1988	6	18	26.14547	27.43831	28.51727	24.25908	25.75836	28.46261	27.55484	30.00505
19880619	1988	6	19	25.51622	27.22262	25.60825	25.29644	25.93089	27.73650	27.49571	29.00394
19880620	1988	6	20	27.24903	27.57612	25.95933	26.28177	26.53098	27.44702	27.44592	27.28674
19880621	1988	6	21	28.13928	28.27109	28.65928	27.37853	27.64457	27.96347	27.80788	28.66168
19880622	1988	6	22	29.34142	29.10822	26.88745	29.69229	29.48375	29.61770	30.45538	30.93634
19880623	1988	6	23	30.02140	30.18821	27.82779	30.73079	31.37695	31.10371	31.11076	30.89316
19880624	1988	6	24	31.30151	31.49936	29.37879	27.92608	31.57140	32.98574	31.21235	32.05322
19880625	1988	6	25	31.87251	31.65930	30.51024	25.52614	29.45334	31.48503	30.62456	31.65532
19880626	1988	6	26	32.35790	30.58775	31.57754	28.42226	30.15612	31.20389	30.58135	30.30760
19880627	1988	6	27	28.66082	29.64314	34.02379	22.63395	24.72254	31.70573	30.81607	32.83630
19880628	1988	6	28	25.56487	30.12966	32.89909	21.32761	23.16257	28.76636	29.51938	33.82089
19880629	1988	6	29	28.54268	31.87125	34.94423	23.91358	25.05865	29.32247	30.95826	33.57886
19880630	1988	6	30	26.82572	31.67847	33.53462	22.29997	26.62876	31.75770	31.89922	34.02406
19880701	1988	7	1	24.61920	27.23251	32.62941	19.86638	23.95127	26.49423	31.08269	33.79826
19880702	1988	7	2	22.53291	27.26616	32.54084	20.10966	22.91437	27.43358	29.48535	32.36119
19880703	1988	7	3	24.13687	25.03782	32.34622	21.36076	23.37669	25.42801	29.01960	31.34105
19880704	1988	7	4	25.94003	25.32380	27.04827	21.65824	23.60603	26.41052	29.55343	31.93706
19880705	1988	7	5	25.65688	25.94893	26.22695	23.08539	24.25360	26.12953	29.14216	31.56859
19880706	1988	7	6	25.70638	25.70817	24.93956	23.40721	24.59719	26.32567	28.21991	30.67369
19880707	1988	7	7	25.87107	26.13269	26.63580	25.16509	24.29370	26.28127	28.40409	29.88986
19880708	1988	7	8	27.43299	25.86183	25.91082	28.05547	26.71686	26.19234	28.68821	30.77339
19880709	1988	7	9	29.49143	28.60780	25.93847	28.22458	28.62369	28.16882	29.04516	30.52893
19880710	1988	7	10	29.26145	29.33752	29.27542	29.67277	31.23263	29.43376	30.24564	32.92285
19880711	1988	7	11	27.18496	26.73348	31.32947	29.67928	29.65339	27.18131	31.12931	33.63216
19880712	1988	7	12	26.28781	29.22546	31.99080	28.30689	29.00644	30.48469	33.19841	34.09743
19880713	1988	7	13	28.07146	30.25993	32.23455	28.46389	31.17246	32.43019	31.61130	33.98095
19880714	1988	7	14	31.13782	32.18258	32.46816	27.35179	31.26693	31.40265	27.16998	31.88440
19880715	1988	7	15	33.41305	32.03053	32.52588	32.61479	33.31379	31.87916	27.96792	28.37882
19880716	1988	7	16	33.46349	28.77567	29.37989	33.84349	33.99526	31.33929	31.56497	31.35765
19880717	1988	7	17	31.75553	29.28915	26.85526	31.76049	32.90243	31.03778	32.81036	32.67326
19880718	1988	7	18	31.78364	29.84842	27.18893	32.51166	33.03207	31.75307	29.53230	29.26725
19880719	1988	7	19	30.53837	29.96567	29.83904	30.69655	31.90046	28.73366	28.93357	27.98326
19880720	1988	7	20	30.07034	29.69808	30.71956	29.29820	31.66142	30.24555	28.84779	29.04869
19880721	1988	7	21	26.77567	29.47350	30.00841	29.62600	30.84820	30.76945	29.05492	29.25899
19880722	1988	7	22	25.16091	26.14453	26.49373	24.89792	27.90546	27.71073	28.23258	31.35924
19880723	1988	7	23	24.88719	26.19917	25.90249	24.93231	25.68683	25.76178	27.37186	31.98692
19880724	1988	7	24	25.53954	28.60242	28.04844	26.38556	26.98229	28.91592	27.44279	31.37266
19880725	1988	7	25	24.62784	28.37369	28.12804	26.79980	28.44062	29.41063	27.95926	31.78147
19880726	1988	7	26	25.23478	27.92973	25.58817	26.35729	29.07266	28.90996	27.28388	31.64709
19880727	1988	7	27	26.37945	27.15323	27.30661	27.11567	29.59415	29.23807	30.44525	32.08687
19880728	1988	7	28	27.44303	28.83428	28.38561	25.20133	28.11203	30.10720	30.32878	30.88042
19880729	1988	7	29	28.99777	30.28415	30.38369	27.87543	30.60102	31.34886	32.28823	32.09061
19880730	1988	7	30	28.57137	30.57386	30.00076	30.37701	30.64650	31.24474	32.94248	33.76054
19880731	1988	7	31	28.75269	29.66103	31.02532	30.08894	30.23701	31.16032	32.14595	32.42255
19880801	1988	8	1	29.89202	29.83029	30.26518	29.83373	31.00928	28.58886	31.32031	29.98699
19880802	1988	8	2	30.06610	28.64343	29.89586	30.58781	30.77428	29.60221	32.10725	28.63173
19880803	1988	8	3	28.92806	28.99238	32.00732	29.26190	30.15635	29.67115	31.76867	32.42008
19880804	1988	8	4	28.92318	28.09636	29.86353	28.89734	29.08691	29.54781	30.97006	31.02052
19880805	1988	8	5	29.20799	28.52074	28.58221	26.84367	28.63163	29.41773	31.40341	30.92459
19880806	1988	8	6	29.94187	28.91999	28.77637	28.47157	29.76433	31.00625	31.59972	32.91697
19880807	1988	8	7	30.18520	29.62089	28.71477	28.57931	29.47648	31.36776	30.45486	32.58946
19880808	1988	8	8	30.08160	28.08563	27.18482	29.54210	28.84039	30.38411	29.25314	29.84218
19880809	1988	8	9	30.67434	29.54470	27.72112	29.06010	30.72989	30.19152	31.29031	31.83054
19880810	1988	8	10	30.74229	30.00563	30.75789	28.81568	31.01243	30.78968	29.93034	31.15729
19880811	1988	8	11	30.37876	30.68956	30.38669	27.58970	28.60653	28.97020	28.74348	29.81107
19880812	1988	8	12	29.87338	29.76798	29.00508	28.15342	29.04307	30.20233	31.11059	29.60983
19880813	1988	8	13	30.10441	30.10152	29.89344	29.01556	29.01627	26.98307	30.43582	30.25453
19880814	1988	8	14	30.64401	28.91694	31.01122	28.75349	28.92143	25.68387	28.41850	30.41363
19880815	1988	8	15	31.38797	26.94427	30.63214	29.95617	28.05037	26.85383	26.05393	29.72380
19880816	1988	8	16	31.50762	27.03157	28.28706	30.32238	28.40250	26.47164	27.41154	29.52814
19880817	1988	8	17	32.35129	29.22583	30.15546	31.51651	29.92425	28.82419	29.71810	30.11341
19880818	1988	8	18	32.33693	31.25943	30.91436	33.15383	32.02205	31.21868	30.63274	29.49689
19880819	1988	8	19	31.08737	31.83326	31.04003	32.78117	32.23108	32.96329	32.14378	31.55711
19880820	1988	8	20	28.00547	31.45086	31.96580	31.18758	32.87240	31.88013	29.65201	31.14288
19880821	1988	8	21	27.57416	29.41175	27.46385	27.92936	31.39359	31.75019	32.13101	33.04990
19880822	1988	8	22	29.22403	29.19618	27.34155	25.40773	27.92210	31.18003	32.36826	33.75978
19880823	1988	8	23	29.37640	30.43546	30.31986	24.78451	27.32788	32.59561	32.16332	33.16014
19880824	1988	8	24	28.65940	29.41853	29.78930	26.80895	29.44065	31.13967	31.86420	33.32454
19880825	1988	8	25	25.15044	29.10354	29.35986	26.75150	28.34080	27.99300	30.75820	32.51327
19880826	1988	8	26	26.00041	28.74320	29.16912	27.11192	28.11593	28.15651	30.32415	31.23064
19880827	1988	8	27	26.76562	27.76801	30.20983	26.44672	26.72228	24.96271	30.53169	28.69104
19880828	1988	8	28	28.06855	27.98763	30.51843	26.28091	25.94934	27.07062	29.12611	28.64810
19880829	1988	8	29	24.74283	29.71176	28.83874	28.31780	29.99135	31.04723	31.25203	30.19779
19880830	1988	8	30	22.35051	29.35475	27.71194	24.98560	27.84475	29.20496	31.50545	31.10473
19880831	1988	8	31	22.31769	26.44724	26.97000	22.14369	23.78222	26.18230	29.85708	30.03894
19890601	1989	6	1	28.64347	29.22781	29.68407	28.44898	28.48433	29.03191	28.79990	30.14840
19890602	1989	6	2	25.38403	29.10175	26.98170	29.40975	29.63519	30.84906	28.08652	29.86248
19890603	1989	6	3	24.22196	27.48755	24.78135	26.68732	28.45693	31.49116	28.47486	30.78050
19890604	1989	6	4	23.86751	27.57211	27.01699	27.64406	28.23332	29.97845	29.21474	30.77115
19890605	1989	6	5	22.65269	25.66990	26.11257	25.78334	28.33265	28.66458	28.86515	31.27282
19890606	1989	6	6	21.18502	23.41818	24.78857	23.00328	22.88642	23.76420	28.11837	28.76312
19890607	1989	6	7	20.98803	24.99050	24.89793	22.83721	23.97288	25.42983	25.44367	28.70023
19890608	1989	6	8	21.30512	23.12916	24.33141	23.43218	24.22133	24.06665	27.51016	32.24765
19890609	1989	6	9	22.76947	25.91015	25.26643	24.37454	25.15996	26.02653	31.35504	34.19394
19890610	1989	6	10	23.23805	26.96956	26.06591	26.14197	27.00552	28.82257	29.99822	33.19274
19890611	1989	6	11	23.73787	26.87740	30.22733	23.57235	26.02835	30.03419	29.94032	31.43104
19890612	1989	6	12	25.43253	26.24433	30.76277	24.03578	26.83257	28.58423	30.14420	31.82008
19890613	1989	6	13	24.42621	29.51984	30.84093	26.57410	29.45415	29.93678	30.47723	31.69097
19890614	1989	6	14	23.77471	29.66470	28.92045	27.67478	29.17148	30.88937	30.72132	33.45105
19890615	1989	6	15	21.19684	27.09967	24.67390	28.35591	29.20045	31.27289	31.94157	33.11758
19890616	1989	6	16	20.50658	23.31830	23.20366	24.36043	24.60363	25.40513	31.60312	34.13732
19890617	1989	6	17	20.90838	24.77102	23.54758	22.74667	24.50489	26.63475	30.36101	31.23030
19890618	1989	6	18	23.83080	27.00337	28.63635	24.28638	25.20772	27.61595	29.64241	31.52895
19890619	1989	6	19	23.53814	25.27341	28.27205	25.22064	25.61198	25.06564	27.95575	27.49517
19890620	1989	6	20	23.67039	24.98667	26.36363	24.51263	25.02283	25.54511	28.05882	28.18762
19890621	1989	6	21	24.66193	25.52194	28.20713	24.49336	26.16309	25.18590	28.63424	29.51244
19890622	1989	6	22	25.39373	25.79497	28.33004	24.26249	25.13084	26.56327	27.93811	28.56027
19890623	1989	6	23	25.36166	25.75359	27.25453	25.70521	25.46508	25.58395	28.60089	27.58241
19890624	1989	6	24	27.24856	27.73529	28.07239	25.49382	27.08220	25.84685	26.58609	26.83742
19890625	1989	6	25	29.33548	28.39783	27.49706	25.86298	27.43677	28.06634	25.54240	27.05665
19890626	1989	6	26	30.28577	29.35527	29.54915	27.58340	27.70955	29.60312	27.49967	30.82880
19890627	1989	6	27	28.28538	29.46207	29.53367	29.55365	28.69930	30.00019	28.31443	31.96517
19890628	1989	6	28	25.97457	30.65680	29.61860	28.68359	29.40245	32.08255	27.81783	30.61638
19890629	1989	6	29	25.50518	27.57545	28.32342	26.18281	27.25369	29.29916	26.38868	28.08141
19890630	1989	6	30	25.53099	26.78456	26.89585	23.86741	25.09133	26.16393	26.92871	29.09362
19890701	1989	7	1	24.25790	25.72888	27.02147	23.09400	24.33234	26.01805	26.80080	29.65866
19890702	1989	7	2	23.88321	25.73815	26.85876	23.11724	24.53749	27.36671	28.04406	28.56844
19890703	1989	7	3	24.61039	25.73881	25.82710	24.01100	25.53538	29.31993	28.71556	29.38782
19890704	1989	7	4	24.41971	26.28574	25.73161	25.73106	26.22710	27.33168	29.39546	32.53035
19890705	1989	7	5	25.32633	25.91562	26.29556	26.18485	27.07585	27.18165	28.47074	31.06897
19890706	1989	7	6	26.56316	28.39141	28.95044	27.02056	29.39233	28.39019	29.40651	29.75367
19890707	1989	7	7	27.56202	29.73724	29.30568	28.18357	29.99309	29.95934	30.29986	29.55898
19890708	1989	7	8	28.08424	30.37110	29.56713	28.63305	31.89370	31.96317	30.78619	31.17078
19890709	1989	7	9	29.48152	30.60124	28.67763	28.89641	30.16416	32.35462	30.45276	31.93750
19890710	1989	7	10	28.27487	30.12192	28.65193	29.84421	30.82058	31.88344	30.75364	33.19537
19890711	1989	7	11	27.31090	31.95187	30.41061	32.36405	33.75814	32.84279	31.56057	33.84874
19890712	1989	7	12	28.27856	30.99818	31.83949	32.63468	32.57888	32.36155	30.54057	29.92190
19890713	1989	7	13	26.03117	28.57276	30.29447	27.65104	29.83048	26.44598	29.81333	31.17250
19890714	1989	7	14	26.92753	26.55012	27.79124	26.24272	28.34677	26.72114	30.16259	32.80924
19890715	1989	7	15	26.02845	28.68549	28.48975	26.30215	28.02028	30.09048	31.44744	34.07612
19890716	1989	7	16	24.44246	27.46529	30.44187	25.33433	28.05231	28.74788	31.61839	34.33386
19890717	1989	7	17	24.52898	27.65896	28.14283	23.63326	27.64908	30.21228	29.72347	33.13432
19890718	1989	7	18	25.26864	28.47324	29.25717	23.52681	26.02629	29.62367	30.49147	32.64220
19890719	1989	7	19	26.21884	27.88604	30.67100	25.61374	27.14875	26.73885	29.37931	31.14504
19890720	1989	7	20	24.06026	27.73664	29.41242	25.79472	25.73891	28.09137	30.18211	32.70914
19890721	1989	7	21	23.75237	26.17623	25.99772	24.75741	27.37663	27.63362	31.13696	32.23014
19890722	1989	7	22	25.07593	25.39669	26.46311	26.00778	27.83427	26.00683	28.26290	29.69516
19890723	1989	7	23	25.50101	24.60913	26.46540	26.83038	26.30154	25.48394	31.99399	29.36390
19890724	1989	7	24	25.91140	25.88141	26.35303	28.57196	27.30577	28.59314	31.99879	28.21420
19890725	1989	7	25	28.37502	28.84215	27.62788	28.53310	29.90202	30.03824	31.73487	30.60732
19890726	1989	7	26	30.69552	30.98051	29.65002	27.78735	28.15218	29.15566	31.03054	30.32737
19890727	1989	7	27	30.76727	30.46280	29.40471	26.88055	28.92232	28.67889	30.39807	30.16175
19890728	1989	7	28	29.95688	31.62285	28.72365	28.13280	29.95102	32.49756	31.84427	32.33610
19890729	1989	7	29	30.37316	32.94987	29.81790	27.86781	32.19987	33.46545	31.15505	30.65246
19890730	1989	7	30	30.17279	32.33929	31.66250	25.67560	30.90105	30.98927	30.04307	31.63484
19890731	1989	7	31	28.04284	31.14916	28.42672	27.63851	29.22257	31.38737	31.19838	31.18947
19890801	1989	8	1	27.65561	31.11033	29.62879	25.36035	29.16952	32.10574	31.33584	30.75695
19890802	1989	8	2	28.18010	31.17790	30.35502	25.62839	27.38894	28.96362	32.03254	32.63603
19890803	1989	8	3	29.59253	31.56540	30.75628	25.33980	29.29181	30.05304	30.85182	33.91423
19890804	1989	8	4	29.61945	31.94444	31.89067	28.62065	29.86590	31.55989	31.07822	34.53926
19890805	1989	8	5	31.00894	32.99074	32.55571	30.36114	31.55952	31.27807	31.18169	32.58452
19890806	1989	8	6	30.73352	33.96384	33.32879	31.21177	33.98705	33.74800	31.77128	33.33686
19890807	1989	8	7	24.37657	31.06590	31.11308	29.16324	32.06174	32.99102	32.81524	34.37896
19890808	1989	8	8	19.52050	24.24815	23.81030	21.87347	23.96121	27.04837	30.74482	33.90323
19890809	1989	8	9	20.05680	23.24942	21.81312	19.30538	20.42656	23.32224	28.03720	32.01968
19890810	1989	8	10	22.11945	23.88637	23.77437	19.19087	21.50080	23.38723	27.27017	28.87955
19890811	1989	8	11	23.04394	24.63797	24.82983	19.61668	21.26002	23.73179	26.83815	28.44709
19890812	1989	8	12	23.17279	24.42830	25.08554	22.00669	22.54848	23.28937	29.23153	30.32169
19890813	1989	8	13	23.28133	24.49173	25.20546	23.66649	24.47337	24.27497	27.32458	28.19616
19890814	1989	8	14	24.28381	25.03742	25.50042	24.26404	24.81918	25.05285	30.00962	29.81142
19890815	1989	8	15	25.05434	25.42488	26.10059	24.65041	25.22286	26.62634	29.40465	32.32037
19890816	1989	8	16	25.16961	26.44041	26.65482	25.60515	26.17761	27.85880	29.73445	32.55946
19890817	1989	8	17	24.40148	28.63368	26.91948	25.49868	27.56022	30.04261	31.25054	32.60248
19890818	1989	8	18	24.25430	28.75280	26.37984	24.52828	25.42906	29.71908	30.52029	31.44016
19890819	1989	8	19	24.98300	28.06662	27.37034	23.50768	26.19583	26.59280	29.78845	28.06227
19890820	1989	8	20	27.33535	29.53886	29.75717	25.77320	28.62075	28.72565	29.77393	28.32858
19890821	1989	8	21	29.62749	30.15873	30.27286	28.10075	29.49440	30.12339	31.40468	31.19690
19890822	1989	8	22	30.52710	32.19495	32.79937	29.17657	31.02870	31.45256	31.30148	31.56974
19890823	1989	8	23	31.52644	33.07947	32.42826	31.34405	33.07181	32.69256	31.79100	32.45574
19890824	1989	8	24	30.13102	33.51225	32.46063	28.46266	30.61772	33.58121	33.09495	34.27745
19890825	1989	8	25	28.74497	33.95821	32.65460	26.21911	28.25368	31.47822	32.60232	33.33861
19890826	1989	8	26	29.88627	32.40039	33.09991	24.56772	28.10508	30.03241	31.06171	31.30152
19890827	1989	8	27	28.38272	30.57416	33.07058	24.52741	28.59125	29.46579	31.11586	31.32541
19890828	1989	8	28	30.76518	29.76256	31.64065	26.28979	28.63232	30.43204	32.45839	32.30516
19890829	1989	8	29	31.26330	30.53545	32.68003	27.23119	28.58749	30.56701	32.65401	33.23525
19890830	1989	8	30	27.98462	31.07591	32.80992	28.39076	29.99418	31.07760	31.39375	33.21163
19890831	1989	8	31	27.07962	30.93267	33.18930	25.86628	28.27570	29.41614	32.02492	33.98388
19900601	1990	6	1	23.21448	25.51754	24.85935	21.72334	22.45465	25.52627	29.56902	31.07520
19900602	1990	6	2	25.35028	27.46442	28.06817	22.11150	23.59065	27.78843	30.71669	31.01346
19900603	1990	6	3	24.29492	27.74062	29.73047	23.70193	25.58250	28.35568	30.23424	30.98412
19900604	1990	6	4	22.12879	27.39545	27.58723	25.89897	27.45948	27.96064	28.30216	31.96797
19900605	1990	6	5	19.49629	27.11093	26.46490	19.93277	23.94946	27.42626	28.29854	33.78585
19900606	1990	6	6	24.31240	28.14511	30.05196	20.78650	24.45339	28.47860	29.78912	33.86531
19900607	1990	6	7	28.90776	30.66334	30.77487	26.86018	29.04331	28.91799	28.87453	31.00236
19900608	1990	6	8	29.18654	30.02978	28.97140	29.56024	29.68487	27.60898	29.45304	29.02302
19900609	1990	6	9	29.07870	26.38581	28.97291	27.71483	27.32778	26.69872	30.26698	29.21649
19900610	1990	6	10	26.46319	27.70408	28.58723	27.27130	29.05902	29.22233	30.11791	30.53963
19900611	1990	6	11	23.92806	28.87058	26.96453	23.37502	25.56753	29.16518	29.22490	31.72484
19900612	1990	6	12	23.67712	26.42827	26.27708	20.99468	23.05160	25.95062	27.92809	31.74849
19900613	1990	6	13	26.06241	26.79500	29.57986	20.83919	22.68536	25.40320	27.06171	28.65792
19900614	1990	6	14	28.03501	27.49477	30.51188	24.39584	25.45714	26.16477	25.14356	26.91962
19900615	1990	6	15	28.19064	29.56316	29.83275	25.69328	29.06873	29.44717	25.61723	27.80180
19900616	1990	6	16	28.24330	30.50682	31.03295	23.99945	26.30911	30.95528	28.25754	29.08589
19900617	1990	6	17	30.00337	29.56791	31.87805	24.36645	26.26551	29.22871	29.44113	30.51379
19900618	1990	6	18	30.11827	30.75016	32.42450	25.85950	27.21841	28.89890	29.56499	30.95946
19900619	1990	6	19	28.06836	33.18549	32.44204	28.39927	30.10921	31.39544	30.08539	31.98632
19900620	1990	6	20	28.57595	32.10423	34.03184	26.08823	29.61627	33.98465	32.41511	33.34529
19900621	1990	6	21	30.00632	33.31540	34.08083	29.05581	32.67335	34.30506	33.48589	34.00321
19900622	1990	6	22	26.25093	30.05521	31.42878	29.91536	32.88573	29.80915	31.32577	33.88337
19900623	1990	6	23	24.29195	25.87256	26.37724	28.24805	27.79832	27.04674	27.96104	31.45881
19900624	1990	6	24	23.15193	26.13912	25.74964	24.71691	25.97789	27.68105	27.19064	31.75435
19900625	1990	6	25	23.35861	25.98783	26.19403	23.97696	26.35868	27.33526	28.57687	31.81711
19900626	1990	6	26	24.28056	26.85898	27.09093	24.87274	26.98595	27.56021	27.12121	28.95304
19900627	1990	6	27	26.92031	28.53007	28.24153	25.64918	27.43808	27.24547	25.37319	27.36407
19900628	1990	6	28	28.01780	28.85800	28.71006	26.87796	28.52774	29.60079	27.53838	29.18307
19900629	1990	6	29	29.39770	28.96422	29.15137	28.64435	29.87759	29.60979	31.39108	31.60404
19900630	1990	6	30	30.11744	31.84928	30.45262	30.28253	32.38083	31.55248	32.11512	30.53613
19900701	1990	7	1	30.74455	32.96333	31.79937	31.10908	33.04270	33.73439	31.29148	31.17318
19900702	1990	7	2	30.99417	32.51030	32.93516	24.71901	28.94875	31.82795	26.19751	28.33249
19900703	1990	7	3	27.91727	26.14041	29.18505	23.91005	27.17389	26.81770	26.49047	28.07932
19900704	1990	7	4	29.13652	26.74447	28.05371	26.09453	28.34627	28.91557	29.29033	30.00358
19900705	1990	7	5	28.89058	29.67330	29.31582	29.58921	31.39715	30.42944	29.56808	31.52852
19900706	1990	7	6	30.57344	32.39830	30.53886	31.15948	32.63359	32.87385	30.62110	32.47297
19900707	1990	7	7	31.82264	34.68670	32.95285	29.85637	33.88424	33.98557	30.70960	32.14638
19900708	1990	7	8	32.64315	33.30272	32.55682	29.33786	34.46826	33.71916	32.33567	31.10977
19900709	1990	7	9	30.58212	31.10316	29.37904	31.14271	32.76440	32.42161	32.57999	30.65263
19900710	1990	7	10	30.80700	33.04137	30.48808	32.95002	33.47509	31.91173	32.15026	29.54419
19900711	1990	7	11	28.63792	30.53623	31.10207	30.91541	32.90729	31.15324	32.18547	27.35423
19900712	1990	7	12	25.78390	29.01345	30.46979	30.38765	31.14670	29.52820	32.13202	30.95597
19900713	1990	7	13	23.57468	26.28447	26.98937	27.79213	28.43516	26.30813	26.87404	28.87175
19900714	1990	7	14	21.89417	26.33914	24.28932	26.69175	27.03787	24.89517	26.60848	30.23580
19900715	1990	7	15	21.60933	26.60155	24.60046	26.75689	27.90201	27.83781	26.65093	27.29165
19900716	1990	7	16	23.02712	27.73364	24.98110	26.62901	28.24896	28.53217	28.28369	29.20874
19900717	1990	7	17	24.79088	29.16095	25.01605	26.12564	28.32549	28.63932	28.16520	29.92437
19900718	1990	7	18	25.47566	27.11684	26.50728	25.68074	25.59519	26.57000	29.95386	29.26837
19900719	1990	7	19	26.62023	25.77971	26.27325	26.38904	26.53819	28.53435	31.41809	30.19387
19900720	1990	7	20	27.20937	27.90104	28.29119	26.48234	27.40172	29.83622	32.04904	31.94616
19900721	1990	7	21	27.55683	29.94606	28.50858	28.75619	29.59079	28.36001	31.97905	31.89616
19900722	1990	7	22	27.48714	30.80390	30.84011	27.98540	28.56834	31.33991	29.85747	32.47643
19900723	1990	7	23	25.45300	32.50925	31.43613	29.94440	29.80209	33.17838	30.19598	33.51995
19900724	1990	7	24	25.41491	29.12232	27.13410	28.87790	31.45093	32.22217	30.95652	34.04310
19900725	1990	7	25	25.45008	30.97709	30.07405	26.36089	28.40600	32.68238	30.55123	32.20998
19900726	1990	7	26	26.19742	30.53096	29.17449	26.54030	28.39584	30.74534	30.75487	32.61645
19900727	1990	7	27	28.03588	30.23852	30.06030	25.75023	27.76080	28.43151	31.78311	32.48116
19900728	1990	7	28	28.34145	28.96974	29.60953	26.57130	28.02109	29.42987	31.49322	32.95819
19900729	1990	7	29	28.57835	31.05390	29.51741	26.70077	28.45276	30.37171	31.99473	32.81182
19900730	1990	7	30	28.92938	32.07077	31.24452	27.69757	29.39857	30.58214	31.56507	32.29141
19900731	1990	7	31	27.93987	32.64528	31.67220	30.52095	31.88317	32.64598	32.06008	34.02270
19900801	1990	8	1	26.28958	31.74625	28.72896	27.93644	30.66097	32.56912	32.65006	34.69988
19900802	1990	8	2	25.68560	31.97475	30.17107	25.25138	27.30886	32.10093	33.11526	34.25500
19900803	1990	8	3	27.26746	29.81969	29.30590	25.69933	26.53469	27.99492	31.77496	34.41744
19900804	1990	8	4	29.50138	32.77748	31.37477	26.60603	28.34548	30.19322	28.82275	30.78436
19900805	1990	8	5	27.91706	33.14666	32.44329	27.57714	28.59184	29.80860	30.65961	31.33454
19900806	1990	8	6	25.89660	31.77130	30.30319	27.28323	29.62425	30.92926	30.61573	33.64243
19900807	1990	8	7	22.36271	30.50480	27.33768	25.06390	27.07628	30.77114	30.89181	33.57063
19900808	1990	8	8	21.71894	29.87838	25.15097	24.68682	26.86812	28.10851	31.36503	34.15491
19900809	1990	8	9	23.32389	27.43452	24.33410	24.09448	25.60192	25.54402	28.08576	32.19793
19900810	1990	8	10	23.81674	28.16911	24.85743	23.42810	25.34686	26.77955	27.72842	30.92067
19900811	1990	8	11	25.10021	29.34647	26.06445	24.90439	27.05518	28.08476	26.97848	31.42043
19900812	1990	8	12	26.72597	29.90817	26.76658	27.04836	28.59886	27.89852	27.13280	30.73462
19900813	1990	8	13	26.30046	30.31408	27.58395	27.88777	29.15019	29.39972	31.49192	30.00971
19900814	1990	8	14	26.94844	30.37913	28.81792	27.87041	29.49160	28.68542	28.93441	28.24202
19900815	1990	8	15	27.94659	31.43484	29.50163	26.29210	27.92788	28.81785	32.25975	32.12589
19900816	1990	8	16	28.22523	32.06221	30.85790	27.01147	28.95372	31.75647	32.06788	33.13966
19900817	1990	8	17	29.74449	32.60104	31.29003	25.09339	27.25634	32.52414	31.32292	33.12720
19900818	1990	8	18	31.02137	32.03580	32.51641	26.59996	27.92020	30.03944	29.78816	32.34790
19900819	1990	8	19	31.99195	31.99754	32.69997	28.16027	29.86847	32.28654	28.77924	30.59619
19900820	1990	8	20	32.01590	31.44442	30.02225	29.87415	30.30505	30.56435	30.73426	30.15512
19900821	1990	8	21	30.72959	31.26188	29.66763	26.15222	31.42592	31.27465	31.33217	32.32980
19900822	1990	8	22	28.79924	30.34299	31.06217	25.19545	26.00353	28.20476	32.35776	34.02766
19900823	1990	8	23	27.30847	29.93328	29.69898	25.42285	26.38326	28.01630	29.82276	32.97277
19900824	1990	8	24	27.53177	31.39381	31.19041	25.91870	26.01531	29.74903	27.50975	29.73385
19900825	1990	8	25	28.05973	32.08947	31.32710	28.04175	29.47662	30.14169	27.70332	30.08306
19900826	1990	8	26	29.40528	30.88719	31.89894	29.69215	30.12717	31.47534	30.37119	31.36235
19900827	1990	8	27	30.66679	31.90799	32.23186	30.97845	30.88465	31.01165	29.78371	32.46688
19900828	1990	8	28	30.84247	33.04810	33.44932	30.63218	32.25710	31.05991	28.38724	31.19132
19900829	1990	8	29	31.17566	34.03013	33.10667	30.68500	33.19735	33.50816	29.54309	31.92772
19900830	1990	8	30	27.72324	31.60632	32.65260	25.99992	28.77027	30.49700	31.48434	33.92086
19900831	1990	8	31	25.86699	26.18496	26.75650	24.90968	26.13979	26.15202	29.97397	30.71585
19910601	1991	6	1	28.50722	27.68921	28.62831	29.21552	28.47675	26.17265	26.71883	28.19880
19910602	1991	6	2	26.84794	26.17647	28.49593	25.39575	24.73870	26.49134	27.36944	30.11153
19910603	1991	6	3	29.66745	27.45623	28.39597	25.80518	28.47122	27.76967	28.74124	30.32482
19910604	1991	6	4	28.27092	31.11756	29.35709	27.25182	30.84834	31.71310	30.07762	30.60279
19910605	1991	6	5	25.00287	26.53596	28.32310	21.79138	24.74370	24.70004	28.40734	30.45027
19910606	1991	6	6	22.76507	24.04798	25.99186	18.85576	21.37864	23.94923	25.12006	27.84183
19910607	1991	6	7	22.42797	22.00756	24.09332	18.37990	19.97293	20.31677	25.37180	26.37298
19910608	1991	6	8	22.09293	22.01821	23.62679	19.38539	20.52234	21.81051	26.32543	27.33404
19910609	1991	6	9	23.14623	23.51812	24.06245	21.46670	22.18986	23.67539	26.88349	28.59538
19910610	1991	6	10	24.05396	24.62362	25.66646	22.78636	23.24960	24.83030	27.10441	28.43717
19910611	1991	6	11	23.90404	25.32178	26.11005	23.69382	24.07467	24.83710	27.22553	28.07871
19910612	1991	6	12	25.04464	26.13041	27.32793	24.51342	25.34345	26.24752	27.55697	29.51961
19910613	1991	6	13	26.12484	27.58486	26.84838	26.57031	27.83364	28.54361	28.08521	30.53215
19910614	1991	6	14	27.54207	28.59793	26.87311	26.34920	26.66231	29.21035	29.61844	30.50713
19910615	1991	6	15	29.36982	28.51954	28.65480	25.95829	25.77453	29.51377	30.38235	31.45142
19910616	1991	6	16	27.43777	28.92851	30.45966	28.65627	30.26333	30.82130	30.45579	31.41374
19910617	1991	6	17	26.17335	27.46706	28.50966	26.92900	31.45280	31.38214	28.80492	31.79624
19910618	1991	6	18	26.08340	26.70550	26.13916	26.44033	28.04970	26.38536	29.26363	31.22469
19910619	1991	6	19	26.78134	27.52597	26.11649	25.84733	27.38340	27.44592	28.78962	31.34082
19910620	1991	6	20	27.72924	27.60995	28.48003	25.37270	28.50667	30.41452	29.39896	30.87507
19910621	1991	6	21	26.84811	29.61219	28.18122	26.99136	30.27841	31.88773	30.69336	31.04190
19910622	1991	6	22	24.65958	29.79989	28.63947	28.07438	31.28149	31.82029	31.39128	31.13626
19910623	1991	6	23	25.72245	28.84402	28.15388	25.37036	29.79616	32.66298	31.21108	31.92256
19910624	1991	6	24	24.94602	27.41775	26.87450	21.70834	24.49081	28.33752	27.92568	29.81190
19910625	1991	6	25	23.57540	25.00510	27.55504	21.34355	23.98224	25.69225	28.44601	30.17997
19910626	1991	6	26	22.69322	23.59984	26.40427	21.92808	24.06052	25.51675	29.97197	30.63696
19910627	1991	6	27	22.72320	24.51744	25.10405	24.03443	25.03981	27.65063	29.63160	31.93744
19910628	1991	6	28	25.35702	27.56215	26.65904	27.01778	27.71466	30.16720	32.48069	33.25949
19910629	1991	6	29	28.32160	30.72825	29.56141	29.31011	29.40900	29.44817	31.36766	30.90699
19910630	1991	6	30	29.77259	30.35977	31.10633	30.73918	30.87366	30.38584	28.89701	28.40487
19910701	1991	7	1	31.47897	32.29299	31.81179	30.82096	32.46970	31.87450	27.29054	27.37769
19910702	1991	7	2	32.49770	33.35622	31.63067	31.37713	32.75837	33.09954	27.85356	31.61945
19910703	1991	7	3	29.47711	31.29604	29.63281	28.88688	32.47812	33.86328	31.48326	32.88604
19910704	1991	7	4	27.69476	31.16524	28.38798	29.16234	31.01598	31.96739	31.98634	32.16337
19910705	1991	7	5	27.06354	28.50236	27.45088	27.79803	29.08645	30.15944	31.13709	32.66520
19910706	1991	7	6	28.48926	26.23697	25.70143	27.20076	27.90965	28.47504	30.44070	31.96721
19910707	1991	7	7	27.99602	26.21567	25.29849	29.67499	28.93545	29.28871	31.55818	33.09350
19910708	1991	7	8	28.40355	26.65740	26.69914	30.85678	30.44488	30.29773	32.49108	33.22917
19910709	1991	7	9	29.53144	30.04939	29.95265	29.63979	30.13376	29.66673	30.96804	32.45271
19910710	1991	7	10	30.63037	29.56279	31.22232	30.28790	30.91914	27.18069	29.55996	32.65571
19910711	1991	7	11	29.91482	30.37998	32.50764	29.20289	31.65443	28.06737	29.02492	32.28332
19910712	1991	7	12	32.46277	33.52351	33.57202	28.88180	31.65522	30.08088	27.79782	29.11605
19910713	1991	7	13	31.13984	34.25005	33.60142	30.89408	34.09434	35.24407	27.00241	28.29211
19910714	1991	7	14	29.81504	32.38072	34.19068	29.41835	33.06067	33.70908	28.53379	29.45081
19910715	1991	7	15	27.34146	28.00499	30.45868	26.50076	27.20934	27.29625	29.06268	32.49688
19910716	1991	7	16	27.51810	26.53131	28.58159	24.89765	24.99454	26.43592	29.07871	32.72089
19910717	1991	7	17	26.93493	25.24747	29.05434	25.24867	25.38957	25.99362	31.09690	33.07546
19910718	1991	7	18	27.41009	26.74150	27.95114	25.74451	26.91573	26.81121	32.67665	32.68826
19910719	1991	7	19	27.56222	28.92991	29.30592	26.99851	26.99841	30.12606	32.32861	32.12762
19910720	1991	7	20	29.49270	29.51155	30.63999	29.34648	29.78337	30.17970	31.47609	29.62891
19910721	1991	7	21	31.31001	30.29150	30.53285	31.32267	31.03519	30.47136	32.34178	30.74631
19910722	1991	7	22	32.00396	31.31754	30.66945	32.20271	31.58744	32.55496	31.80220	31.46923
19910723	1991	7	23	32.32124	31.68532	30.43921	33.41216	34.94190	33.13422	30.94636	30.97485
19910724	1991	7	24	30.47620	31.07423	29.80282	33.42900	35.17056	34.03909	31.06518	31.41417
19910725	1991	7	25	25.43253	27.06531	29.18614	30.80477	30.48401	31.55801	27.82161	30.54006
19910726	1991	7	26	25.65168	25.99032	27.99206	29.45138	29.76083	28.55426	28.46009	32.53561
19910727	1991	7	27	26.83259	27.76357	29.53703	26.37332	29.24838	28.97779	27.52215	31.33268
19910728	1991	7	28	26.93983	30.34431	30.86014	24.41421	28.73348	29.65612	29.76746	30.87953
19910729	1991	7	29	28.16670	30.33529	29.75682	24.58484	28.33519	29.43006	31.11301	32.01021
19910730	1991	7	30	27.80397	29.15240	30.73174	23.81504	26.49346	28.66977	28.64675	28.78321
19910731	1991	7	31	27.04850	27.46903	30.92386	25.19625	26.26958	26.02133	28.65434	28.50236
19910801	1991	8	1	27.14645	28.41320	29.81407	25.26092	25.99236	25.97093	29.77167	31.45139
19910802	1991	8	2	28.78083	28.02560	30.59601	25.05637	27.50554	28.06089	31.59139	33.93523
19910803	1991	8	3	30.46250	29.51138	31.79818	29.01119	31.56819	30.08690	32.39773	34.54619
19910804	1991	8	4	31.12446	30.88865	32.07160	30.73894	32.67862	30.33906	31.88319	34.04388
19910805	1991	8	5	30.72657	31.82550	31.03871	29.69541	33.45980	30.56348	32.23380	34.58957
19910806	1991	8	6	31.74273	31.57789	29.89804	29.31911	32.69823	31.73112	31.64297	32.39257
19910807	1991	8	7	31.59801	30.40469	31.94574	27.09827	31.80932	33.64486	33.62005	31.59985
19910808	1991	8	8	31.04501	32.52146	30.76960	26.79366	30.95205	34.11821	33.67226	33.39400
19910809	1991	8	9	29.80856	31.47741	32.59749	27.76278	30.53642	32.14121	32.05448	33.57480
19910810	1991	8	10	26.19449	30.55145	31.96737	27.96230	30.20841	30.44017	29.80781	33.09632
19910811	1991	8	11	26.25629	28.36648	28.70281	26.79137	27.61078	31.67888	32.03624	34.50000
19910812	1991	8	12	25.99312	27.57607	28.66042	23.40742	26.43018	30.30161	33.26247	33.87746
19910813	1991	8	13	24.43560	27.71341	27.61555	22.70736	25.03075	29.72479	31.68623	32.92103
19910814	1991	8	14	24.21057	24.93498	26.11677	24.33817	25.26370	27.82329	32.31724	34.66907
19910815	1991	8	15	24.64955	24.53526	26.01788	23.39977	24.87822	26.07776	29.72516	33.22276
19910816	1991	8	16	26.24103	25.93834	28.07766	24.59025	26.34617	27.20469	29.49799	31.66351
19910817	1991	8	17	27.45506	27.44188	28.77208	25.39021	27.00434	29.59170	32.15815	33.13499
19910818	1991	8	18	27.03002	28.94351	30.07607	25.92284	28.75128	30.70375	31.25689	33.28220
19910819	1991	8	19	25.76269	29.29406	30.56479	27.77939	29.76942	29.69491	30.55826	33.11513
19910820	1991	8	20	22.60731	27.16703	28.22902	25.27861	28.01527	30.08108	29.96627	32.74163
19910821	1991	8	21	21.86419	25.10136	26.02106	23.56169	24.75035	27.22605	30.38944	32.69625
19910822	1991	8	22	23.94971	25.91390	26.56962	23.73838	25.37042	27.16689	28.28943	31.55177
19910823	1991	8	23	25.12273	26.08023	26.18928	24.28401	25.80618	26.65656	28.88208	29.60578
19910824	1991	8	24	26.52902	25.69920	26.76705	24.73559	25.96331	26.48264	30.20633	29.06446
19910825	1991	8	25	25.32335	25.74157	25.63872	24.49657	26.32308	27.72452	29.22764	30.04652
19910826	1991	8	26	26.10640	26.99917	28.79152	23.32536	25.99080	29.94252	30.80326	31.93119
19910827	1991	8	27	27.65603	28.00817	27.58600	24.93652	26.11739	29.14852	31.69261	32.33270
19910828	1991	8	28	27.19020	29.63275	29.04846	26.15528	27.36761	28.82859	29.73656	30.93365
19910829	1991	8	29	27.17894	29.80949	30.28777	26.96532	28.31690	27.31587	29.21917	29.75013
19910830	1991	8	30	26.37442	27.05371	27.32682	26.46205	27.92590	28.04007	30.70033	29.91611
19910831	1991	8	31	26.15379	27.23398	26.30939	27.08606	27.76070	28.69414	30.24988	29.11179
19920601	1992	6	1	18.72679	21.48829	22.69632	18.45468	20.75077	23.39308	28.56609	28.82597
19920602	1992	6	2	19.71442	22.14628	23.12813	18.91663	20.91884	24.77412	29.02521	29.40837
19920603	1992	6	3	20.09071	22.69052	24.75446	20.15808	21.58616	24.22387	26.77570	27.65467
19920604	1992	6	4	20.15219	24.50516	23.97427	20.43744	23.23116	25.87044	27.23663	29.53597
19920605	1992	6	5	21.64779	25.80000	24.91270	22.28135	24.11292	27.74151	29.62602	31.88787
19920606	1992	6	6	23.74315	26.13757	26.32532	23.70965	25.98205	28.46686	26.51621	31.39849
19920607	1992	6	7	25.16906	28.77290	28.29261	26.02647	28.18900	29.30802	26.49450	29.01869
19920608	1992	6	8	24.10812	26.41054	26.79802	27.92162	28.55474	27.82189	29.11561	29.99609
19920609	1992	6	9	25.00653	25.87673	28.91638	24.13684	25.69477	26.25552	29.44699	28.76166
19920610	1992	6	10	25.12710	28.53615	28.69101	23.73405	26.33031	28.42445	30.22220	31.72778
19920611	1992	6	11	23.61491	26.32263	25.44589	21.26417	24.62289	28.83154	31.28685	33.31045
19920612	1992	6	12	21.99170	24.23670	25.90402	19.16036	19.52856	24.43377	30.00908	32.55454
19920613	1992	6	13	20.58405	23.38447	24.93072	20.86491	21.15345	24.40726	26.60920	32.01275
19920614	1992	6	14	23.16437	25.21618	24.53722	21.66567	23.67379	25.04955	27.32908	30.43579
19920615	1992	6	15	25.14264	26.06955	26.54788	23.22871	24.42287	27.01344	26.64312	29.28992
19920616	1992	6	16	28.26878	27.74505	30.43416	23.15397	25.40994	28.07909	26.03066	28.65326
19920617	1992	6	17	29.63570	28.47198	30.90016	22.82746	24.81400	27.91954	28.17004	29.55220
19920618	1992	6	18	28.85186	27.91831	30.66068	22.25104	23.88379	27.39394	28.69097	30.00041
19920619	1992	6	19	26.57951	28.79825	31.57717	23.93887	25.64855	28.45523	28.62383	30.34117
19920620	1992	6	20	25.65849	29.17377	29.17106	24.75286	27.08395	29.29169	30.16338	31.69966
19920621	1992	6	21	22.01629	29.09214	28.99185	22.40000	26.32386	29.81365	31.12431	33.09167
19920622	1992	6	22	18.07891	25.11312	24.28268	18.19041	22.10319	27.07534	31.42268	33.73130
19920623	1992	6	23	20.42052	25.63691	24.26741	19.53656	22.30900	27.15201	27.39415	30.86419
19920624	1992	6	24	24.16123	27.44421	26.58090	23.68419	26.27309	28.23619	25.82983	26.60230
19920625	1992	6	25	27.51610	29.13341	30.25761	27.38476	29.09757	29.32606	25.82472	25.44452
19920626	1992	6	26	24.10644	30.15499	28.66353	26.76315	28.54240	28.19177	27.06706	30.29814
19920627	1992	6	27	23.64157	27.38980	27.28151	24.78736	27.21138	29.40903	27.76056	32.03423
19920628	1992	6	28	22.34414	28.00539	26.91176	24.78605	25.94436	29.36345	26.03302	28.79439
19920629	1992	6	29	24.20100	28.14188	27.50026	25.04678	26.79566	27.45217	26.56540	31.36691
19920630	1992	6	30	24.16907	25.35898	24.19600	25.50105	27.14159	26.16099	28.90924	32.47711
19920701	1992	7	1	25.31627	26.63128	28.04302	26.89089	26.39947	26.82389	32.57101	34.79354
19920702	1992	7	2	29.07498	28.99208	33.28893	26.41250	25.30936	29.97466	33.72529	34.72649
19920703	1992	7	3	28.10026	31.19268	32.92298	27.25329	26.46102	31.20560	33.26824	33.56285
19920704	1992	7	4	26.83940	31.00341	31.45491	26.98053	27.73944	30.73903	33.82087	34.38599
19920705	1992	7	5	25.37357	30.73923	32.50348	25.23491	28.62347	31.25250	32.67773	33.94543
19920706	1992	7	6	25.96701	29.53999	32.10631	26.56572	28.19798	32.39923	32.84955	33.24181
19920707	1992	7	7	28.89063	32.37705	31.41463	26.19352	29.91367	33.96768	30.79103	34.00722
19920708	1992	7	8	29.68341	33.58422	31.81591	26.69642	31.74056	33.37331	32.65073	33.99013
19920709	1992	7	9	29.60635	33.22888	32.66247	31.66652	33.34870	34.18229	33.44047	33.51295
19920710	1992	7	10	30.76725	33.20102	32.83426	32.02808	33.13023	34.03840	33.32940	33.72847
19920711	1992	7	11	30.74963	33.04849	31.78991	32.98899	35.18110	34.28703	31.44180	31.56323
19920712	1992	7	12	30.66349	32.48768	32.04632	32.89472	34.14481	33.34405	31.71889	31.22928
19920713	1992	7	13	30.35835	30.48358	31.50499	32.50358	33.04553	30.48630	30.97571	28.88601
19920714	1992	7	14	28.47623	28.72974	28.18608	32.76677	32.85692	30.80593	30.97924	31.28576
19920715	1992	7	15	25.44475	26.98495	26.79939	30.84073	30.67666	29.05661	30.91936	30.64604
19920716	1992	7	16	25.05579	25.70835	27.27100	29.40182	29.38903	28.22530	31.23656	30.65082
19920717	1992	7	17	24.84878	26.65724	29.06884	28.77714	28.52225	27.37453	32.09060	31.69498
19920718	1992	7	18	25.16400	27.87042	28.17643	28.02170	28.14241	28.65336	31.00463	30.15869
19920719	1992	7	19	25.90081	27.87916	27.42171	26.18751	26.68112	26.77085	29.15747	29.32278
19920720	1992	7	20	27.23701	27.70874	28.47409	26.62326	27.19153	27.78395	29.78444	29.47136
19920721	1992	7	21	27.79447	27.88608	27.92728	26.62295	27.01629	30.16345	30.64852	30.61249
19920722	1992	7	22	26.29284	27.57756	27.83681	27.11549	28.75631	30.68046	31.21260	30.19807
19920723	1992	7	23	25.97330	26.36056	27.74195	26.43555	28.19797	29.24379	31.89187	29.28421
19920724	1992	7	24	27.58570	26.94986	26.98655	28.42393	30.30883	29.75609	31.63077	28.60913
19920725	1992	7	25	28.65406	29.60723	29.12837	29.12425	32.45827	31.79388	32.06586	30.81045
19920726	1992	7	26	29.97853	31.60690	31.24118	29.67364	32.93229	32.41307	31.88518	32.66477
19920727	1992	7	27	28.53801	31.95040	32.27361	30.93391	33.49895	33.49241	31.90134	32.72154
19920728	1992	7	28	26.28526	30.50393	29.80133	28.46826	31.14930	33.53299	31.84984	32.69639
19920729	1992	7	29	25.56063	30.02552	29.81340	26.59715	30.37197	32.30055	32.04851	32.51999
19920730	1992	7	30	26.29886	29.78410	30.16817	27.95208	30.65505	30.38363	31.46521	32.20676
19920731	1992	7	31	26.22135	29.80575	31.02834	30.10956	31.77657	29.78881	30.27254	32.48609
19920801	1992	8	1	23.48086	29.14426	27.67971	25.98142	28.95205	31.61868	30.78037	32.61977
19920802	1992	8	2	23.22417	28.38785	27.72370	23.60572	28.89547	31.89878	30.53413	31.84326
19920803	1992	8	3	24.19975	28.07567	28.56103	24.87203	27.55974	28.39518	28.60548	29.66296
19920804	1992	8	4	24.98320	28.73300	26.50121	26.30095	28.79937	29.31852	27.34058	30.32314
19920805	1992	8	5	24.30027	28.83821	29.18746	24.71690	28.82922	28.06384	27.06967	30.03546
19920806	1992	8	6	23.82274	28.57621	29.19215	23.00772	26.28658	28.23208	28.52970	30.74800
19920807	1992	8	7	25.48764	27.74585	29.58764	22.63521	25.42434	27.38332	28.89230	30.40067
19920808	1992	8	8	28.13146	29.30873	31.13052	24.92375	27.55818	27.63442	30.89676	32.65570
19920809	1992	8	9	29.62301	29.67003	31.24120	27.85164	30.03628	29.04483	29.62664	29.60994
19920810	1992	8	10	28.50679	29.68844	29.68409	27.73457	30.77613	30.90076	27.93508	29.20510
19920811	1992	8	11	25.11241	28.46240	26.75257	29.66500	31.34735	32.30002	29.88658	28.65302
19920812	1992	8	12	25.52238	26.82740	27.06720	28.24476	31.17377	29.42856	28.15870	30.20978
19920813	1992	8	13	24.36381	25.10208	26.07762	23.48510	26.54929	26.46858	29.18846	33.27647
19920814	1992	8	14	22.93181	24.67020	26.22052	21.65979	24.57444	24.98177	30.23791	33.01583
19920815	1992	8	15	20.70109	24.93147	25.03400	21.98570	23.84062	24.68959	28.89348	30.69373
19920816	1992	8	16	20.07711	24.65242	23.39056	22.27803	24.25261	25.54403	28.63131	29.82420
19920817	1992	8	17	21.76115	25.66088	23.90634	22.66308	24.56788	25.61402	29.73119	30.86113
19920818	1992	8	18	22.32142	25.65958	25.11886	23.34511	24.78659	27.75545	30.15664	32.80568
19920819	1992	8	19	22.89072	24.73944	25.75996	24.55755	26.35498	27.72502	30.32458	33.41141
19920820	1992	8	20	23.65655	25.46381	24.67225	23.52500	25.46607	26.82367	30.69645	33.22999
19920821	1992	8	21	22.80870	25.33074	24.87344	23.15274	25.12537	28.57119	30.12006	31.24025
19920822	1992	8	22	23.59253	25.32084	26.13534	22.91357	25.59905	27.03808	31.32577	31.21609
19920823	1992	8	23	24.40119	26.93642	27.66749	22.75218	25.96427	28.45632	32.24476	30.89464
19920824	1992	8	24	26.38170	28.19982	28.94574	24.52890	27.16583	28.92472	32.28717	28.77585
19920825	1992	8	25	27.36490	28.85468	28.78129	25.48571	26.45290	29.94790	33.56209	32.77880
19920826	1992	8	26	27.71610	29.19645	29.65343	25.49678	27.04546	29.83476	31.40709	32.86746
19920827	1992	8	27	24.69460	27.96202	29.38629	26.47611	28.03313	29.67593	30.58570	31.49039
19920828	1992	8	28	21.15237	26.63185	25.27830	25.96846	28.03231	28.73854	30.08948	31.45308
19920829	1992	8	29	18.83158	23.37011	21.68789	22.23313	24.24741	26.03716	27.57279	29.06857
19920830	1992	8	30	20.51979	23.22716	22.12327	21.08837	23.78102	26.70530	26.02684	29.10646
19920831	1992	8	31	22.68244	24.38636	23.50933	22.77653	24.77155	27.63742	29.52892	30.93747
19930601	1993	6	1	17.44681	23.79702	22.11983	21.84332	24.68741	25.67623	27.13784	28.90278
19930602	1993	6	2	18.79118	24.60356	21.63997	19.06898	21.82267	26.93479	27.68022	29.99942
19930603	1993	6	3	23.13722	25.49258	25.97232	22.72614	24.42461	27.36083	27.28834	28.49058
19930604	1993	6	4	26.75956	28.38867	28.91291	27.22172	27.62874	27.56031	29.17528	29.51999
19930605	1993	6	5	24.58553	29.28091	29.52674	27.38761	29.32825	28.86707	29.31886	31.77447
19930606	1993	6	6	21.48727	30.20892	30.39496	22.24073	26.85381	30.95421	29.50184	32.07373
19930607	1993	6	7	27.51476	30.69418	30.01335	22.58859	25.58342	32.68940	31.30023	31.56363
19930608	1993	6	8	29.44753	29.61143	31.11704	28.85065	30.66656	32.33479	31.02165	32.65759
19930609	1993	6	9	29.75483	29.31172	30.37577	31.25364	30.86415	30.98097	30.92134	32.16820
19930610	1993	6	10	28.81251	29.80396	29.92887	30.70764	31.24627	32.37184	30.73815	31.77110
19930611	1993	6	11	27.02627	30.47098	28.82174	30.29317	31.35503	31.56428	30.04247	32.09212
19930612	1993	6	12	27.35611	28.60479	28.93649	26.67755	28.33348	27.20478	29.63158	32.17063
19930613	1993	6	13	26.17417	29.46885	30.26761	21.69448	25.19768	27.00505	29.66267	30.46731
19930614	1993	6	14	27.16793	27.35419	29.00292	21.43963	24.28373	25.18821	28.90579	30.52439
19930615	1993	6	15	26.69858	27.74964	28.20810	22.96119	24.73639	26.47192	28.55789	29.97533
19930616	1993	6	16	26.24702	28.83760	29.90832	25.24647	26.75401	27.37215	29.55520	30.24580
19930617	1993	6	17	28.74934	28.28245	29.68705	26.19980	26.47495	26.10669	29.68010	30.00539
19930618	1993	6	18	27.82553	27.57039	29.04898	26.95830	26.25890	25.88490	28.47622	30.24643
19930619	1993	6	19	27.16567	27.48016	28.51871	26.93908	25.99736	26.13518	29.05863	30.33702
19930620	1993	6	20	25.63022	27.96967	28.42536	26.30790	25.86683	27.21102	28.69204	30.46728
19930621	1993	6	21	24.16410	27.72016	27.27435	25.86751	27.50403	27.97756	29.53375	29.26401
19930622	1993	6	22	25.16204	26.96088	24.50017	26.08448	28.30370	28.46232	29.00405	30.71624
19930623	1993	6	23	25.99726	27.72995	25.19983	25.89835	27.62931	26.98425	27.51185	30.47465
19930624	1993	6	24	25.45748	27.26355	25.46967	25.39268	27.63580	26.74903	28.16248	28.86348
19930625	1993	6	25	24.48774	25.42390	26.06346	24.35083	25.57076	25.60720	27.64681	28.64298
19930626	1993	6	26	24.85891	26.85362	26.48965	25.50686	26.21226	27.30905	28.45012	29.51131
19930627	1993	6	27	26.19428	28.23490	26.20429	26.14016	27.47203	27.14049	27.18047	30.56612
19930628	1993	6	28	25.75374	26.46019	26.69897	27.04838	28.26058	25.48768	27.89026	34.33809
19930629	1993	6	29	26.29902	27.86398	30.87796	27.83675	27.70052	26.69122	28.49465	34.44714
19930630	1993	6	30	28.46784	27.40832	33.00756	26.98441	27.33080	27.76374	28.23738	33.00925
19930701	1993	7	1	30.81703	30.20455	31.87559	28.78227	29.60141	28.91104	28.78766	31.73017
19930702	1993	7	2	30.70454	30.03418	32.03150	28.85154	29.82249	29.00107	28.15179	30.09266
19930703	1993	7	3	30.89954	32.62082	32.76024	30.18137	32.45145	32.58206	28.32844	31.47975
19930704	1993	7	4	31.12940	31.46423	30.23257	32.45044	33.76075	31.81900	32.25648	33.17101
19930705	1993	7	5	30.36911	31.24665	30.59272	31.39279	32.80802	32.60776	32.36731	33.31425
19930706	1993	7	6	30.14064	31.57741	31.13953	29.59713	30.06201	32.59544	31.97540	32.80642
19930707	1993	7	7	30.93304	31.38226	32.40972	30.06034	30.00743	29.54952	31.39977	30.27577
19930708	1993	7	8	31.86702	28.09033	29.91180	30.89731	31.22170	29.20655	29.97184	30.58775
19930709	1993	7	9	29.99121	30.50812	27.18860	31.52267	32.01724	31.61141	31.07997	31.65275
19930710	1993	7	10	29.40372	30.66517	28.39173	31.75485	33.23167	32.05074	31.04178	32.37962
19930711	1993	7	11	28.40228	29.08483	26.36648	31.14229	33.06353	31.23262	29.47259	30.54706
19930712	1993	7	12	29.15405	27.59526	25.50750	30.86451	32.59010	29.70132	29.40395	30.25892
19930713	1993	7	13	27.65042	28.04710	25.86920	31.10292	32.26806	30.31777	30.81434	30.51285
19930714	1993	7	14	29.58244	29.24759	27.26623	31.05814	32.13261	30.07562	29.22275	30.94611
19930715	1993	7	15	29.54754	30.26004	28.64919	30.99479	32.45435	30.36527	29.12726	29.87442
19930716	1993	7	16	29.96265	32.31115	29.19298	27.52222	32.27127	32.38131	29.83643	31.86535
19930717	1993	7	17	31.02112	33.29732	31.47817	28.69777	31.31206	33.43281	31.74288	33.32726
19930718	1993	7	18	32.50620	33.69236	32.58900	29.48211	32.47249	33.82763	32.84533	34.25173
19930719	1993	7	19	33.84724	33.16862	33.12878	29.36785	33.96722	33.47369	33.76609	34.50228
19930720	1993	7	20	32.07556	32.85769	32.36396	30.97160	32.83733	33.52222	32.77880	34.65441
19930721	1993	7	21	32.10339	31.80274	29.72604	29.80708	33.62185	31.44404	31.73346	34.85376
19930722	1993	7	22	32.25431	32.59748	29.33200	30.06254	33.69006	31.20011	31.16363	35.78203
19930723	1993	7	23	31.76623	31.79296	30.59870	28.95258	33.27433	32.24212	29.96181	35.01647
19930724	1993	7	24	33.37910	32.09377	30.42908	28.19666	31.62447	33.37824	31.19665	33.50070
19930725	1993	7	25	33.45545	33.66090	32.23645	29.76629	30.51017	32.22186	33.24848	34.08172
19930726	1993	7	26	34.55861	34.38645	34.34322	27.56866	30.72807	31.21148	32.87673	34.22127
19930727	1993	7	27	34.19180	34.45799	34.92582	29.57339	33.41920	30.18550	32.24737	32.90354
19930728	1993	7	28	31.96253	33.02141	34.72533	31.62440	34.39318	34.81297	30.60181	33.11652
19930729	1993	7	29	32.80256	32.59601	31.96530	33.76040	34.60191	34.85362	32.54810	34.56497
19930730	1993	7	30	27.88717	32.48201	31.28254	29.05560	30.50627	31.49138	32.29740	35.93490
19930731	1993	7	31	27.00833	29.76192	31.81263	25.70776	28.23000	31.51187	29.99928	35.22485
19930801	1993	8	1	27.26367	29.24702	32.00266	25.65629	27.86515	30.17640	31.41933	34.04159
19930802	1993	8	2	26.97200	29.81122	30.78253	27.66468	31.07278	30.09262	32.63001	33.30093
19930803	1993	8	3	27.03265	30.12101	28.18324	29.06558	30.17496	30.38817	34.29583	34.91368
19930804	1993	8	4	24.46305	29.12657	28.12505	25.42171	28.69926	30.26798	33.99125	34.76331
19930805	1993	8	5	25.07680	27.71923	28.19343	25.47589	27.69770	29.45119	33.82507	35.16289
19930806	1993	8	6	23.08406	28.27540	30.10240	26.25436	29.55418	30.06233	32.68435	34.00340
19930807	1993	8	7	23.24396	28.41330	29.05789	22.79207	26.34863	30.75868	31.75523	33.91227
19930808	1993	8	8	24.87138	28.11424	28.15451	22.60941	25.99015	30.87699	31.77721	33.36968
19930809	1993	8	9	25.51407	29.75916	30.37644	23.75323	25.28040	28.07139	32.49570	32.90485
19930810	1993	8	10	25.96815	27.84344	29.69904	23.71355	25.11287	28.29535	30.25008	31.43309
19930811	1993	8	11	27.63050	27.91461	30.23849	24.23984	26.10486	27.50753	29.67468	31.12838
19930812	1993	8	12	27.78918	29.33954	30.99601	25.19215	27.41567	28.64455	29.99554	33.00443
19930813	1993	8	13	29.81244	30.56172	32.35502	24.42917	29.38813	30.35868	30.70268	32.63748
19930814	1993	8	14	27.87687	32.17086	34.07492	25.42719	29.36557	31.34477	28.97502	33.21092
19930815	1993	8	15	29.21681	32.63251	31.99773	26.92232	29.31478	30.74369	30.20236	34.25689
19930816	1993	8	16	30.30261	32.45968	30.54327	27.63788	27.75324	29.75998	31.03024	33.85390
19930817	1993	8	17	31.06193	31.65927	33.05839	28.73055	29.39482	28.82551	29.29939	31.20722
19930818	1993	8	18	31.45819	33.89993	33.43537	28.64352	31.80849	31.74298	29.66092	32.35228
19930819	1993	8	19	30.42965	33.31543	33.34542	27.55110	30.66206	33.31200	32.59665	34.09893
19930820	1993	8	20	32.57084	30.70523	31.71481	27.66019	30.29249	29.94817	32.67046	34.08253
19930821	1993	8	21	29.25899	32.37716	28.84711	27.67383	31.98008	33.72797	32.95990	34.81708
19930822	1993	8	22	28.00880	31.86685	29.53968	27.33991	30.64685	33.85683	32.73547	35.08702
19930823	1993	8	23	29.28613	31.98607	31.11732	25.55962	29.26906	30.49032	30.15091	35.22152
19930824	1993	8	24	30.10496	31.08308	31.64759	25.29830	27.68369	30.18375	30.18944	32.28157
19930825	1993	8	25	30.96047	30.28941	31.44373	26.67944	27.04231	29.18544	27.89389	30.78318
19930826	1993	8	26	30.61360	29.87761	30.58455	27.61636	29.41245	29.02903	27.54989	29.91146
19930827	1993	8	27	29.12465	29.34554	30.19177	26.89597	28.09926	26.17141	27.61760	28.65670
19930828	1993	8	28	29.16647	29.04294	29.14170	27.88942	28.70614	25.33590	27.25800	29.92101
19930829	1993	8	29	29.45416	28.67367	29.93771	29.53497	29.79568	26.16952	26.00721	28.14277
19930830	1993	8	30	29.76835	27.32149	28.07654	30.13825	30.01648	28.51072	26.43519	27.70598
19930831	1993	8	31	29.60461	29.26395	28.58418	28.74360	30.43405	28.59649	27.89962	28.43648
19940601	1994	6	1	25.39756	26.26597	24.64688	24.06900	24.87915	27.85578	28.31738	30.07894
19940602	1994	6	2	26.47889	27.13405	26.99742	26.50554	27.38793	28.29262	26.83344	28.10581
19940603	1994	6	3	25.46442	26.97469	27.18183	23.40648	25.32035	28.75319	26.89156	27.91217
19940604	1994	6	4	25.54297	26.10593	26.99360	22.72377	24.81029	26.67816	25.03292	28.58055
19940605	1994	6	5	25.88522	25.02262	26.92424	23.43105	25.50118	25.07717	26.17888	29.98711
19940606	1994	6	6	25.59444	24.24116	25.75037	23.90013	25.35288	25.40130	26.79594	29.57959
19940607	1994	6	7	25.87916	25.50298	29.36590	25.03570	24.84747	25.17983	26.65999	29.70128
19940608	1994	6	8	26.21214	28.83969	31.18375	25.13060	27.23845	28.21071	27.35339	33.01851
19940609	1994	6	9	26.54399	30.82669	32.20969	22.96172	25.22508	31.08008	28.08704	34.21238
19940610	1994	6	10	23.91435	27.43751	26.25214	22.34237	25.23131	26.11190	27.42409	33.85468
19940611	1994	6	11	25.64878	27.72516	24.92766	22.25758	25.23924	26.75588	28.35847	32.89662
19940612	1994	6	12	26.52305	27.12814	24.69286	24.63122	26.66625	26.89847	29.90505	32.32003
19940613	1994	6	13	25.45289	27.02419	26.36849	26.83088	26.63805	29.39254	31.54275	33.20523
19940614	1994	6	14	26.76121	27.90303	28.17358	28.40332	27.73662	30.71735	31.81986	32.27266
19940615	1994	6	15	29.69113	29.57657	30.56626	28.46217	27.43701	29.50546	31.77639	31.18285
19940616	1994	6	16	27.60656	26.55592	30.56277	28.95094	26.82573	25.61311	31.37437	30.37569
19940617	1994	6	17	27.41439	25.54154	28.56273	26.07362	26.63094	24.45106	27.80742	29.71044
19940618	1994	6	18	28.28115	26.56042	27.88395	25.92466	25.71644	25.15344	27.11151	29.67727
19940619	1994	6	19	27.99204	25.07024	26.45969	27.34801	26.02732	25.88480	27.90753	31.65719
19940620	1994	6	20	29.37390	26.59393	25.98989	28.89825	28.79229	27.83353	27.38499	33.19604
19940621	1994	6	21	29.62668	27.98597	28.22006	28.40513	30.27861	28.49937	27.73158	33.60143
19940622	1994	6	22	28.54213	29.35596	27.96508	29.50074	31.46990	30.88735	28.41536	33.77102
19940623	1994	6	23	26.88927	26.11660	25.81110	29.47746	30.70275	27.38851	29.84534	33.94939
19940624	1994	6	24	25.01988	26.23833	25.83928	28.84835	28.28593	28.45367	32.31171	36.96738
19940625	1994	6	25	23.49451	24.01793	25.74226	26.48401	26.12310	25.79096	32.97308	36.51620
19940626	1994	6	26	23.76295	27.21405	29.45267	24.70635	24.76417	26.44718	31.85022	34.91468
19940627	1994	6	27	27.37400	30.80888	32.27664	23.53500	25.88245	31.93173	32.42008	32.36439
19940628	1994	6	28	28.20540	30.82399	32.17158	24.68891	25.89502	32.83632	31.73929	30.67368
19940629	1994	6	29	28.02084	29.96032	29.89617	26.11868	26.73376	31.36741	31.27011	30.39710
19940630	1994	6	30	25.97573	27.52718	27.54623	24.28067	24.67227	28.89299	29.43655	29.86133
19940701	1994	7	1	26.40874	28.67717	29.22295	25.82967	27.19703	29.48819	28.73515	28.44322
19940702	1994	7	2	26.57205	28.11121	26.44941	26.74048	28.35866	27.61947	28.11500	28.43506
19940703	1994	7	3	27.86967	25.46515	28.98836	27.19873	26.80390	25.90879	26.85110	29.83464
19940704	1994	7	4	28.38522	27.08713	30.30909	26.57711	26.11174	26.08481	27.48797	28.89782
19940705	1994	7	5	29.81565	27.81457	32.12664	26.24894	26.54178	27.05969	30.76987	31.31544
19940706	1994	7	6	29.37135	25.22056	31.63694	27.15331	27.15002	27.79518	30.30964	29.46920
19940707	1994	7	7	27.31267	24.25730	28.57684	27.94685	27.54811	26.81390	28.17385	28.64319
19940708	1994	7	8	26.60346	26.08528	26.34921	28.38115	29.23093	29.44501	31.08840	29.43822
19940709	1994	7	9	25.87451	28.08813	27.28637	29.63742	30.21153	29.96715	31.42640	31.63642
19940710	1994	7	10	25.32030	27.22646	25.81644	28.86410	30.21717	30.48033	31.57500	32.68891
19940711	1994	7	11	25.18202	26.82841	25.08419	26.56072	29.65437	28.85366	31.08442	31.58139
19940712	1994	7	12	24.93319	25.95902	24.94879	25.58675	29.73409	28.17339	31.08258	31.23934
19940713	1994	7	13	25.43465	26.38118	26.47155	27.51544	28.98936	27.39629	30.32813	31.43628
19940714	1994	7	14	26.29379	26.29470	25.98399	28.58340	28.96951	28.93139	30.51122	30.96588
19940715	1994	7	15	25.97274	28.20649	26.87976	29.70859	30.69723	30.69944	31.35348	32.64509
19940716	1994	7	16	25.45155	29.91549	27.99036	29.32663	30.95003	32.23119	30.91859	32.76693
19940717	1994	7	17	25.97779	30.51403	27.57019	28.80812	31.24695	32.82764	30.72605	31.65890
19940718	1994	7	18	27.19844	29.38207	27.28404	27.74319	31.09595	31.51289	30.75398	30.83081
19940719	1994	7	19	28.86912	30.18513	27.53392	27.47579	28.68496	31.44302	30.21092	31.20821
19940720	1994	7	20	29.06408	27.50706	28.56589	26.01696	26.79717	26.80436	28.86493	29.65487
19940721	1994	7	21	27.36933	27.84115	28.81239	26.28176	26.93924	25.73839	26.77300	29.68398
19940722	1994	7	22	26.08799	27.29474	27.76467	26.94741	26.63932	26.01173	27.27647	28.69273
19940723	1994	7	23	27.20033	26.63741	27.81673	25.25533	26.95743	27.95888	29.37843	32.00627
19940724	1994	7	24	28.12117	29.02482	29.85494	26.76219	27.26550	27.29010	28.69671	32.44611
19940725	1994	7	25	26.05161	29.75534	30.74797	28.40049	29.10144	30.20952	26.83514	30.90988
19940726	1994	7	26	25.13947	25.88665	28.88225	27.36671	27.64721	25.98710	28.05990	31.59263
19940727	1994	7	27	23.59170	25.98823	27.39014	25.52180	25.52358	25.91402	29.82248	32.74051
19940728	1994	7	28	22.66074	25.42153	24.49830	24.10109	24.95574	25.17940	29.71983	34.14580
19940729	1994	7	29	22.38667	25.24253	24.29584	25.10253	26.55565	26.51836	27.01259	28.90910
19940730	1994	7	30	23.04007	25.01897	24.79962	24.64090	25.42359	25.48832	27.00764	29.63600
19940731	1994	7	31	24.02749	24.84691	24.88807	24.57588	24.96456	25.87228	28.72876	31.14145
19940801	1994	8	1	24.35652	26.71144	25.01126	24.78076	26.37796	29.08899	31.41162	31.60764
19940802	1994	8	2	24.97465	27.31364	25.28670	26.31890	27.92688	30.63705	31.02533	31.14186
19940803	1994	8	3	25.42374	26.89294	26.42960	27.39117	29.92730	30.92156	31.34156	31.63350
19940804	1994	8	4	25.60698	28.33454	28.36281	27.22346	28.22529	30.65503	30.91420	32.38477
19940805	1994	8	5	25.14027	29.57007	27.62797	26.49214	28.63623	29.58401	29.87136	32.28822
19940806	1994	8	6	22.68517	26.19304	26.37453	22.11534	25.05335	27.17734	26.68497	32.49770
19940807	1994	8	7	23.59848	25.64531	27.18359	21.03432	23.62576	25.34271	26.57209	30.90108
19940808	1994	8	8	25.10183	25.75762	26.49048	22.21777	23.54261	25.30813	27.69669	30.78908
19940809	1994	8	9	26.80558	26.18157	27.43851	23.23374	24.91554	26.14359	27.80731	31.75134
19940810	1994	8	10	27.34553	27.33017	28.33565	25.11177	25.56776	27.71097	29.04133	30.25415
19940811	1994	8	11	28.00917	28.21305	28.76978	25.41337	26.70918	27.15510	28.38023	29.67848
19940812	1994	8	12	28.48634	28.17665	28.71458	27.20999	28.80852	27.43656	25.59896	27.70355
19940813	1994	8	13	28.08842	27.21861	29.66592	28.09218	27.96902	28.01447	29.03266	28.99920
19940814	1994	8	14	28.38357	26.89462	28.74528	27.89338	28.98555	29.04961	28.10247	28.11755
19940815	1994	8	15	25.60249	26.01942	29.68187	25.42645	27.61766	26.20299	29.06549	28.90632
19940816	1994	8	16	24.55887	25.73361	27.55401	24.19248	25.49825	24.30964	29.12253	28.70200
19940817	1994	8	17	25.69228	27.75937	28.81534	26.26603	27.44232	27.48073	28.69476	31.24381
19940818	1994	8	18	25.94270	26.83847	28.08181	25.97163	26.39411	26.88068	30.22495	31.94478
19940819	1994	8	19	25.99949	25.95873	29.75231	23.90218	25.11070	26.91130	29.63594	30.28916
19940820	1994	8	20	25.05694	27.55305	29.85200	24.01408	26.53891	28.44266	30.50047	31.04136
19940821	1994	8	21	24.29739	26.55182	27.46460	25.32723	27.83045	29.22885	31.34190	32.40446
19940822	1994	8	22	22.76391	26.08808	26.40949	23.11500	24.85483	27.32089	28.73701	34.08125
19940823	1994	8	23	23.05855	26.32127	26.65303	22.86921	25.01854	27.38616	26.90371	32.70992
19940824	1994	8	24	24.27579	27.04574	27.88750	22.20823	24.25767	27.62070	27.09151	30.10876
19940825	1994	8	25	25.53037	26.41000	27.65912	22.25249	22.99345	25.96206	26.75427	26.82298
19940826	1994	8	26	25.69585	25.58925	27.78357	24.09439	23.89646	25.50282	28.23525	29.48008
19940827	1994	8	27	25.50418	27.17625	26.87828	25.17866	25.13377	27.36841	29.89233	30.80419
19940828	1994	8	28	25.99256	28.29553	29.15293	24.26918	26.13792	28.16134	26.47869	30.03227
19940829	1994	8	29	27.15536	29.29396	30.18404	27.04861	28.09115	28.65356	26.03980	27.89882
19940830	1994	8	30	27.39859	30.26356	30.84148	25.38437	29.06927	30.69394	27.58890	31.00782
19940831	1994	8	31	27.92103	29.12285	29.13557	25.96594	29.71901	30.83364	29.07996	31.82402
19950601	1995	6	1	22.55950	25.75928	23.69784	22.64905	25.76919	28.00298	30.40100	31.80097
19950602	1995	6	2	22.92759	25.57330	24.18661	24.15149	27.01000	25.70876	30.80291	28.20962
19950603	1995	6	3	24.37789	25.98796	25.97510	23.14857	24.07256	24.83255	30.82999	26.50880
19950604	1995	6	4	26.23939	26.79222	27.27919	25.00924	25.32629	24.42855	28.61322	27.57792
19950605	1995	6	5	25.82669	24.41661	28.64737	23.42620	24.10105	25.70112	29.50758	31.13968
19950606	1995	6	6	25.64895	27.18834	28.02068	22.49432	24.75296	28.02118	29.88540	32.24824
19950607	1995	6	7	25.77154	30.40877	29.49984	24.17035	26.57708	30.60688	30.35226	32.77862
19950608	1995	6	8	29.48546	31.22861	32.26443	28.01760	31.14164	31.02288	30.50601	33.73889
19950609	1995	6	9	30.69824	33.72851	32.84036	27.98513	32.84358	34.48438	32.58738	33.94115
19950610	1995	6	10	29.82072	32.40255	31.60553	25.36750	27.66411	32.64549	30.83939	33.83154
19950611	1995	6	11	25.80057	27.79712	30.23189	26.45072	29.34828	29.82794	29.83368	30.18655
19950612	1995	6	12	20.03594	26.13350	22.70065	23.96125	27.53258	28.45524	28.17712	32.64990
19950613	1995	6	13	18.82740	21.58469	20.40208	18.95039	21.53058	23.64179	27.57406	29.53556
19950614	1995	6	14	19.33834	21.26678	21.01252	19.24440	20.68964	22.56271	24.96099	25.89685
19950615	1995	6	15	21.89126	22.43375	22.14681	21.53241	22.22610	23.14406	27.19484	27.78625
19950616	1995	6	16	23.25629	24.36497	24.11833	21.81859	22.80464	23.09115	27.86300	29.28840
19950617	1995	6	17	23.54123	24.75498	24.92105	21.15958	22.52778	23.83042	27.37377	28.77549
19950618	1995	6	18	22.65360	24.71033	24.78535	21.80865	22.63990	23.43420	25.67974	26.19146
19950619	1995	6	19	22.25205	23.31882	24.20065	20.82570	21.36445	23.48368	25.20514	27.08568
19950620	1995	6	20	20.93871	22.28221	23.06441	21.46270	21.51061	23.75766	25.93930	27.59309
19950621	1995	6	21	22.73152	24.14826	24.62085	22.57864	23.52054	25.32524	25.82590	25.84754
19950622	1995	6	22	23.92497	25.35358	25.81237	23.17609	24.55702	26.52652	25.88292	28.75538
19950623	1995	6	23	25.25782	27.38256	27.65008	24.18586	25.42164	28.53123	25.70254	27.13904
19950624	1995	6	24	25.46588	27.91391	27.47764	24.98281	26.19368	27.82569	25.13593	27.73847
19950625	1995	6	25	25.08708	26.73525	28.81739	24.72109	26.85413	26.32316	26.67598	31.41453
19950626	1995	6	26	24.92744	29.06334	28.98360	25.12908	27.97684	28.85171	27.91469	32.92849
19950627	1995	6	27	25.35051	29.75735	27.89709	25.61686	28.84666	29.95849	30.15828	33.87240
19950628	1995	6	28	24.80799	28.92920	26.46680	25.21546	27.03841	30.22007	31.23495	32.97531
19950629	1995	6	29	25.43598	27.38132	26.07508	24.07284	24.97398	28.49649	30.67389	33.21971
19950630	1995	6	30	25.31972	28.58543	26.35958	24.49106	25.85219	28.47674	29.62005	32.92652
19950701	1995	7	1	23.77045	26.79446	25.18576	24.90989	26.81832	29.26576	30.13270	32.89291
19950702	1995	7	2	23.73767	25.73055	25.83067	24.58195	26.92244	28.01680	31.62432	32.84890
19950703	1995	7	3	24.43299	28.44368	27.15648	24.86556	26.27837	28.40160	29.63454	33.01994
19950704	1995	7	4	25.74198	28.89364	31.03551	25.32372	27.95915	30.29311	32.20008	33.45921
19950705	1995	7	5	25.79412	29.80928	31.38953	27.41035	30.76442	31.36868	33.11315	33.82330
19950706	1995	7	6	25.08363	30.94230	27.79305	28.38817	31.20290	30.98970	32.00538	33.94328
19950707	1995	7	7	26.86513	30.65926	28.95464	24.60865	28.34798	30.61003	31.53613	33.82536
19950708	1995	7	8	25.58689	28.93288	29.53793	26.30303	28.86461	30.17458	30.62857	32.58057
19950709	1995	7	9	25.84699	27.96870	29.01731	25.13688	28.54490	29.38547	31.50301	33.89189
19950710	1995	7	10	27.87287	28.08480	29.51603	26.14698	29.69411	30.05008	30.48213	33.51948
19950711	1995	7	11	30.01748	31.83097	31.79629	27.24946	30.59639	29.67749	27.14464	33.89773
19950712	1995	7	12	31.65274	31.81279	33.63873	27.76349	28.53702	31.93635	26.77962	28.95128
19950713	1995	7	13	32.93432	30.37334	31.45689	27.52166	28.66847	30.86450	28.61031	29.49136
19950714	1995	7	14	31.43142	29.26714	29.39459	28.17993	28.50079	28.72497	31.06432	29.60805
19950715	1995	7	15	30.97268	31.16277	29.93560	30.41297	30.93213	31.23982	32.80509	32.40114
19950716	1995	7	16	31.00901	33.06769	31.41728	31.52013	33.18491	30.83744	32.39765	32.27087
19950717	1995	7	17	31.89894	31.33748	31.65763	28.64579	29.31176	27.64618	27.58584	28.70728
19950718	1995	7	18	30.20421	30.38869	31.04266	29.14584	30.79689	28.62950	26.01381	27.65269
19950719	1995	7	19	28.17905	31.63795	30.65015	27.60439	30.48762	32.60442	30.21499	32.28040
19950720	1995	7	20	28.15622	33.33550	31.35972	29.12234	32.60333	33.30204	32.02557	33.98390
19950721	1995	7	21	28.86455	33.20199	33.08565	30.62920	34.38370	33.07898	31.27596	33.35044
19950722	1995	7	22	30.19097	28.69253	32.76303	28.90907	31.87989	32.53126	31.62497	34.30374
19950723	1995	7	23	30.07246	30.59713	34.84693	32.14524	33.70202	32.85374	34.12528	34.72222
19950724	1995	7	24	29.87325	32.57684	34.95639	31.44647	31.47656	33.64169	34.02884	34.17528
19950725	1995	7	25	31.03073	33.18863	34.88463	30.45648	30.77850	31.00957	29.54003	32.27160
19950726	1995	7	26	29.18089	30.75951	33.27680	30.59446	30.43887	28.22512	27.77887	28.39716
19950727	1995	7	27	28.10446	28.77607	31.10305	29.13345	26.69227	29.25852	26.14235	27.91519
19950728	1995	7	28	28.05374	27.07459	31.94365	28.50973	30.17781	28.85762	27.32979	28.75521
19950729	1995	7	29	27.53272	27.76281	29.10409	28.84871	29.89161	29.14767	28.33613	28.28743
19950730	1995	7	30	30.17821	28.45067	27.31209	30.05368	29.77149	31.36413	32.57991	27.67578
19950731	1995	7	31	30.45164	29.88254	27.13751	29.46473	29.93186	31.16057	32.95601	32.36734
19950801	1995	8	1	29.51818	30.16858	29.70974	28.33720	29.70359	30.69757	30.41879	31.85555
19950802	1995	8	2	30.11182	28.69663	30.30102	29.02242	29.03924	27.47788	27.41710	29.52398
19950803	1995	8	3	29.44567	27.13876	28.32423	28.41899	28.02830	28.69150	27.05255	29.86433
19950804	1995	8	4	27.00658	28.91586	27.54416	29.02374	30.54998	30.89830	28.43258	29.48311
19950805	1995	8	5	27.05707	28.60898	28.41344	29.34365	30.52941	30.88979	31.42483	31.91956
19950806	1995	8	6	27.97433	29.92975	31.21647	30.66801	31.61357	31.58441	31.07655	32.80738
19950807	1995	8	7	28.31276	30.79206	31.97177	27.11015	30.73408	31.55727	31.51350	33.29736
19950808	1995	8	8	28.11242	30.63253	31.28710	22.61970	24.67385	29.01597	31.00620	33.70727
19950809	1995	8	9	26.53382	26.79136	29.85016	23.23236	25.05816	28.39211	30.89601	32.71360
19950810	1995	8	10	27.91210	28.49291	29.02870	24.74076	26.43717	29.03910	30.08431	31.85595
19950811	1995	8	11	29.76535	30.16345	30.82464	25.87883	28.57617	30.67775	30.56348	33.14432
19950812	1995	8	12	31.32966	31.26905	31.59991	28.59523	30.69724	32.13869	30.53232	33.09646
19950813	1995	8	13	33.55660	32.08073	30.77478	32.31558	33.45573	31.87444	31.17395	33.87431
19950814	1995	8	14	32.74057	33.98835	30.46514	33.60221	35.65465	34.94382	33.21252	35.21314
19950815	1995	8	15	33.16391	35.45263	33.02359	31.85641	35.18144	34.69214	33.53155	36.69002
19950816	1995	8	16	33.68529	34.85075	35.14646	30.36970	32.31278	32.48728	32.10306	32.28170
19950817	1995	8	17	33.92421	32.66843	34.71570	32.17492	34.74572	35.03248	31.89266	34.18063
19950818	1995	8	18	34.46908	34.43255	34.93920	32.82883	36.48572	35.13652	33.84731	35.06257
19950819	1995	8	19	33.65752	33.83205	34.61540	26.97949	28.74979	31.32546	32.41579	34.52430
19950820	1995	8	20	29.79990	27.98534	33.31194	24.44846	27.12287	26.49123	30.61714	33.10683
19950821	1995	8	21	27.76209	29.04377	29.66413	25.06451	27.52993	27.68191	30.19338	32.06864
19950822	1995	8	22	30.29527	30.14214	30.70868	28.12506	28.96007	28.57624	32.83941	33.47107
19950823	1995	8	23	27.72505	30.63915	31.62514	26.96092	27.34009	29.53498	29.94369	32.87000
19950824	1995	8	24	27.85578	29.37333	32.09095	26.92822	25.75280	26.45358	26.26044	30.22807
19950825	1995	8	25	28.66036	27.26102	31.31143	27.44921	26.22759	26.73756	29.06929	32.55329
19950826	1995	8	26	28.27343	27.56322	31.52235	24.46476	27.32287	31.38836	30.26211	32.78653
19950827	1995	8	27	28.24213	29.76506	32.42007	25.17655	29.36426	32.24276	32.39411	34.69864
19950828	1995	8	28	28.95444	30.59290	31.52026	25.26439	26.67893	30.68389	32.91938	36.14238
19950829	1995	8	29	29.25053	29.41952	32.51277	24.74408	26.18183	27.73264	31.61912	34.52263
19950830	1995	8	30	29.02771	28.11769	30.08464	25.59536	26.85793	27.36556	31.70003	33.10934
19950831	1995	8	31	29.50114	27.89739	30.05046	25.94187	26.06294	27.41050	32.58765	34.44262
19960601	1996	6	1	21.96496	23.08306	26.49845	17.34392	19.39078	22.67646	26.01087	26.79539
19960602	1996	6	2	21.37170	23.12958	25.21218	19.08507	21.18444	22.76724	25.33662	25.56225
19960603	1996	6	3	21.77872	23.75602	24.64586	19.55864	21.03061	22.82915	24.89904	25.34291
19960604	1996	6	4	20.88536	23.71227	23.33744	21.55377	22.79063	24.70877	25.66344	26.79569
19960605	1996	6	5	22.18161	25.47042	25.25103	21.58046	23.49653	26.96159	26.30017	28.41499
19960606	1996	6	6	24.82295	25.91116	26.12314	22.63266	24.04209	27.69678	27.17681	29.35554
19960607	1996	6	7	24.16811	25.87239	26.65588	24.08541	24.82963	26.69245	27.95202	29.68121
19960608	1996	6	8	20.87387	23.45827	23.72298	23.57883	24.83465	24.33257	28.24637	29.73924
19960609	1996	6	9	19.51512	24.78994	21.84306	23.26966	24.97718	25.38928	27.30263	29.83665
19960610	1996	6	10	20.09459	24.34071	22.91874	24.53707	25.91594	26.05102	26.37536	29.15483
19960611	1996	6	11	22.37242	25.15941	25.06654	24.23869	26.22030	27.27532	27.05527	29.78976
19960612	1996	6	12	23.69875	26.70366	27.34369	24.66325	26.11313	28.01125	26.41964	29.20306
19960613	1996	6	13	24.74253	28.43676	27.32311	23.81597	24.69353	29.89437	27.51620	28.83090
19960614	1996	6	14	25.00374	25.94483	24.60973	24.57303	24.80617	26.97381	29.51165	30.98001
19960615	1996	6	15	26.94798	26.48603	25.90930	24.74998	25.00690	25.01740	29.00265	30.57801
19960616	1996	6	16	28.41569	26.08498	27.96053	24.81149	25.16502	24.35422	28.38985	28.21240
19960617	1996	6	17	28.41501	26.60132	28.48414	25.27916	25.69879	25.54432	28.13652	27.96530
19960618	1996	6	18	27.84243	26.07288	28.26249	26.46767	25.82042	26.73447	28.85484	29.50682
19960619	1996	6	19	27.23911	27.05643	26.94226	25.93587	26.68342	27.98276	28.02599	30.32470
19960620	1996	6	20	27.75546	27.80291	27.15611	26.21731	27.46265	28.73263	25.32159	29.98879
19960621	1996	6	21	29.59914	29.06662	29.58798	28.18564	27.89094	29.55048	25.76480	30.17648
19960622	1996	6	22	31.09910	30.97476	31.08529	29.75297	31.07738	31.19040	27.40207	33.49872
19960623	1996	6	23	31.44292	30.89330	29.45619	31.60101	32.99046	32.09513	28.98186	33.97282
19960624	1996	6	24	30.35405	33.05704	30.06133	31.82004	34.18349	35.36231	30.82440	34.33236
19960625	1996	6	25	28.06202	32.80958	28.56875	28.42418	32.64441	33.87969	32.60710	34.52075
19960626	1996	6	26	26.30671	31.70155	31.61122	25.24467	29.05326	31.91967	31.52953	34.35916
19960627	1996	6	27	25.84534	29.96756	30.23288	22.93064	25.86754	27.57194	26.87381	28.37812
19960628	1996	6	28	28.11229	27.48250	28.98832	23.43433	24.46695	26.69645	26.40258	28.86308
19960629	1996	6	29	28.76385	27.90349	29.15157	25.07920	25.08971	27.98989	29.92385	30.59678
19960630	1996	6	30	29.64106	28.51879	28.69830	26.49231	27.36535	28.06850	28.93545	29.60645
19960701	1996	7	1	31.82459	30.63839	30.12210	30.60015	31.81518	31.62953	27.98916	29.51190
19960702	1996	7	2	31.63793	32.55484	30.09745	30.79229	33.30526	34.16336	30.50594	32.12996
19960703	1996	7	3	28.94874	32.07395	31.56781	25.95262	31.37499	32.07908	31.21439	33.57866
19960704	1996	7	4	23.40207	29.79160	29.56522	23.00280	26.81484	30.58860	30.84892	34.21352
19960705	1996	7	5	24.32096	27.83116	28.89922	21.64130	23.55381	26.31464	28.06266	29.30059
19960706	1996	7	6	26.89413	28.39845	31.46049	25.00708	24.74015	25.36737	27.77689	30.87750
19960707	1996	7	7	29.94641	28.72550	33.05318	28.03747	27.86784	26.47228	29.17631	31.04845
19960708	1996	7	8	26.00058	28.72028	29.46769	28.77515	28.38744	29.48542	32.01662	34.11617
19960709	1996	7	9	26.53244	30.17778	31.88039	28.06476	28.69537	28.91461	31.29861	33.85007
19960710	1996	7	10	24.51994	30.37116	28.91619	26.24573	29.50139	31.72310	28.53158	31.92464
19960711	1996	7	11	23.81580	30.18033	28.62795	22.79383	27.44135	30.37049	32.11817	33.95804
19960712	1996	7	12	26.23012	29.49647	30.55672	22.05320	24.75088	28.11121	30.13099	34.68674
19960713	1996	7	13	27.61031	29.08142	29.55335	25.10098	27.06010	30.33966	30.06160	33.69778
19960714	1996	7	14	26.65085	27.32542	27.24518	27.59991	28.85555	30.63033	31.86708	33.31836
19960715	1996	7	15	26.06874	28.87575	29.55904	27.57409	29.35229	32.07935	32.47095	33.27121
19960716	1996	7	16	26.88233	27.96710	27.77523	25.37406	25.96154	29.85609	32.40098	32.65939
19960717	1996	7	17	29.76723	28.44615	29.05455	28.25488	29.76438	32.38423	32.67308	34.07912
19960718	1996	7	18	30.24030	29.32637	32.16017	29.79822	30.08476	32.07167	31.02699	33.65447
19960719	1996	7	19	31.47865	31.87526	31.51662	31.04292	32.51634	32.55805	30.66014	32.07617
19960720	1996	7	20	31.93356	32.46293	32.66838	30.58773	32.57314	33.27570	31.20045	32.72510
19960721	1996	7	21	30.95707	32.87543	33.16419	26.19008	29.97786	31.63942	32.02115	34.52810
19960722	1996	7	22	31.81236	33.15976	33.63331	28.53410	30.24551	31.70675	32.60627	34.34858
19960723	1996	7	23	26.37646	32.36852	32.43792	27.94419	31.91814	32.81014	31.92721	34.57772
19960724	1996	7	24	26.98128	29.62801	29.27080	25.51546	28.82158	29.20658	31.98438	35.09506
19960725	1996	7	25	24.75245	26.19382	27.27273	25.48755	27.85907	29.03713	32.01947	35.53638
19960726	1996	7	26	24.85846	26.51043	25.37783	23.87709	25.53963	28.60685	31.51972	35.47429
19960727	1996	7	27	24.02277	29.04927	26.89990	24.53605	27.34614	31.08785	30.90329	33.64628
19960728	1996	7	28	23.89003	28.21166	28.35041	23.95061	27.40152	30.88502	30.71080	33.11986
19960729	1996	7	29	25.16782	28.06470	28.50250	24.54132	28.19713	30.77734	31.33451	32.70222
19960730	1996	7	30	25.51559	29.48711	29.45355	26.05617	29.75985	30.62437	31.89357	33.16233
19960731	1996	7	31	24.69115	29.35006	29.41612	26.16696	29.80543	31.29084	31.46852	31.45655
19960801	1996	8	1	24.63499	27.02043	26.12776	24.94286	26.93504	26.08776	30.32299	32.96298
19960802	1996	8	2	24.08230	26.41661	25.67052	24.38055	25.63477	25.99120	29.52062	33.99674
19960803	1996	8	3	25.12334	27.30189	27.87294	24.77278	25.78148	27.20743	28.07643	32.34413
19960804	1996	8	4	27.51420	29.65616	28.57623	24.49524	27.25381	29.77544	29.26832	32.29239
19960805	1996	8	5	29.10178	29.21520	29.13499	25.34666	27.29116	28.97307	32.44178	32.88122
19960806	1996	8	6	28.57501	27.80834	27.84449	25.64297	25.69960	28.76319	32.11148	31.23596
19960807	1996	8	7	29.20762	28.53393	29.82106	24.79628	26.16219	27.24974	32.38874	33.80296
19960808	1996	8	8	29.41405	29.32744	30.47617	24.10616	25.75518	27.05081	28.37251	32.73059
19960809	1996	8	9	26.55093	27.31241	29.18752	23.99200	25.63011	28.74131	27.19589	32.30428
19960810	1996	8	10	23.79624	26.63798	27.14793	24.51048	25.99681	30.65270	29.90457	33.69104
19960811	1996	8	11	24.03597	27.72347	27.09031	24.02747	26.18494	26.59132	29.26814	33.58954
19960812	1996	8	12	23.93748	26.56742	26.64179	23.43567	26.67022	26.11197	28.87026	32.66298
19960813	1996	8	13	24.07643	27.55387	25.31443	22.96800	26.02364	27.14379	28.80488	33.64266
19960814	1996	8	14	23.86230	26.15158	26.56679	22.07847	24.25353	25.02022	28.47682	34.02135
19960815	1996	8	15	24.72987	26.42682	26.86452	23.30368	24.42027	26.06777	29.37908	33.80910
19960816	1996	8	16	25.86152	27.64151	26.98231	24.07847	25.37831	27.51474	28.16159	32.01105
19960817	1996	8	17	26.60365	28.14301	27.77137	24.67793	26.24827	28.05092	29.94060	31.70246
19960818	1996	8	18	27.13243	28.54890	28.16928	24.69816	26.55229	27.78631	30.30680	31.42624
19960819	1996	8	19	27.47480	28.38796	28.46361	24.95978	26.29438	29.28567	30.90109	31.17180
19960820	1996	8	20	28.10558	28.69777	29.18218	25.50522	27.07365	29.57984	30.78712	30.54709
19960821	1996	8	21	28.22555	28.69424	28.94463	24.53658	25.95295	27.94482	30.66748	31.51465
19960822	1996	8	22	27.62233	27.20508	28.46276	25.15365	25.33936	27.46762	29.77377	31.43747
19960823	1996	8	23	27.20877	27.77087	28.23733	25.79953	25.72838	27.54390	27.47731	28.98009
19960824	1996	8	24	26.41550	27.64917	28.65190	25.93609	25.83402	27.42001	26.69915	28.48238
19960825	1996	8	25	25.90599	25.77294	28.43482	23.81074	25.43784	26.62497	26.91115	29.93331
19960826	1996	8	26	24.84953	25.93567	25.92841	24.04895	24.81379	26.48858	26.92737	29.53459
19960827	1996	8	27	24.27258	26.77396	27.54942	23.72429	25.27948	27.88267	26.90385	30.01114
19960828	1996	8	28	24.74402	26.18964	26.73525	23.96061	25.05076	28.60320	29.86897	31.84631
19960829	1996	8	29	25.02031	26.03001	25.78173	23.89504	25.39595	27.70352	30.03258	32.55408
19960830	1996	8	30	24.56439	24.77109	24.68834	24.03415	25.57682	27.03032	29.61665	31.96858
19960831	1996	8	31	23.53756	23.02659	23.36304	23.40048	24.46491	25.00743	29.30545	32.11882
19970601	1997	6	1	18.31922	21.79632	20.92540	23.73995	23.12462	23.62653	25.54551	29.33615
19970602	1997	6	2	17.85459	21.20675	21.32103	22.27060	22.95518	23.88333	25.45517	28.98426
19970603	1997	6	3	19.30828	20.92738	21.64250	18.83633	21.08007	23.07662	25.48024	28.96524
19970604	1997	6	4	19.88012	21.84255	22.63177	14.17087	17.58059	22.95535	25.91580	27.72862
19970605	1997	6	5	18.82422	20.25723	22.81991	15.27665	16.95217	20.00448	27.45509	27.67898
19970606	1997	6	6	19.26953	20.58217	22.64180	14.66278	15.87017	19.96655	26.94031	26.84154
19970607	1997	6	7	18.63752	19.84093	23.41930	14.41363	16.20377	19.07062	24.61695	26.94250
19970608	1997	6	8	19.87835	21.63825	23.97188	14.97818	17.16900	20.78854	25.27080	27.63425
19970609	1997	6	9	20.30504	22.19330	24.03736	16.12956	18.49612	22.09799	25.78600	27.88021
19970610	1997	6	10	19.91117	24.04688	24.00647	18.51377	20.05673	23.58162	25.88497	28.80487
19970611	1997	6	11	20.90966	23.93168	24.37995	20.61746	22.88668	25.28477	28.26788	32.69075
19970612	1997	6	12	23.47900	25.27706	26.02964	22.80653	23.81170	25.71423	27.77627	31.91015
19970613	1997	6	13	25.72905	27.90672	28.37532	24.99804	25.62140	28.83532	27.76777	33.47274
19970614	1997	6	14	24.56615	27.72620	30.63215	24.31904	25.14095	29.80523	27.90939	34.96403
19970615	1997	6	15	23.41060	26.72083	28.23104	22.67924	23.58247	28.01678	28.10959	35.08246
19970616	1997	6	16	24.92160	26.98713	30.67472	21.55588	23.20362	27.56593	30.46892	34.84157
19970617	1997	6	17	23.78990	27.72479	27.84286	24.75322	25.71735	29.91886	29.04389	36.31846
19970618	1997	6	18	24.01033	26.18418	25.37559	26.89763	25.03258	28.46505	30.47022	36.57217
19970619	1997	6	19	25.28128	26.31407	25.32605	26.15594	25.72435	27.56993	30.52229	35.26449
19970620	1997	6	20	26.01461	25.36254	27.47930	26.75427	26.92620	26.74070	27.98124	32.99253
19970621	1997	6	21	24.98529	24.88873	28.50967	26.79482	26.16525	26.88375	28.99210	31.76751
19970622	1997	6	22	24.98756	26.12832	30.91305	26.83486	26.36741	27.57691	28.70367	30.21891
19970623	1997	6	23	29.27982	28.78702	29.50208	27.62486	28.03296	27.86515	28.31764	29.51053
19970624	1997	6	24	29.25662	26.35841	26.13374	27.23185	28.11100	28.90046	29.29162	27.95151
19970625	1997	6	25	27.11446	25.76334	26.13204	30.08093	29.88250	29.09531	31.90727	30.01864
19970626	1997	6	26	25.50883	25.96967	26.41185	30.64230	29.59593	28.95479	31.79136	31.68005
19970627	1997	6	27	26.32649	26.39212	27.22128	25.32145	26.81234	27.58965	30.08056	31.66334
19970628	1997	6	28	26.18834	27.32015	26.69206	24.21246	24.37207	28.58769	29.76822	32.27736
19970629	1997	6	29	24.79716	27.09051	27.22740	23.78500	25.03098	27.44734	30.11281	32.36875
19970630	1997	6	30	25.87953	26.46628	28.64778	24.83237	26.08837	28.23272	30.87574	33.50470
19970701	1997	7	1	28.64950	28.52655	31.98224	25.67300	26.69630	28.34125	30.51341	33.62280
19970702	1997	7	2	32.05478	31.98463	33.84143	26.35982	28.11630	30.71511	31.61137	35.02736
19970703	1997	7	3	34.37183	35.86725	33.84465	29.98534	31.97773	35.37445	32.72236	37.72299
19970704	1997	7	4	31.03379	37.23747	34.88015	30.42964	34.54474	37.56092	33.60931	36.53000
19970705	1997	7	5	23.59273	30.87640	30.22312	29.59767	32.37172	28.25880	28.32066	31.33714
19970706	1997	7	6	22.75276	26.49094	26.68799	25.66674	27.09333	27.35242	28.66508	30.87779
19970707	1997	7	7	24.09932	26.47828	25.99329	26.39706	26.87220	27.40141	31.43644	34.12596
19970708	1997	7	8	25.76721	27.08441	26.90788	26.12562	26.22785	28.42138	32.23727	35.07022
19970709	1997	7	9	25.44804	29.07875	27.40253	26.62985	25.62164	28.13827	30.72988	33.47110
19970710	1997	7	10	26.12209	30.00433	28.59686	26.00508	26.44689	30.59516	29.86102	32.27357
19970711	1997	7	11	26.77732	30.09469	28.46229	25.28974	26.66917	29.77972	28.16398	31.96045
19970712	1997	7	12	28.16536	30.09747	28.54174	24.66401	26.58824	28.86883	27.30391	30.83480
19970713	1997	7	13	27.70900	29.21739	28.54025	26.13288	26.46225	28.15732	28.79890	31.41316
19970714	1997	7	14	27.56701	29.44857	26.14501	28.20646	28.25009	27.73555	29.76982	30.43804
19970715	1997	7	15	28.22278	29.45890	28.93737	30.06138	29.46600	29.79734	29.19687	31.35765
19970716	1997	7	16	28.80994	28.78135	28.65777	29.05432	28.53598	30.32935	29.74964	30.66746
19970717	1997	7	17	29.01776	28.38383	27.95990	25.60318	25.61795	28.74240	30.71283	31.63403
19970718	1997	7	18	28.94511	25.52364	25.82989	28.74616	27.37978	28.24204	29.96708	31.83022
19970719	1997	7	19	29.62011	26.69283	26.75019	29.72073	29.80559	27.58710	27.65572	30.05408
19970720	1997	7	20	30.81473	27.97086	28.59257	30.06794	30.73319	27.69036	27.95730	30.00018
19970721	1997	7	21	30.84861	29.21265	28.14509	29.83930	31.11135	30.70209	29.72971	32.13075
19970722	1997	7	22	29.26616	29.12444	28.90219	31.09534	31.20704	32.63576	32.56321	31.64467
19970723	1997	7	23	30.02807	31.56202	30.08402	27.47516	30.87106	33.02068	33.51573	33.22938
19970724	1997	7	24	30.76018	32.50650	29.28083	28.59568	30.06918	33.63767	34.04744	34.41443
19970725	1997	7	25	30.39627	31.70301	32.13204	25.34529	27.87756	33.57383	33.06176	33.69046
19970726	1997	7	26	31.70851	31.25107	32.13384	27.59370	29.54628	31.19855	30.98745	34.07921
19970727	1997	7	27	33.53184	32.15902	31.91182	30.08133	30.77297	30.81110	29.78932	33.59341
19970728	1997	7	28	33.41899	30.56627	32.01516	33.40016	32.36117	31.61791	31.15394	32.27341
19970729	1997	7	29	27.36577	29.30092	30.73280	30.52044	32.98272	32.05974	30.67958	33.90000
19970730	1997	7	30	28.01687	29.69977	29.09000	22.64755	26.25635	31.28647	31.90637	33.69004
19970731	1997	7	31	23.96633	25.25170	29.58674	20.68012	20.13116	25.42173	32.25269	35.47793
19970801	1997	8	1	23.16828	22.45784	24.65051	21.60366	21.42666	23.06460	28.68475	33.07044
19970802	1997	8	2	23.66319	25.00410	25.10370	23.53019	24.27837	25.48242	29.45082	31.79187
19970803	1997	8	3	26.03882	27.14583	26.60036	25.58617	26.96474	29.22870	29.57379	33.17630
19970804	1997	8	4	28.07483	29.58079	29.73410	27.57229	29.48508	30.93640	28.09058	33.98067
19970805	1997	8	5	27.01562	29.87609	30.15207	24.55386	27.88866	31.87870	30.32014	33.65961
19970806	1997	8	6	23.78370	28.74869	28.83999	22.52864	25.39214	30.88392	30.78652	34.55026
19970807	1997	8	7	23.98188	27.45887	26.82503	22.98994	24.86263	28.17006	28.45412	33.01868
19970808	1997	8	8	23.04552	25.61809	26.24891	22.41637	23.36836	27.55656	27.75612	32.68766
19970809	1997	8	9	22.04698	25.62688	26.45517	22.59403	23.52196	27.08105	29.65598	32.80549
19970810	1997	8	10	23.75609	26.16765	28.78223	23.48151	24.50929	27.85412	28.51645	32.21171
19970811	1997	8	11	26.49571	26.67394	28.28459	25.09639	25.04958	28.23139	28.73622	32.56206
19970812	1997	8	12	27.85106	28.56320	30.75517	27.71176	26.84198	29.81651	32.37641	34.34656
19970813	1997	8	13	27.64594	30.56942	31.81944	29.34655	28.90334	32.27833	32.81068	35.09419
19970814	1997	8	14	27.51760	30.10138	31.05235	30.58558	31.61993	33.18781	32.78979	35.93282
19970815	1997	8	15	29.34609	29.57573	32.52851	31.15171	31.42613	32.86244	33.02003	35.24874
19970816	1997	8	16	32.06292	31.12429	34.03509	32.58413	30.40973	28.20688	31.33995	33.65784
19970817	1997	8	17	32.49148	31.66359	33.43926	32.28203	29.43855	30.13243	32.54602	33.51552
19970818	1997	8	18	28.97874	32.22968	32.00923	32.53705	32.65457	33.44752	33.26274	35.09173
19970819	1997	8	19	27.97139	30.23857	31.74663	26.79795	29.86970	33.22331	32.82856	35.61350
19970820	1997	8	20	26.10189	29.98216	31.23973	27.01849	29.84980	32.50123	31.10629	35.45722
19970821	1997	8	21	24.19532	27.12512	26.26983	25.82521	26.55968	29.74759	30.18421	35.83928
19970822	1997	8	22	21.08366	24.12816	24.05277	24.01530	25.34539	26.99950	29.87248	34.30928
19970823	1997	8	23	21.11242	23.13778	24.17779	21.28349	23.11295	24.80071	30.13155	31.60135
19970824	1997	8	24	20.82500	24.75292	23.31304	21.21915	22.57074	26.27929	28.92585	32.36305
19970825	1997	8	25	22.34868	25.63183	24.44499	21.99218	22.61413	25.94568	28.19499	32.29002
19970826	1997	8	26	24.55988	25.41024	26.20320	22.74172	23.64896	25.09663	28.02923	31.70515
19970827	1997	8	27	26.54548	27.00960	26.96486	23.97287	24.50290	26.14471	27.88456	30.90309
19970828	1997	8	28	28.12940	29.46016	28.27686	25.54201	27.02696	26.94125	27.49777	30.99584
19970829	1997	8	29	28.10494	30.49513	29.27103	26.96672	29.35824	30.35074	29.33517	31.99655
19970830	1997	8	30	27.17488	30.14534	30.33177	24.66939	28.14166	30.55874	30.15504	31.72196
19970831	1997	8	31	26.20509	29.11749	28.86281	25.37773	26.22963	27.96399	29.55745	30.70869
19980601	1998	6	1	29.96487	33.43471	34.37702	29.08957	30.84172	32.24421	30.82247	33.02370
19980602	1998	6	2	30.76919	35.08381	33.09360	26.12289	29.73379	36.16079	33.17280	34.33872
19980603	1998	6	3	30.85865	33.03512	33.37643	29.77318	33.14685	34.09920	33.33556	33.88650
19980604	1998	6	4	28.63713	33.33915	33.65981	26.12041	31.88114	33.82820	32.36349	34.69968
19980605	1998	6	5	24.10872	32.20615	32.63545	23.55121	26.65969	32.85569	34.03525	36.79646
19980606	1998	6	6	18.64102	24.48562	23.80266	22.20713	25.83537	27.36802	34.64393	37.16708
19980607	1998	6	7	16.78022	22.67504	20.79031	17.94984	21.19606	25.13122	31.09358	34.49810
19980608	1998	6	8	19.03712	22.47341	22.95398	17.60532	19.19453	23.98165	29.12122	32.80621
19980609	1998	6	9	24.51092	26.02352	30.98354	20.49571	22.28834	25.99198	29.13140	33.18420
19980610	1998	6	10	29.04794	31.27169	31.77509	22.32314	25.08870	30.55262	30.72275	34.15245
19980611	1998	6	11	28.83905	31.38289	31.30564	25.15947	25.59424	32.08616	31.93608	35.00799
19980612	1998	6	12	29.97330	31.70881	31.87925	29.74516	31.61011	32.28901	32.79544	34.80981
19980613	1998	6	13	30.70746	33.99732	33.77461	29.98799	32.20830	33.90979	32.99007	35.52845
19980614	1998	6	14	29.06770	33.78800	33.42759	24.85701	28.12404	34.85497	33.80942	35.76128
19980615	1998	6	15	29.29465	33.48326	33.65400	28.29485	32.22329	34.64906	33.78738	35.27689
19980616	1998	6	16	25.64047	31.54346	31.53319	29.44492	31.38425	33.89123	33.14391	36.53639
19980617	1998	6	17	26.29187	32.34501	33.29038	27.02668	30.02286	34.82540	34.57873	36.75769
19980618	1998	6	18	31.19817	33.95547	34.88849	26.80759	28.24824	34.08587	34.74544	36.00102
19980619	1998	6	19	29.49471	32.29957	35.55913	27.31540	29.10531	31.70863	33.29660	35.73063
19980620	1998	6	20	27.29019	28.31074	33.82099	26.52239	25.56478	29.06330	32.14298	35.23953
19980621	1998	6	21	27.75896	28.84044	30.06973	26.85307	28.82590	31.67510	30.57131	35.30070
19980622	1998	6	22	31.15789	32.61338	30.37309	29.21309	31.75112	33.42959	30.64389	34.15444
19980623	1998	6	23	31.67447	32.82315	31.57715	29.06050	32.38644	32.65295	33.67521	34.77669
19980624	1998	6	24	32.38489	32.49608	31.78839	29.78387	33.78305	32.41395	34.46499	33.86953
19980625	1998	6	25	32.72655	31.55212	31.56443	29.85948	32.73203	33.13262	31.52860	33.50023
19980626	1998	6	26	31.83445	28.90505	29.18764	31.68346	31.92579	28.48427	29.35252	33.37186
19980627	1998	6	27	31.18288	32.03749	28.85806	33.09265	33.43033	31.68565	28.95569	33.38403
19980628	1998	6	28	31.05239	31.87709	30.10185	32.54553	33.66645	31.55307	30.44041	33.57759
19980629	1998	6	29	31.90210	33.98275	31.42433	30.86877	33.44429	33.90785	31.11919	35.12537
19980630	1998	6	30	31.50585	33.50197	32.21084	30.67657	33.28014	33.51211	31.72888	34.77136
19980701	1998	7	1	28.73986	33.64836	34.16287	28.14087	32.66786	34.80118	32.87004	36.03298
19980702	1998	7	2	28.12805	31.21061	29.22864	26.36590	29.67856	33.87229	34.40070	37.46259
19980703	1998	7	3	29.42357	30.45010	30.15239	26.81883	29.71758	32.84751	33.54434	36.36529
19980704	1998	7	4	29.55111	30.48886	29.66542	27.93429	31.39724	32.34166	33.00883	36.40245
19980705	1998	7	5	29.24071	33.22503	33.77559	27.97674	31.42652	33.94018	32.01676	35.85839
19980706	1998	7	6	30.81648	32.98032	32.31855	25.84370	29.03886	33.08215	32.00710	37.04971
19980707	1998	7	7	32.95415	33.19768	34.47547	26.57677	29.11057	31.48037	28.62879	35.03062
19980708	1998	7	8	33.33716	35.10756	36.76374	29.17734	30.78545	32.62140	29.00636	32.94786
19980709	1998	7	9	32.37651	32.96347	36.16252	31.31281	34.09576	35.25771	31.59524	35.06194
19980710	1998	7	10	29.74535	31.17633	33.22537	30.35871	33.21812	32.82946	32.26359	34.95028
19980711	1998	7	11	27.24121	33.28296	29.82119	27.38199	30.33307	35.76714	32.19877	34.96425
19980712	1998	7	12	26.57391	30.42493	30.01058	25.54476	28.71705	30.41118	30.85928	35.32434
19980713	1998	7	13	26.50531	27.76494	30.86781	25.02750	27.29100	26.30921	27.41259	31.11453
19980714	1998	7	14	25.25719	27.02799	28.31364	25.15115	26.93410	27.14669	28.63241	31.83529
19980715	1998	7	15	26.77947	30.11407	29.34806	26.02958	29.27883	29.93608	27.21586	30.24128
19980716	1998	7	16	28.34586	31.77352	32.19510	29.52667	30.40325	29.52583	29.50916	31.67163
19980717	1998	7	17	29.10688	31.62062	31.35521	28.26686	28.05699	31.90568	31.51930	33.70446
19980718	1998	7	18	28.81622	32.20263	31.43015	28.05856	29.19169	31.31165	32.88564	35.20680
19980719	1998	7	19	32.23534	32.13352	32.76345	29.96800	31.51049	31.10000	30.18405	33.71199
19980720	1998	7	20	32.00927	29.85877	32.48071	30.17978	31.35159	30.01565	29.68378	31.08015
19980721	1998	7	21	29.42386	29.35777	28.49516	31.27837	32.54320	30.69283	31.58789	29.08604
19980722	1998	7	22	30.08640	29.88835	29.37980	32.62895	32.29148	29.86127	31.07451	30.35328
19980723	1998	7	23	30.43850	30.36609	29.70640	31.79337	32.15640	30.84808	33.14553	33.27103
19980724	1998	7	24	26.55793	30.15086	30.85532	29.91291	31.60362	32.15695	33.36080	35.12066
19980725	1998	7	25	25.35722	28.07934	29.72142	27.28936	30.55857	31.79410	33.61022	35.77300
19980726	1998	7	26	27.08408	31.06060	27.76640	26.55001	31.00480	30.65298	32.73502	34.73706
19980727	1998	7	27	26.41741	31.42344	29.93639	25.08234	28.54663	28.96826	33.54717	35.00087
19980728	1998	7	28	28.19240	30.75584	33.97173	27.30022	27.52430	29.14144	33.57573	36.03242
19980729	1998	7	29	27.75218	29.63501	32.46761	30.03512	31.31819	30.37699	32.38247	36.55255
19980730	1998	7	30	30.31674	29.13302	34.50825	30.05596	33.05032	31.59679	32.20967	34.57047
19980731	1998	7	31	30.17295	31.74924	35.53573	29.39509	32.19034	32.87810	32.65155	34.58449
19980801	1998	8	1	27.80628	30.72092	35.96953	24.94529	26.65448	27.37166	30.04201	32.20642
19980802	1998	8	2	26.76661	28.32392	32.45030	23.07041	24.50449	27.14659	30.32199	31.61993
19980803	1998	8	3	25.78531	26.05147	28.94941	22.97009	24.58774	26.97828	31.67154	33.85829
19980804	1998	8	4	25.83653	27.32164	27.88598	23.16036	26.31262	28.39306	29.99969	33.45114
19980805	1998	8	5	27.14292	29.27835	29.92557	23.56641	25.21978	28.27162	28.77159	32.50720
19980806	1998	8	6	28.38138	29.20628	31.18987	24.75842	25.35562	27.67810	26.29232	30.84528
19980807	1998	8	7	27.08334	27.78694	30.47705	26.09481	27.57947	27.36314	29.24120	30.93936
19980808	1998	8	8	25.63165	27.54449	30.10589	27.75555	27.60469	27.93373	33.03189	31.89641
19980809	1998	8	9	26.07726	27.17899	30.18018	27.09500	26.37606	26.55400	34.72125	33.36237
19980810	1998	8	10	27.59881	29.24393	30.14808	25.65837	26.57283	29.00213	33.86899	34.60985
19980811	1998	8	11	27.74596	31.24196	31.85431	27.16326	30.19010	32.14285	32.81747	35.65301
19980812	1998	8	12	25.96470	30.46934	28.51414	27.81483	30.12856	33.78322	34.04999	36.52738
19980813	1998	8	13	25.84115	28.76588	26.49098	26.28582	26.15371	29.82026	32.51020	36.32228
19980814	1998	8	14	25.16380	26.63258	26.24277	25.32285	25.96929	27.57196	31.03289	35.90751
19980815	1998	8	15	24.90336	27.11391	27.31657	25.86681	26.93672	27.12694	29.97015	34.51039
19980816	1998	8	16	26.07492	27.16321	27.65605	28.06001	30.42500	30.93296	33.67044	34.40026
19980817	1998	8	17	26.69769	27.37449	29.45576	28.52736	28.54520	29.12687	34.80199	33.17205
19980818	1998	8	18	28.52102	30.65002	31.40331	29.47655	29.99447	28.38290	33.73971	34.11713
19980819	1998	8	19	29.30581	28.37254	31.02191	27.36760	28.29695	28.83312	32.45251	30.24854
19980820	1998	8	20	27.71760	30.03353	31.31967	22.47383	26.09046	29.87862	31.19121	31.65313
19980821	1998	8	21	27.40173	27.67348	30.31672	22.36804	23.74631	28.52184	29.95531	31.95671
19980822	1998	8	22	26.91930	28.42875	29.53230	23.85506	24.55028	28.51776	30.14284	32.30663
19980823	1998	8	23	26.26777	27.92825	30.27023	26.69694	25.30364	29.48806	32.41127	33.94546
19980824	1998	8	24	27.32196	29.33033	30.86355	28.14607	27.39096	28.98252	31.47049	32.97581
19980825	1998	8	25	28.72057	30.18616	32.54135	28.38107	28.67235	30.47332	33.71125	34.02937
19980826	1998	8	26	29.62044	30.67143	32.79680	28.67890	29.69578	31.46082	32.33504	36.17753
19980827	1998	8	27	28.24846	32.73443	32.79870	29.46446	32.19038	33.41292	34.03220	36.76254
19980828	1998	8	28	26.83577	32.52123	32.47477	29.77024	32.73318	33.77059	34.47981	35.27951
19980829	1998	8	29	28.96343	32.66959	32.85790	31.97858	33.97285	33.89628	34.44062	35.15879
19980830	1998	8	30	28.82502	32.78000	32.07246	31.21096	33.48084	32.63587	31.57694	34.25440
19980831	1998	8	31	27.42133	31.49621	31.53251	29.44265	32.31320	31.70917	31.13416	33.68723
19990601	1999	6	1	24.17538	24.75560	26.52582	22.26704	23.18702	24.94421	26.11153	28.01913
19990602	1999	6	2	25.38710	25.41282	28.17693	23.38522	24.32238	26.70335	27.10188	28.18794
19990603	1999	6	3	25.77531	27.81714	29.37056	24.74271	25.45818	28.20525	27.42960	27.79311
19990604	1999	6	4	27.07270	29.49537	30.71299	23.97009	26.11430	28.29350	26.88622	28.95649
19990605	1999	6	5	26.90352	25.40847	30.38676	22.83512	25.70660	26.43874	26.92481	27.50272
19990606	1999	6	6	27.56706	26.00630	29.17385	23.43518	24.89254	27.57625	28.48815	27.80075
19990607	1999	6	7	26.61585	26.66000	28.04029	25.12617	25.36011	26.58373	26.96657	27.90827
19990608	1999	6	8	27.14419	27.48366	27.31424	27.09563	26.03221	26.50638	26.06340	26.35582
19990609	1999	6	9	27.86885	27.68756	26.63171	28.53229	26.87380	25.27890	27.77866	28.03546
19990610	1999	6	10	27.63310	26.73558	26.66588	27.78039	26.26011	25.87581	28.90725	29.16872
19990611	1999	6	11	25.94716	25.09566	25.91536	23.25854	25.33032	25.97060	28.22291	31.20219
19990612	1999	6	12	25.27172	24.80122	25.11226	21.96559	24.48875	26.36834	26.61705	28.97763
19990613	1999	6	13	25.38954	25.75575	26.79590	23.10902	23.64228	25.44626	27.65290	29.71245
19990614	1999	6	14	24.58286	27.21782	27.65626	25.28432	25.84331	27.30450	29.30398	29.47948
19990615	1999	6	15	23.68957	26.88585	27.62806	24.11060	26.99338	29.68004	30.68220	31.36208
19990616	1999	6	16	23.32052	26.26200	26.98855	21.24632	24.92977	28.87576	28.26353	29.36630
19990617	1999	6	17	21.83228	25.95979	26.32288	20.42012	24.01058	25.79501	26.23828	27.58639
19990618	1999	6	18	20.50299	25.34152	24.86539	19.95766	23.01085	26.33348	25.62070	26.78828
19990619	1999	6	19	22.11315	24.62293	24.49809	18.32299	20.11623	24.61672	25.80564	26.63782
19990620	1999	6	20	22.56066	23.32781	25.64538	18.92884	20.23510	24.42392	26.87417	27.30202
19990621	1999	6	21	23.56863	24.63143	25.41623	19.86284	21.24543	25.71660	27.59474	27.98619
19990622	1999	6	22	24.81357	26.87610	27.29140	20.50270	22.65437	27.31974	27.44149	29.96526
19990623	1999	6	23	24.39498	25.45645	27.77438	20.99079	22.50552	27.38455	28.63920	29.12413
19990624	1999	6	24	24.44223	24.97197	30.15584	22.20881	23.39003	25.47356	27.12333	28.11816
19990625	1999	6	25	25.24760	25.73354	28.37555	23.75426	25.07404	25.30592	27.38549	29.39027
19990626	1999	6	26	25.09884	26.01988	27.08762	25.32066	25.59553	25.82891	26.34690	28.47654
19990627	1999	6	27	26.05536	25.17691	30.66071	27.02162	25.38812	25.57134	26.89099	30.17165
19990628	1999	6	28	27.85126	27.66193	33.29887	26.87552	25.27647	25.84026	27.15289	29.95840
19990629	1999	6	29	28.75132	30.01155	32.77100	27.88414	25.39336	27.32594	26.96842	30.17627
19990630	1999	6	30	25.32607	27.93486	32.26357	25.59379	24.68175	25.78286	26.63029	29.02008
19990701	1999	7	1	27.35496	27.47456	33.11008	26.20744	25.60542	25.81187	25.98355	28.53016
19990702	1999	7	2	29.75205	28.85903	33.00154	25.69674	25.80281	26.56750	25.48662	27.47283
19990703	1999	7	3	29.28941	28.65807	32.04863	28.06563	27.37608	27.43097	26.45284	26.78147
19990704	1999	7	4	29.97660	29.26978	30.24979	28.74056	28.33469	28.80966	29.31776	27.40836
19990705	1999	7	5	30.46518	30.25524	30.60540	31.84339	30.17444	30.31423	30.60197	30.09191
19990706	1999	7	6	31.22635	31.80902	31.29223	30.68406	28.89063	30.91190	29.57085	30.17794
19990707	1999	7	7	29.39310	26.03642	29.40152	27.88625	26.45427	28.39743	29.00553	29.82109
19990708	1999	7	8	27.12869	27.61580	27.62629	27.54017	29.24836	29.37622	30.36974	29.63175
19990709	1999	7	9	28.45419	28.58813	29.97491	30.91289	31.06692	28.63466	30.80557	31.32530
19990710	1999	7	10	28.64652	28.39394	29.74316	30.00323	30.55566	28.32431	30.76295	30.82441
19990711	1999	7	11	24.31389	28.98983	29.33863	23.82707	27.39208	30.66497	31.30891	33.04790
19990712	1999	7	12	23.77194	26.72519	27.31498	19.19327	22.99902	28.83430	29.85408	31.16653
19990713	1999	7	13	23.13152	24.38996	25.82334	18.54476	21.82892	25.88288	30.70807	30.59449
19990714	1999	7	14	24.06975	25.27836	25.61514	21.77842	22.68511	26.17731	30.21881	29.60540
19990715	1999	7	15	25.60555	26.45961	28.33662	23.45409	25.06608	28.13953	30.92066	29.15241
19990716	1999	7	16	26.89813	27.24788	28.86121	24.88090	25.83228	28.69616	30.63819	30.32949
19990717	1999	7	17	26.29795	26.30718	27.67410	26.47523	25.56717	27.12521	30.73007	30.13245
19990718	1999	7	18	28.39258	27.20681	28.05033	28.08209	27.42873	26.31639	30.22802	29.01681
19990719	1999	7	19	28.53711	26.47684	27.17954	29.07276	27.56783	28.10338	31.46603	30.88185
19990720	1999	7	20	29.76281	29.08902	28.03947	30.15646	30.45631	31.88414	32.15331	33.19837
19990721	1999	7	21	30.10328	30.97535	29.78739	31.01881	32.56752	33.85358	32.65985	33.49372
19990722	1999	7	22	31.07351	33.65882	32.65626	31.87637	33.33773	34.79907	31.91841	32.05337
19990723	1999	7	23	32.89782	34.28265	33.89387	34.06104	35.09276	33.21505	30.38650	31.88273
19990724	1999	7	24	32.77350	31.53571	32.41499	32.95826	35.80019	32.99427	32.86258	33.78757
19990725	1999	7	25	29.89839	29.52117	31.57018	27.78267	30.49440	30.96327	32.81910	33.85472
19990726	1999	7	26	31.49441	29.13684	30.35403	30.63611	32.37028	32.46122	31.61692	33.98931
19990727	1999	7	27	31.85805	33.00338	30.27212	30.72886	32.67688	34.82962	32.05920	34.16056
19990728	1999	7	28	31.14100	33.08239	32.55335	31.01911	33.29443	34.87981	33.43352	34.18274
19990729	1999	7	29	34.04507	32.89389	34.83373	30.97512	34.15834	34.23859	34.15471	34.55619
19990730	1999	7	30	33.58251	34.81793	33.96969	30.83667	33.78304	36.91365	34.09954	34.95682
19990731	1999	7	31	35.31979	35.66893	33.05509	33.89162	36.34692	38.44274	34.61021	35.24458
19990801	1999	8	1	34.86457	36.06025	37.28707	34.85904	38.14843	38.81217	34.41292	35.20946
19990802	1999	8	2	32.19265	36.10900	36.45550	30.52960	34.54140	36.67492	32.66740	36.30200
19990803	1999	8	3	28.49549	33.42134	33.80309	26.93091	29.70381	30.89804	30.04043	30.63432
19990804	1999	8	4	27.24085	31.41571	32.67850	26.03376	28.07928	29.15767	29.54848	29.64438
19990805	1999	8	5	27.95698	30.91276	31.80608	26.99280	28.80956	29.79968	28.37258	29.65442
19990806	1999	8	6	27.70392	31.99120	33.83388	28.81467	30.47794	31.64351	29.73571	30.39374
19990807	1999	8	7	28.54810	32.61997	34.36736	29.68845	32.06018	32.02126	31.52476	32.91968
19990808	1999	8	8	29.67083	32.80845	35.92512	31.43197	33.23219	31.53266	32.95614	33.61852
19990809	1999	8	9	29.93918	30.99322	34.10666	26.84361	30.85908	29.36003	30.46166	32.56104
19990810	1999	8	10	28.65374	29.78830	29.60958	25.41852	30.67096	31.30747	30.79896	33.29919
19990811	1999	8	11	31.87267	34.12445	34.25430	28.92315	34.06106	33.28832	32.04526	34.84747
19990812	1999	8	12	33.75124	35.67950	36.36631	30.09273	34.02113	35.62233	32.84085	33.28609
19990813	1999	8	13	33.95484	34.62080	36.31260	32.45897	35.20280	34.90413	31.48234	34.80327
19990814	1999	8	14	28.04960	34.28800	36.08689	32.30099	34.23647	32.13743	31.25209	33.32579
19990815	1999	8	15	23.49994	28.92775	27.97069	25.79229	29.35165	29.12921	32.09516	32.25632
19990816	1999	8	16	26.38013	31.26083	30.20262	28.38794	31.52635	30.52045	31.63176	32.40739
19990817	1999	8	17	28.84261	32.56259	33.95839	30.10411	31.47153	30.02055	31.03774	29.88133
19990818	1999	8	18	29.01080	32.90215	33.43828	31.88652	33.37536	32.33140	27.97515	27.50118
19990819	1999	8	19	29.80758	33.23458	33.24426	28.78187	33.25902	31.74850	27.55066	28.83863
19990820	1999	8	20	27.81111	32.10730	34.67669	25.13659	28.19921	29.49106	28.19123	29.07086
19990821	1999	8	21	25.14822	29.46609	31.95959	25.34944	27.55129	31.05518	27.82986	30.35527
19990822	1999	8	22	25.76492	31.53424	32.45042	24.44689	28.76093	29.86195	26.88378	29.38843
19990823	1999	8	23	26.74881	29.36191	33.26569	24.47950	27.43427	27.88380	26.79392	27.75662
19990824	1999	8	24	25.54077	28.76709	32.70760	24.53450	27.09427	30.00041	27.57838	29.57638
19990825	1999	8	25	25.99803	26.85325	31.19440	25.73610	28.02876	30.06718	30.67167	31.51367
19990826	1999	8	26	25.77396	30.08797	32.16999	26.83549	30.17485	31.41252	31.84768	33.10744
19990827	1999	8	27	26.23070	30.59120	29.74481	26.64184	30.00932	33.69376	33.49157	34.39928
19990828	1999	8	28	27.11057	29.88257	30.00072	26.23889	30.12905	30.95159	33.83905	33.86105
19990829	1999	8	29	28.13801	31.03604	28.92455	27.19690	28.80928	31.09063	34.15459	34.76462
19990830	1999	8	30	27.03507	30.32028	29.71112	23.78861	27.28598	30.71219	32.76131	34.95061
19990831	1999	8	31	24.06252	27.59425	28.55452	19.21677	21.42618	26.65067	29.70620	32.71510
20000601	2000	6	1	25.20036	25.58156	26.55261	23.17578	23.21647	25.24760	27.27227	29.49913
20000602	2000	6	2	26.36980	27.90169	27.50525	27.97813	27.57493	28.88907	27.46230	30.04135
20000603	2000	6	3	25.48133	29.50292	29.25253	27.27594	29.19136	29.86379	28.48714	30.65433
20000604	2000	6	4	23.10382	29.45938	28.10839	21.80688	27.33354	29.51401	29.54645	31.18269
20000605	2000	6	5	22.17607	27.42331	25.61138	21.75674	24.59581	26.59883	28.85688	30.95232
20000606	2000	6	6	18.37781	25.80721	24.32915	21.70289	24.38092	26.38390	29.67107	32.47403
20000607	2000	6	7	17.98907	22.55103	21.89060	17.88384	20.46329	23.65685	28.46904	31.84389
20000608	2000	6	8	20.92177	24.10063	23.02783	18.79761	21.22449	24.50187	27.25633	27.79040
20000609	2000	6	9	24.17877	26.18423	27.98400	21.93044	23.23266	24.81221	26.53101	27.67501
20000610	2000	6	10	26.79386	26.52690	29.40520	23.92491	23.93747	24.77345	25.99623	27.52641
20000611	2000	6	11	27.18482	26.64611	27.18805	24.69866	24.91341	26.14593	25.31954	26.65208
20000612	2000	6	12	27.78742	28.29145	27.78663	26.28828	26.91142	28.08867	28.47556	27.91239
20000613	2000	6	13	27.59500	29.35629	28.83955	28.58357	28.85094	28.91720	29.96693	30.01359
20000614	2000	6	14	27.75872	28.99367	29.15778	29.24745	30.05276	29.21122	30.53101	30.61517
20000615	2000	6	15	26.68154	27.76684	27.97395	26.61287	29.35064	27.83893	30.16021	29.92261
20000616	2000	6	16	25.76021	26.64057	27.24443	27.58216	28.13729	28.74372	30.59144	30.83814
20000617	2000	6	17	25.03514	26.78597	25.72888	28.36308	29.05024	29.74133	30.79106	30.71433
20000618	2000	6	18	24.83808	28.07344	28.78643	28.20212	29.51727	29.07641	30.69360	29.44384
20000619	2000	6	19	25.83413	28.97688	29.52527	26.79209	27.15746	29.56673	29.64164	29.57278
20000620	2000	6	20	27.49442	30.05430	29.45501	24.47909	27.48271	30.18977	29.49324	29.54495
20000621	2000	6	21	28.00680	29.30073	31.62086	26.32354	27.11592	27.52240	29.20449	29.59691
20000622	2000	6	22	26.23032	30.71367	31.90572	28.11867	28.55893	27.59515	29.38193	30.03278
20000623	2000	6	23	26.59002	28.49074	30.54020	25.38888	26.43246	26.75021	28.17235	31.47879
20000624	2000	6	24	28.53844	29.00997	32.48811	27.03868	28.03413	26.41877	27.40078	29.63732
20000625	2000	6	25	29.50191	29.93076	31.41527	27.32140	29.03496	28.67062	26.67829	28.23626
20000626	2000	6	26	27.00015	26.08871	26.46248	27.65752	28.42338	27.81847	27.73324	26.90019
20000627	2000	6	27	25.91661	25.90546	27.41080	27.08688	26.38206	26.26323	27.67954	26.50737
20000628	2000	6	28	25.32414	27.03140	30.45564	27.03724	28.04503	25.88987	28.30492	28.16983
20000629	2000	6	29	23.56878	28.23786	28.98663	24.52112	26.78400	26.75917	28.49867	31.05303
20000630	2000	6	30	23.13234	27.45780	27.30719	23.08693	25.96866	27.79230	29.07026	31.69897
20000701	2000	7	1	24.19727	28.37330	29.60078	23.15673	24.98320	28.26549	26.92739	29.65617
20000702	2000	7	2	25.59899	28.20058	29.54168	23.59539	24.99811	26.97030	26.24796	28.87805
20000703	2000	7	3	27.82524	28.71812	30.59649	25.33376	26.13028	26.70026	27.93647	29.92339
20000704	2000	7	4	29.42817	28.68409	30.05572	26.82003	26.57735	26.94247	29.34918	30.27774
20000705	2000	7	5	29.15163	30.30657	29.75695	28.10727	30.14242	29.83741	30.09136	29.51679
20000706	2000	7	6	29.91001	32.08019	31.24685	27.44208	31.63984	32.13079	30.81037	31.83388
20000707	2000	7	7	29.99427	33.05364	33.69637	26.23103	30.04879	33.01247	31.33827	33.38380
20000708	2000	7	8	28.70195	32.87151	34.83583	24.74427	27.65665	31.22926	27.37483	32.56161
20000709	2000	7	9	30.10238	31.41141	34.10003	26.61673	28.18910	30.29648	27.64353	29.75302
20000710	2000	7	10	31.58613	32.70159	33.56781	29.92349	29.89784	29.60595	29.21091	30.18653
20000711	2000	7	11	32.91882	32.86605	35.05344	30.54655	32.10786	31.07160	29.95828	31.46436
20000712	2000	7	12	31.51892	29.95328	34.85496	26.32347	30.17905	27.47843	31.91106	33.61918
20000713	2000	7	13	29.89871	29.37544	35.55487	23.79231	27.91526	29.80379	31.02166	33.12816
20000714	2000	7	14	30.96204	31.77405	35.74260	25.13749	28.25733	30.78501	31.54371	33.37366
20000715	2000	7	15	29.80501	32.00922	33.75574	25.74285	30.47342	31.86540	29.48681	30.58033
20000716	2000	7	16	28.32468	33.46415	35.25317	25.54464	28.83655	32.26263	30.90738	34.41682
20000717	2000	7	17	27.16613	31.74302	34.40301	25.35018	29.52398	32.02346	31.79336	34.59863
20000718	2000	7	18	28.45388	31.44629	32.64211	26.41572	29.60021	32.08974	32.28492	34.11658
20000719	2000	7	19	32.53105	33.04416	34.68741	29.31386	31.68663	33.60037	29.96325	34.49839
20000720	2000	7	20	28.99634	35.25287	37.46553	27.89334	33.47264	34.96618	33.22594	35.73967
20000721	2000	7	21	24.35580	29.73905	32.59688	24.58532	32.01382	29.98223	29.83242	33.93817
20000722	2000	7	22	26.15270	29.92467	29.11583	24.62469	30.21984	29.80436	27.98589	30.22790
20000723	2000	7	23	24.54097	28.28788	27.88430	24.01587	26.36131	27.74052	28.36096	31.97095
20000724	2000	7	24	23.53567	27.42161	27.83781	23.04888	24.56979	25.42738	26.95271	29.06249
20000725	2000	7	25	24.08818	26.16777	27.58798	20.33409	23.57449	24.84204	27.04176	29.13709
20000726	2000	7	26	25.11851	26.37919	29.69853	22.69492	24.01353	26.72540	29.15427	31.53043
20000727	2000	7	27	26.64009	27.99001	29.02853	24.42903	26.27968	28.42660	28.58238	31.15459
20000728	2000	7	28	27.32637	28.43698	28.09295	25.78119	27.03825	28.47053	30.11736	31.44086
20000729	2000	7	29	27.14989	27.61890	31.27128	25.16090	25.55682	26.34013	30.01191	30.67340
20000730	2000	7	30	25.33784	27.65500	30.75012	25.84881	26.83116	29.23230	27.61305	28.25917
20000731	2000	7	31	25.54908	27.01086	28.50819	26.20791	27.75894	28.24859	29.42634	29.48078
20000801	2000	8	1	25.51273	26.07023	27.46518	27.04000	28.20661	30.22343	31.55569	29.58534
20000802	2000	8	2	25.61672	25.20583	28.20291	26.21465	27.31504	27.59473	28.01825	28.82288
20000803	2000	8	3	26.43357	25.76472	27.62528	25.91858	26.59577	26.37556	28.23414	29.26721
20000804	2000	8	4	26.73855	27.25225	28.80009	24.95176	25.46261	26.41526	30.87124	31.75344
[truncated: 1,407 more rows]
