# Supplementary material for: Heat in the southeastern United States: Characteristics, trends, and potential health impact
Source: PLoS One. 2017 May 16;12(5):e0177937. doi: 10.1371/journal.pone.0177937 (PMC5433771; doi:10.1371/journal.pone.0177937)
Supplement: S5 File — (CSV) [file pone.0177937.s005.csv]

The U.S. Environmental Protection Agency identification number of the station is ID
Latitude and longitude are in degrees
Mean8HrMaxOzone is the mean daily maximum 8-hour ozone concentration during July-August from 2000-2015
EHDOzone is the mean daily maximum 8-hour ozone concentration on extreme heats days during July-August from 2000-2015; extreme heat days are the top 5% of days based on apparent temperatures at nearby weather stations from 2000-2015
Deviation is the ozone concentration on extreme heat days minus the mean ozone concentration
Unit of ozone concentration is parts per billion (ppb)
Station	ID	Latitude	Longitude	Mean8HrMaxOzone	EHDOzone	Deviation
Arrowood	8.40E+11	35.113164	-80.919532	51.356	59.742	8.386
Asheville	8.40E+11	35.500102	-82.59986	45.126	51	5.874
Atlanta	8.40E+11	33.720192	-84.357056	55.925	69.422	13.497
Augusta	8.40E+11	33.433349	-82.022217	49.059	56.795	7.736
BatonRouge	8.40E+11	30.46198	-91.17922	41.7	42.581	0.882
Birmingham_Fairfield	8.40E+11	33.485556	-86.915	46.55	49.141	2.591
Birmingham_Tarrant	8.40E+11	33.578333	-86.773889	49.054	54.327	5.273
Brunswick	8.40E+11	31.169735	-81.495881	37.611	47.399	9.788
Charleston	8.40E+11	32.987252	-79.9367	37.693	44.88	7.187
Charlotte	8.40E+11	35.2401	-80.785683	56.238	70.597	14.359
Chattanooga	8.40E+11	35.233476	-85.181581	51.765	55.339	3.574
Clemson	8.40E+11	34.653606	-82.838659	51.292	51.425	0.134
ClingMansDome	8.40E+11	35.562872	-83.497941	55.911	59.746	3.834
Columbia	8.40E+11	34.131262	-80.868318	50.936	58.829	7.892
Columbus	8.40E+11	32.521302	-84.944795	45.831	53.225	7.395
Conyers	8.40E+11	33.591077	-84.065294	52.652	66.756	14.104
CountyLine	8.40E+11	35.347222	-80.695	57.659	72.66	15.001
Dawsonville	8.40E+11	34.376317	-84.059766	45.508	48.803	3.295
DaytonaBeach	8.40E+11	29.206667	-81.0525	34.889	35.54	0.651
Douglasville	8.40E+11	33.743656	-84.779192	52.074	57.377	5.304
Florence	8.40E+11	34.285696	-79.744859	47.637	55.528	7.891
FortMountain	8.40E+11	34.785197	-84.626422	47.647	52.05	4.403
FortMyersBeach	8.40E+11	26.449247	-81.939256	30.544	28.958	-1.585
Gainesville	8.40E+11	29.544722	-82.296111	34.028	38.785	4.758
Gulfport	8.40E+11	30.390369	-89.049778	45.418	62.545	17.127
Huntsville	8.40E+11	34.687761	-86.586362	51.997	56.152	4.156
Jackson	8.40E+11	32.385731	-90.1412	43.286	48.38	5.094
Jacksonville	8.40E+11	30.477725	-81.587339	37.341	43.952	6.611
Jamesville	8.40E+11	35.81066	-76.906249	45.731	57.801	12.069
Kennesaw	8.40E+11	34.015482	-84.607407	53.86	60.519	6.659
Kingsport	8.40E+11	36.58211	-82.485742	52.214	61.049	8.836
Knoxville	8.40E+11	36.019186	-83.87381	54.355	63.391	9.036
Lawrenceville	8.40E+11	33.96127	-84.06901	53.515	62.817	9.302
Lenoir	8.40E+11	35.935833	-81.530278	49.108	52.256	3.149
Lincolnton	8.40E+11	35.438556	-81.27675	54.423	61.307	6.884
LittleRock	8.40E+11	34.756189	-92.281296	50.755	57.861	7.106
LongCreek	8.40E+11	34.805261	-83.2377	43.428	42.262	-1.166
Louisville	8.40E+11	38.13784	-85.57648	52.91	60.438	7.529
Macon	8.40E+11	32.805408	-83.543521	49.531	59.417	9.887
McDonough	8.40E+11	33.433575	-84.161708	52.566	69.052	16.487
Melbourne	8.40E+11	28.053611	-80.628611	32.211	31.626	-0.585
Memphis	8.40E+11	35.217501	-90.019707	52.4	58.892	6.492
Meridian	8.40E+11	32.364565	-88.731491	41.872	45.157	3.285
Miami	8.40E+11	25.733378	-80.161806	27.393	24.279	-3.114
Mobile	8.40E+11	30.769941	-88.087526	42.905	50.582	7.677
Monroe_LA	8.40E+11	32.509856	-92.046226	43.79	44.53	0.74
Monroe_NC	8.40E+11	34.974039	-80.540622	52.183	62.991	10.808
Montgomery	8.40E+11	32.40712	-86.256367	46.072	51.639	5.567
Nashville	8.40E+11	36.150799	-86.623297	50.915	54.113	3.198
Newnan	8.40E+11	33.40404	-84.745988	47.572	56.747	9.176
NewOrleans	8.40E+11	30.043573	-90.275091	43.764	50.115	6.351
Norfolk	8.41E+11	36.90118	-76.43808	50.397	60.42	10.022
Olustee	8.40E+11	30.201111	-82.441111	36.253	40.004	3.751
Orlando	8.40E+11	28.596389	-81.3625	38.562	45.245	6.683
PalmBeach	8.40E+11	26.730833	-80.233889	29.395	17.752	-11.642
PanamaCity	8.40E+11	30.130433	-85.731517	41.799	49.704	7.905
Panthersville	8.40E+11	33.68797	-84.29048	52.628	68.602	15.974
PurchaseKnob	8.40E+11	35.587144	-83.074156	48.821	50.258	1.436
Raleigh	8.40E+11	35.856111	-78.574167	51.668	63.563	11.895
Roanoke	8.41E+11	37.28342	-79.88452	51.309	57.894	6.586
Rockmart	8.40E+11	33.9285	-85.04534	50.224	53.792	3.568
Savannah	8.40E+11	32.06923	-81.048769	38.534	49.865	11.331
Spartanburg	8.40E+11	34.988706	-82.075802	55.428	59.344	3.916
StLouis	8.40E+11	38.612034	-90.160477	52.175	62.246	10.071
Tallahassee	8.40E+11	30.439722	-84.346389	36.548	32.352	-4.197
Tampa	8.40E+11	27.928356	-82.454539	35.789	36.591	0.802
Tupelo	8.40E+11	34.264917	-88.766222	47.488	51.124	3.635
Wade	8.40E+11	35.158686	-78.728035	49.241	62.953	13.712
WestJohnston_NC	8.40E+11	35.590833	-78.461944	50.151	62.144	11.993
Wilmington	8.40E+11	34.364167	-77.838611	43.373	52.824	9.451
WinstonSalem	8.40E+11	36.110693	-80.226438	53.773	58.757	4.985
