# Supplementary material for: Heat in the southeastern United States: Characteristics, trends, and potential health impact
Source: PLoS One. 2017 May 16;12(5):e0177937. doi: 10.1371/journal.pone.0177937 (PMC5433771; doi:10.1371/journal.pone.0177937)
Supplement: S6 File — (CSV) [file pone.0177937.s006.csv]

Daily maximum 8-hr average ozone concentrations for 71 stations from 2000-2015
Station information is in OzoneStations.csv
Units are ppb
YYYYMMDD	Year	Month	Day	Arrowwood	Asheville	Atlanta	Augusta	BatonRouge	Birmingham_Fairfield	Birmingham_Tarrant	Brunswick	Charleston	Charlotte	Chattanooga	Clemson	ClingMansDome	Columbia (SandHill)	Columbus	Conyers	CountyLine	Dawsonville	DaytonaBeach	Douglasville	Florence	FortMountain	FortMyersBeach	Gainesville	Gulfport	Huntsville	Jackson	Jacksonville	Jamesville	Kennesaw	Kingsport	Knoxville	Lawrenceville	Lenoir	Lincolnton	LittleRock	LongCreek	Louisville	Macon	McDonough	Melbourne	Memphis	Meridian	Miami	Mobile	Monroe_LA
20000701	2000	7	1	0.083	0.076625	0.089125	0.073125	0.03775	0.060875	0.060625	0.070375	0.067625	0.08625	0.063125	0.08075	0.073	0.082875	0.0875	0.08475	0.081625	0.060625	0.059875	0.0825	0.074625	0.070875	0.039125	0.063375	0.05175	0.0645	0.05525	0.065375	0.0795	0.0675	0.06425	0.0645	0.0755	0.077375	0.094625	0.04375	NODATA	0.083	0.064375	0.111875	0.043	0.0895	0.072875	NODATA	0.06875	0.054375
20000702	2000	7	2	0.078375	0.070125	0.0785	0.069875	0.03125	0.081875	0.0805	0.065875	0.064	0.078875	0.071125	0.075125	0.080875	0.081	0.079	0.061625	0.082875	0.06775	0.06175	0.0855	0.077375	0.071125	0.053625	0.0655	0.07	0.07575	0.05225	0.056125	0.0835	0.099125	0.084625	0.07425	0.07725	0.07825	0.079375	0.038375	NODATA	0.077375	0.066	0.0765	0.054125	0.062625	0.061375	0.0525	0.080125	0.0385
20000703	2000	7	3	0.063875	0.06525	0.0995	0.064125	0.06375	0.055375	0.065625	0.053	NODATA	0.069375	0.075625	0.071	0.079625	0.077625	0.068625	0.054375	0.074	0.0895	0.053125	0.08925	0.07575	0.080625	0.043	0.05825	0.057	0.059375	0.05425	0.046333333	0.065625	0.08325	0.08625	0.085125	0.10075	0.075625	0.0765	0.027875	NODATA	0.063	0.067125	0.0675	0.04975	0.04525	0.05725	0.019428571	0.06275	NODATA
20000704	2000	7	4	0.072875	0.05675	0.083	0.061375	0.066125	0.052875	0.0595	0.045625	NODATA	0.079125	0.05025	0.059625	0.066875	0.07675	0.064875	0.074	0.0835	0.051125	0.024	0.060875	0.06525	0.061875	0.026625	0.05	0.056	0.062625	0.061875	0.035125	0.070875	0.072125	0.060625	0.068875	0.067	0.061625	0.08725	0.038375	NODATA	0.0465	0.078	0.087125	0.02075	0.035375	0.06375	0.021625	0.060875	0.0415
20000705	2000	7	5	0.051625	0.034	0.067875	0.065375	0.0875	0.050875	0.0515	0.059625	NODATA	0.05925	0.031875	NODATA	0.0545	0.0685	0.059625	0.06525	0.06225	0.046875	0.0355	0.0625	0.066	0.045625	0.03425	0.069125	0.065125	0.0575	0.076625	0.058	0.06325	0.059625	0.035	0.05	0.06625	0.032875	NODATA	0.068	NODATA	0.03275	0.08625	0.0715	0.02675	0.061875	0.064125	0.027833333	0.07775	0.05925
20000706	2000	7	6	0.069625	0.0405	0.085625	0.06125	0.07675	0.0605	0.054375	0.06575	0.0675	NODATA	0.04225	0.05775	0.068875	0.06975	0.081875	0.074	0.0655	0.04775	0.062428571	NODATA	0.053625	0.053125	0.05	0.06225	0.08	0.05775	0.054375	0.064875	0.069375	0.069625	0.0525	0.055375	0.0685	0.046375	0.06625	0.065875	0.0535	0.05725	0.0975	0.090625	0.0645	0.057125	0.064142857	0.02975	0.069375	0.074571429
20000707	2000	7	7	0.06425	0.059833333	0.079125	0.06275	0.072625	0.059875	0.056875	0.060875	0.0615	NODATA	0.073625	0.074375	0.084375	0.064125	0.0915	0.067625	0.075	0.050875	0.0565	0.08075	NODATA	0.07325	0.037	0.0735	0.0635	0.061875	0.05725	0.05275	0.074875	0.065625	0.06975	0.068125	0.07325	0.068125	0.07575	0.065	0.061375	0.063875	0.076625	0.093875	0.069	0.065875	0.054875	0.038125	0.060625	0.0585
20000708	2000	7	8	0.06975	0.056625	0.063625	0.061666667	0.07075	0.086875	0.07225	0.045875	0.06625	0.0745	0.06925	0.069375	0.077125	0.072375	0.053625	0.046125	0.08375	0.06025	0.054125	0.0775	0.06875	0.056125	0.036	0.0615	0.095375	0.0675	0.066	0.042875	0.0685	0.0745	0.076125	0.086	0.062625	0.075125	0.07675	0.072625	0.06375	0.074125	0.053625	0.074875	0.062375	0.07175	0.074625	0.035875	0.08975	0.065875
20000709	2000	7	9	0.063125	0.0655	0.0685	0.051875	0.06475	0.057	0.066375	0.055125	0.052875	0.068	0.061625	0.06075	0.06775	0.06475	0.054125	0.04625	0.073875	0.0675	0.05125	0.07125	0.06425	0.064125	0.03775	0.046625	0.076375	0.07475	0.07	0.047375	0.05575	0.073125	0.068125	0.072875	0.075125	0.06575	0.078875	0.06225	0.05625	0.0825	0.0575	0.057875	0.045875	0.085	0.058625	0.038125	0.07225	0.070625
20000710	2000	7	10	0.067125	0.0675	0.076625	0.065125	0.034375	0.058625	0.064875	0.064125	0.061625	0.084125	0.064125	NODATA	0.077875	0.080375	0.058625	0.061375	0.092375	0.0625	0.042375	0.069375	0.075375	0.069	0.044125	0.065375	0.062	0.079625	NODATA	0.063833333	0.0775	0.066125	0.075125	0.0805	0.0765	0.06925	0.088625	0.062125	0.065625	0.071125	0.06325	0.074375	0.0455	0.070833333	0.06575	0.034857143	0.065	0.038125
20000711	2000	7	11	0.072875	0.054625	0.076375	0.067125	0.041	0.037	0.054375	0.05625	0.075857143	0.06975	0.053625	0.06725	0.075428571	0.077125	NODATA	0.07225	0.072625	0.065875	0.059	NODATA	0.077625	0.065	0.038625	0.058625	0.0555	0.069625	0.062375	0.055714286	NODATA	0.074875	0.05125	0.077285714	NODATA	NODATA	0.072625	0.051375	0.0565	0.058875	0.069375	0.081625	0.0595	0.059875	0.061125	0.027375	0.0515	0.042375
20000712	2000	7	12	0.049875	0.02925	0.06525	0.067	0.055625	0.039625	0.04925	0.055	0.082125	0.045375	0.056	0.058	0.06625	0.069375	0.04425	0.05725	0.047375	0.041125	0.054625	0.0625	0.06525	0.059625	0.030125	0.052875	0.068875	0.06025	0.0595	0.050428571	0.064125	0.077125	0.04325	0.049875	NODATA	0.047875	0.046875	0.04575	0.046	0.0525	0.0655	0.06025	0.08325	0.0535	0.057625	0.022375	0.0555	0.041142857
20000713	2000	7	13	0.032875	0.047625	0.092125	0.08	0.05275	0.052375	0.053625	0.057375	0.062285714	0.033375	0.05775	0.06675	0.070375	0.047875	0.0545	0.077375	0.034625	0.051125	0.044428571	NODATA	0.04175	0.0635	0.0265	0.044625	0.072	0.071375	0.053857143	0.055	0.062625	0.08325	0.0455	0.06275	0.075875	0.035875	0.03875	0.065375	0.05075	0.077375	0.075	0.111125	0.063625	0.062125	0.056375	0.020875	0.06075	0.0615
20000714	2000	7	14	0.058875	0.060375	0.084	0.060875	0.06075	0.061375	0.0635	0.06775	0.0395	0.06975	0.0545	0.06825	0.079125	0.063666667	0.07225	0.069	0.078	0.056	0.0475	0.078125	0.05	0.05875	0.032125	0.049125	0.07025	0.0685	0.0665	0.055875	0.054875	0.084375	0.06575	0.073375	0.069	0.062125	0.070375	0.06375	0.057375	0.072625	0.08375	0.09375	0.05475	0.074625	0.06575	0.028166667	0.06	0.07425
20000715	2000	7	15	0.054875	0.048	0.07025	0.063625	0.091875	0.06025	0.057125	NODATA	0.0695	0.05525	0.05175	0.058875	0.06525	0.059625	0.0685	0.05425	0.058125	0.05725	0.053625	0.06975	0.05825	0.0595	0.04675	0.061875	0.081875	0.06725	0.052375	0.062125	0.06125	0.06675	0.04925	0.059875	0.0585	0.053	0.05675	0.054625	0.057	0.059875	0.081	0.07675	0.05475	0.071375	0.060625	0.039625	0.08525	0.072625
20000716	2000	7	16	0.068625	0.053375	0.0815	0.0725	0.084875	0.059125	0.0575	NODATA	0.067375	0.0705	0.049625	0.06175	0.06375	0.07525	0.066875	0.068	0.067	0.054375	0.05575	0.076375	0.070625	0.053875	0.0245	0.05975	0.081375	0.06225	0.057625	0.05	0.064125	0.068875	0.0525	0.059	0.061375	0.056875	0.06325	0.081	0.054125	0.056	0.079125	0.086125	0.05275	0.075125	0.060375	0.034	0.056	0.070125
20000717	2000	7	17	0.065375	0.057875	0.07725	0.066875	0.0555	0.067875	0.072125	NODATA	0.07125	0.063875	0.0575	0.066125	0.07425	0.07675	0.072625	0.071	0.061625	0.04925	0.0535	0.08	0.063375	0.07325	0.02175	0.05375	0.07075	0.06075	0.07075	NODATA	0.060875	0.073125	0.060625	0.0625	0.0665	0.056375	0.072375	0.07275	0.05525	0.071875	0.096375	0.093	0.056125	0.077375	0.068875	0.03225	0.077375	0.074625
20000718	2000	7	18	0.0685	0.06575	0.109375	0.107	0.056125	0.05925	0.061125	NODATA	NODATA	0.087625	0.062375	0.075666667	0.067875	0.089875	0.092625	0.084125	0.101625	0.06475	0.077	0.0875	0.08175	0.08125	0.022875	0.070125	0.075	0.06925	0.083375	NODATA	0.072	0.0925	0.075625	0.076375	0.09625	0.063875	0.093875	0.078125	0.063	0.064625	0.1145	0.12275	0.0755	0.07	0.06	0.03025	0.072125	0.08125
20000719	2000	7	19	0.062125	0.045625	0.0815	0.09075	0.060125	0.056	0.06175	0.083625	NODATA	0.07275	0.066375	0.075375	0.077875	0.09775	0.0685	0.06975	0.07625	0.06825	0.066125	0.076375	0.09075	0.07425	0.047	0.084375	0.078375	0.079125	0.061125	NODATA	0.07475	0.073	0.062375	0.070833333	0.079125	0.064125	0.087875	0.063	0.064625	0.03475	0.089	0.08275	0.06375	0.077125	0.06775	0.026166667	0.06225	0.073333333
20000720	2000	7	20	0.073	0.049625	0.080625	0.067375	NODATA	0.062125	0.05675	0.070125	NODATA	0.069125	0.049	0.059875	0.065	0.07225	0.074125	0.072625	0.06775	0.0555	0.07875	0.0665	0.066	0.064375	0.044375	0.063	0.08925	0.06025	0.065625	0.041333333	0.056875	0.079375	0.053	NODATA	0.06725	NODATA	0.065125	0.047	0.053625	0.059875	0.095875	0.083875	0.059375	0.049375	NODATA	0.021	0.075625	0.07025
20000721	2000	7	21	0.070125	0.056125	0.08325	0.079375	0.0835	0.05125	0.056375	0.07325	NODATA	0.062375	0.04625	0.072375	0.079125	0.0685	0.064	0.077	0.065375	0.057125	0.065	NODATA	0.053833333	0.0625	0.030125	0.057375	0.0665	0.05775	0.0635	0.06875	0.04875	0.08275	0.067125	0.068875	NODATA	0.071125	0.072875	0.038	0.056	0.048125	0.078875	0.092125	0.053	0.051625	0.05975	0.02575	0.059625	0.069
20000722	2000	7	22	0.064875	0.04575	0.0915	0.077625	0.069	0.062625	0.063125	0.058625	0.061875	0.059375	0.050125	0.070125	0.070625	0.069	0.069125	0.081875	0.065875	0.058625	0.0485	0.069875	0.05775	0.059125	0.037875	0.05025	0.061	0.058625	0.06075	NODATA	0.06125	0.0785	0.060375	0.058	NODATA	0.05375	0.05925	0.047125	0.0615	0.051	0.0835	0.081375	0.033	0.050875	0.068	0.02925	0.05475	0.055125
20000723	2000	7	23	0.05625	0.037	0.0565	0.05725	0.034375	0.056875	0.057875	0.047875	NODATA	0.050625	0.053	0.05925	0.06425	0.0615	0.052875	0.0455	0.05275	0.047625	0.04475	0.069	0.048125	0.045625	0.0295	0.041571429	0.054875	0.054375	0.05675	NODATA	0.05775	0.057625	0.038625	0.04275	NODATA	0.045625	0.049375	0.0545	0.049875	0.065	0.057625	0.057875	0.0375	0.0615	0.062875	0.01925	0.052875	0.05825
20000724	2000	7	24	0.04075	0.029625	0.077375	0.04925	0.068625	0.0525	0.053375	0.048375	0.058125	0.0365	0.046625	0.061375	0.06275	0.051	0.0505	0.049625	0.04025	0.055375	0.028142857	NODATA	0.0535	0.054625	0.028625	0.0315	0.057125	0.054625	0.065375	NODATA	0.049625	0.065	0.049375	0.041125	NODATA	0.044625	0.036	0.057	0.0535	0.06725	0.051375	0.0615	0.028571429	0.05725	0.063625	0.01775	0.058625	0.065875
20000725	2000	7	25	0.02425	0.030125	0.0385	0.036	0.08275	0.065375	0.062	0.04625	0.039833333	0.021625	0.065875	0.03925	0.066875	0.033833333	0.057375	0.033125	0.027	0.039125	0.043625	0.03	0.02775	0.0395	0.028	0.045875	0.082875	NODATA	0.068875	0.055571429	NODATA	0.041125	0.049125	0.05525	0.038125	0.0375	0.034125	0.067125	0.033875	0.06525	0.05075	0.039	0.032	0.088625	0.07275	0.028857143	0.072625	0.0705
20000726	2000	7	26	0.033125	0.046375	0.07525	0.053875	0.101625	0.0555	0.057	0.0505	0.045857143	0.034625	0.073	0.06525	0.064875	0.03875	0.051625	0.048375	0.0375	0.052625	0.039375	0.0785	0.032875	0.05025	0.0305	0.04675	0.081125	0.06125	0.07425	0.049125	0.034428571	0.06475	0.062375	0.066125	0.0615	0.048625	NODATA	0.07625	0.04875	0.08075	0.052	0.05875	0.02875	0.106625	0.0745	0.020375	0.0705	0.095125
20000727	2000	7	27	0.06675	0.057375	0.09225	0.06825	0.0795	0.068375	0.072125	0.04075	0.05425	0.068375	0.078875	0.06975	0.077125	0.050625	0.06025	0.055714286	0.07175	0.06225	0.029	0.097625	0.0475	0.06725	0.041625	0.047875	0.07575	0.0735	0.07625	0.036333333	0.045875	0.11	0.082125	0.081875	NODATA	0.063	0.071625	0.080875	0.054625	0.102	0.066625	0.07525	0.03125	0.080375	0.07525	0.02725	0.0645	0.086666667
20000728	2000	7	28	0.06175	0.061	0.113125	0.054	0.061142857	0.076375	0.074875	0.02975	0.050125	0.080875	0.076125	0.070875	0.084714286	0.063625	0.0675	0.071875	0.08425	0.082125	0.027375	0.09125	0.06775	0.080625	0.045875	0.046125	0.075875	0.081875	0.074	NODATA	0.052125	0.093875	NODATA	0.070875	0.096375	0.072375	0.07725	0.080125	0.063125	0.05575	0.056125	0.08475	0.0285	0.090285714	0.080625	0.030285714	0.076625	0.063875
20000729	2000	7	29	0.06575	0.05	0.06325	0.067625	0.03375	0.062625	0.0665	0.029125	0.02575	0.066375	0.07625	0.075375	0.09425	0.064625	0.06625	0.048	0.07075	0.072	0.02925	0.064	0.046875	0.073625	0.051428571	NODATA	0.055875	0.067375	0.04375	NODATA	0.04625	0.064	0.072	0.071125	0.070875	0.064625	0.071375	0.065	0.078625	0.04375	0.061375	0.069625	0.02875	0.051875	0.06675	0.033	0.064625	0.055875
20000730	2000	7	30	0.0455	0.051625	0.057375	0.039	0.042625	0.04825	0.046875	0.036875	NODATA	0.0455	0.056125	0.049875	0.072875	0.0365	0.04825	0.04925	0.048625	0.055125	0.034125	0.05325	0.024125	0.056625	0.03625	0.040625	0.040375	0.05525	0.0505	NODATA	0.027125	0.05225	0.05875	0.05025	0.066875	0.052125	0.058125	0.053125	0.054	0.0455	0.050125	0.057875	0.027125	0.05325	0.043875	0.026625	0.036625	0.04475
20000731	2000	7	31	0.04975	0.031375	0.038875	0.04	0.038875	0.039	0.03925	0.026375	NODATA	0.055125	0.0465	0.042875	0.05525	0.05075	0.039	0.032875	0.059875	0.034	0.019625	0.036875	0.049125	0.0415	0.03925	0.03275	0.035571429	0.053125	0.046	NODATA	0.037875	0.03875	0.046	0.0445	0.04375	0.056125	0.05625	0.06	0.04125	0.056125	0.04625	0.038625	0.0215	0.058375	0.053	0.029875	0.03575	0.063125
20000801	2000	8	1	0.02575	0.027375	0.035375	0.02875	0.054833333	0.033	0.0385	0.017875	0.017333333	0.036	0.04825	0.045833333	0.054875	0.029125	0.035125	0.031125	0.036625	0.04075	0.022428571	0.037571429	0.029375	0.04525	0.037	0.02975	0.041625	0.051875	0.05825	0.010625	0.033	0.0355	NODATA	0.05025	0.044	0.044	0.050875	0.063625	0.0335	0.0735	0.03775	0.032875	0.027142857	0.0555	0.046625	0.030625	0.033142857	0.063375
20000802	2000	8	2	0.023875	0.030333333	0.028625	0.031	0.045571429	0.03325	0.0295	0.02125	0.021333333	0.03475	0.039166667	0.039375	0.0515	0.03825	0.03075	0.026625	0.038125	0.026875	0.03775	0.028625	0.030142857	0.036125	0.028375	0.0355	0.042875	0.0475	0.05475	0.00675	0.021	0.027875	0.02875	0.030875	0.038125	0.0385	0.049375	0.077625	NODATA	0.0645	0.04	0.030875	0.042	0.073125	0.049285714	0.021	0.03625	0.083625
20000803	2000	8	3	0.03075	0.029125	0.046	0.033125	0.03125	0.065625	0.0595	0.044875	NODATA	0.037	0.068375	0.042875	NODATA	0.041375	0.046625	0.039375	0.036375	0.035875	0.033125	0.053125	NODATA	0.04	0.032875	0.0375	0.029125	0.062	0.05175	NODATA	0.026375	0.057625	NODATA	0.060375	0.057875	0.041625	0.041875	0.07825	0.045625	0.061875	0.047714286	0.044	0.02275	0.08225	0.06225	0.020125	0.0285	0.078875
20000804	2000	8	4	0.03125	0.042125	0.067375	0.034875	0.049125	0.038125	0.04775	0.029625	NODATA	0.042	0.042625	0.049875	NODATA	0.046375	0.047875	0.042875	0.043857143	0.0465	0.017625	0.06825	0.034625	0.061	0.034125	0.033625	0.05575	0.060625	0.0525	NODATA	NODATA	0.06675	0.050625	0.05775	0.063625	0.047625	0.05175	0.08025	0.04275	0.055625	0.038375	0.053125	0.02575	0.05	0.062375	0.020375	0.05425	0.049625
20000805	2000	8	5	0.075	0.0475	0.090125	0.06	0.044125	0.06125	0.0715	0.040375	NODATA	0.068	0.071875	0.056	0.067125	0.06425	0.062125	0.07575	0.06675	0.04625	0.04575	0.074375	0.055875	0.068625	0.041625	0.02925	0.06075	0.078625	0.0515	NODATA	0.0465	0.07625	0.051125	0.07575	0.068	0.060375	0.067375	0.0625	0.043875	0.059875	0.073875	0.089875	0.030125	0.05925	0.062625	0.0235	0.05925	0.04975
20000806	2000	8	6	0.059625	0.05375	0.081625	0.062	0.056	0.053125	0.057375	0.051	NODATA	0.062375	0.071375	0.074375	0.078625	0.078625	0.06	0.05	0.064375	0.069	0.030875	0.075625	0.063125	0.068375	0.02475	0.043375	0.0635	0.05875	0.05325	NODATA	0.052375	0.069	0.056875	0.069	0.091375	0.051625	0.07775	0.05	0.07175	0.060875	0.069	0.05925	0.025625	0.050125	0.06325	0.02225	0.066875	0.035875
20000807	2000	8	7	0.04875	0.050625	0.0525	0.04275	0.06025	0.036	0.047375	0.034875	NODATA	0.063	0.05875	0.061875	0.0665	0.05625	0.040375	0.033125	0.071	0.073625	0.019875	0.03525	0.050375	0.068875	0.034625	0.025	0.02125	0.052375	0.050125	NODATA	NODATA	0.0405	0.055875	0.0625	0.068875	0.061375	0.08675	0.05875	0.0465	0.053875	0.046875	0.031375	0.017375	0.049	0.050125	0.01675	0.028625	0.04775
20000808	2000	8	8	NODATA	0.039125	0.063125	0.04925	0.025375	0.041875	0.0515	0.04	NODATA	0.089666667	0.049857143	0.04775	0.05925	0.067625	0.031625	0.049166667	0.080875	0.04675	0.018	0.046	0.055	0.05	0.0315	0.044	0.028125	0.0435	0.041857143	0.04325	NODATA	0.0425	0.068625	0.059375	0.067625	0.052625	0.07025	0.058375	NODATA	0.032875	0.040625	0.047375	0.015571429	0.056875	0.044	0.01725	0.036375	0.034
20000809	2000	8	9	0.09125	0.0565	0.0675	0.061375	0.055375	0.04225	0.040125	0.042125	NODATA	0.09325	0.072	0.055	0.059625	0.069625	0.05125	NODATA	0.08425	0.04675	0.020875	0.064875	0.071125	0.07625	0.04	0.042142857	0.036125	0.058125	0.03625	0.0475	0.069625	0.065875	0.074625	0.085375	0.067875	0.06025	0.071	0.051625	0.0435	0.076875	0.054333333	0.08025	0.016625	0.055	0.037125	0.018333333	0.04475	0.03425
20000810	2000	8	10	0.052375	0.04775	0.120375	0.068125	0.0605	0.080875	0.06725	0.0665	NODATA	0.073875	0.05925	0.062125	0.06775	0.074625	0.065125	NODATA	NODATA	0.06075	0.027285714	0.0825	0.061	0.06475	0.049125	0.06775	0.046625	0.063875	0.051	0.066666667	0.05125	0.08375	0.0495	0.052	0.07275	0.06125	0.069	0.068625	0.055875	0.050125	0.077375	0.0745	0.043	0.068375	0.047875	0.027875	0.050285714	0.06475
20000811	2000	8	11	0.059125	0.055125	0.074875	0.06425	0.110875	0.054625	0.057875	0.0515	0.057375	0.06175	0.054875	0.070375	0.0685	0.067625	0.05425	0.079	0.06325	0.050125	0.041625	0.072625	0.059	0.067	0.0225	0.037625	0.066	0.05725	0.059	0.056428571	0.049875	0.069625	0.0595	0.054125	0.06325	0.06	0.06925	NODATA	0.05625	0.053625	0.072875	0.06175	0.044875	0.0655	0.055	0.0445	0.051375	0.06525
20000812	2000	8	12	0.064375	0.054875	0.07025	0.068125	0.06525	0.0535	0.053125	0.061375	0.051625	0.057375	0.053375	0.062375	0.064	0.0685	0.070625	0.067875	0.0555	0.049125	0.044	0.069875	0.06475	0.063125	0.02425	NODATA	0.067	0.054125	0.063375	0.050125	0.05575	0.063125	0.0535	0.054	0.0625	0.050375	0.063	0.066875	0.052375	0.05575	0.07	0.070125	0.027	0.06175	0.067625	0.0255	0.07125	0.066375
20000813	2000	8	13	0.056625	0.048875	0.078125	0.056375	0.072625	0.057875	0.056625	0.06225	0.05025	0.052	0.051125	0.05525	0.058125	0.063375	0.06	0.067875	0.049875	0.04575	0.06375	0.07475	0.0505	0.059875	0.020875	NODATA	0.080625	0.05325	0.069625	0.059375	0.045875	0.06525	0.0495	0.0495	0.061	0.05275	0.056875	0.0735	0.047125	0.063125	0.074	0.070375	0.032625	0.07025	0.072375	0.029125	0.082625	0.066375
20000814	2000	8	14	0.05975	0.05625	0.092625	0.072375	0.0375	0.079625	0.07425	0.062125	NODATA	0.066	0.062625	0.067375	0.068125	0.066	0.07325	0.1025	0.07	0.0555	0.03375	0.08225	0.06475	0.0695	0.023625	NODATA	0.051125	0.0665	0.0955	0.06975	0.03975	0.07175	0.05625	0.06425	0.081375	0.06325	0.07725	0.071625	0.05925	0.092125	0.092625	0.0945	0.029857143	0.081	0.0725	0.03325	0.0955	0.073375
20000815	2000	8	15	0.088	0.055375	NODATA	0.082	0.03225	0.09	0.09275	0.062875	NODATA	0.075	0.068375	0.0785	0.07775	0.074375	0.082125	0.088857143	0.074625	0.05125	0.059375	0.1035	0.07575	0.076875	0.03425	NODATA	0.03225	0.076375	0.062125	NODATA	0.061375	0.072875	0.067125	0.06625	0.07125	NODATA	0.085625	0.088333333	0.065625	0.08775	0.1055	0.0875	0.060625	0.08525	0.069125	0.044375	0.055625	0.07275
20000816	2000	8	16	0.0635	0.080125	0.094625	0.081125	0.06175	0.0945	0.087375	0.065625	NODATA	0.09	0.098125	0.06875	0.101625	0.082	0.078375	0.108375	0.086125	0.059	0.055428571	0.107875	0.078125	0.077	0.06725	NODATA	0.065125	0.088875	0.07025	0.06475	0.077625	0.0875	0.077	0.09175	0.08225	0.078125	NODATA	0.085	NODATA	0.065285714	0.0915	0.118875	0.05675	0.091125	0.074125	0.05425	0.076625	0.073
20000817	2000	8	17	0.087875	0.077375	0.132125	0.111	0.0885	0.100125	0.111	0.0745	NODATA	0.09675	0.104375	0.095375	0.089	0.079875	0.113625	0.116125	0.10075	0.0775	0.05425	0.098625	0.076	0.092125	0.06125	NODATA	0.078	0.10075	0.081625	0.076	0.0585	0.10775	0.081875	0.097375	0.123375	0.0835	0.104375	0.0695	0.07975	0.0925	0.13375	0.138875	0.047	0.074125	0.088875	0.027875	0.0985	0.06325
20000818	2000	8	18	0.0695	0.049875	0.08525	0.079625	0.08375	0.0565	0.05675	0.07325	NODATA	0.084875	0.071625	0.069375	0.081875	0.100375	0.08625	0.096285714	0.085375	0.072875	0.05225	0.082625	0.08725	0.077875	0.056	0.073625	0.104125	0.076875	0.06875	0.067	0.053625	0.082	0.063125	0.07425	0.09	0.070375	0.076875	0.088875	0.06675	0.04875	0.09075	0.08975	0.0265	0.0545	0.080142857	0.030875	0.10025	0.08
20000819	2000	8	19	0.064125	0.054375	0.115125	0.073857143	0.08525	0.05675	0.057	0.059	NODATA	0.058125	0.066875	0.079	0.071625	0.062	0.07925	0.08	0.060625	0.06775	0.06925	0.08325	0.058625	0.0745	0.049125	0.05475	0.085125	0.063375	0.069625	0.060714286	0.053125	0.098375	0.05675	0.062625	0.085625	0.0645	0.076125	0.07	0.070375	0.060125	0.089625	0.088	0.0465	0.062	0.066875	0.0345	0.076625	0.075875
20000820	2000	8	20	0.052375	0.04125	0.066875	0.058	0.061125	0.06825	0.074125	0.0545	0.05375	0.0465	0.054375	0.054875	0.07275	0.059625	0.069125	0.062	0.045625	0.05125	0.056125	0.074375	0.057375	0.05075	0.057625	0.056125	0.072375	0.0595	0.073625	0.058	0.05325	0.069625	0.044625	0.040625	0.061625	0.03975	0.05025	0.071625	0.046875	0.05675	0.05975	0.066875	0.038125	0.057	0.07625	0.032375	0.06675	0.08075
20000821	2000	8	21	0.058125	0.0395	0.047875	0.043625	0.087833333	0.05975	0.055375	0.052625	0.04375	0.052875	0.048875	0.047125	0.059625	0.0635	0.046875	0.04975	0.054	0.040875	0.04775	0.034125	0.05775	0.04375	0.04475	0.05	0.071428571	0.057375	0.076875	0.053375	0.052125	0.04125	0.05575	0.047625	0.04975	0.053875	0.064875	0.07525	0.042	0.065375	0.054625	0.04575	0.031625	0.08	0.080625	0.023714286	0.071	0.081125
20000822	2000	8	22	0.076375	0.067625	0.070125	0.0705	0.0605	0.07	0.067625	0.037375	0.047125	0.0755	0.084125	0.066875	0.063625	0.063875	0.062	0.06425	0.072875	0.06	0.04475	0.082875	0.061375	0.05825	0.02825	0.04125	0.0525	0.065875	0.073857143	NODATA	NODATA	0.077125	0.062625	0.066875	0.071875	0.07475	0.0795	0.085	0.063	0.065875	0.072625	0.0605	0.040375	0.104285714	0.066375	0.017	0.0535	0.078375
20000823	2000	8	23	0.060625	0.049875	0.090125	0.071125	0.047142857	0.085875	0.085	0.032625	NODATA	0.08025	0.091375	0.069125	0.086125	0.077875	0.051625	0.087625	0.076875	0.06175	0.038714286	0.070625	0.07025	0.085375	0.032	0.046375	0.05275	0.075625	0.067125	0.036	0.048875	0.087	0.049	0.068875	0.08675	0.065125	0.081333333	0.085125	0.06225	0.041125	0.062625	0.082625	0.038857143	0.072125	0.06775	0.019625	0.052	0.06625
20000824	2000	8	24	0.0625	0.051875	NODATA	0.070625	0.052625	0.069375	NODATA	0.033125	0.04025	0.070375	0.064375	0.0625	0.078	0.081875	0.06175	0.095375	0.07325	0.06875	0.03475	0.0705	0.08325	0.074375	0.027625	0.044	0.04475	0.0695	0.067375	NODATA	0.069125	0.079	0.0625	0.064625	0.08175	0.06725	0.081625	0.07875	0.061875	0.043125	0.07625	0.086375	0.0225	0.063	0.062125	0.013	0.0535	0.067666667
20000825	2000	8	25	0.07725	0.04875	0.068375	0.068125	0.078	0.065	NODATA	0.039375	0.06175	0.07325	0.060125	0.0695	0.0765	0.067	0.063	0.082666667	0.069875	0.0525	0.040625	0.075125	0.057125	0.07225	0.035125	0.04825	0.062875	0.068625	0.066125	0.0455	0.057625	0.067375	0.0565	0.062571429	NODATA	0.061375	0.077125	0.08	0.0595	0.06575	0.0895	0.081125	0.019	0.093375	0.062625	0.0195	0.053	0.079125
20000826	2000	8	26	0.062625	0.053875	0.084625	0.05825	0.0765	0.071125	0.07175	0.059125	0.047875	0.067875	0.076375	0.073125	0.064375	0.0675	0.081125	0.099125	0.065	0.057125	0.046	0.082625	0.06125	0.067375	0.04075	0.06425	0.079375	0.060875	0.06475	NODATA	0.06975	0.09	0.06575	0.07875	NODATA	0.071625	0.07975	0.0705	0.06325	0.048875	0.09775	0.0855	0.02625	0.0785	0.07175	0.02675	0.082	0.07125
20000827	2000	8	27	0.051625	0.0445	0.04425	0.05725	0.0585	0.064125	0.0595	0.054375	0.042	0.05175	0.056125	0.052	0.074125	0.065875	0.056625	0.047625	0.04775	0.049125	0.03275	0.051625	0.056714286	0.05975	0.02625	0.043625	0.0835	0.052875	0.068625	NODATA	0.053375	0.053875	0.05575	0.06425	NODATA	0.05325	0.061875	0.072	0.05	0.05475	0.064	0.04825	0.02625	0.07	0.07225	0.030375	0.07125	0.064
20000828	2000	8	28	NODATA	0.057	0.084	0.06075	0.0625	0.051	0.05425	0.0585	0.051375	0.065	0.0745	0.06525	0.07625	0.058125	0.0715	0.09225	0.065625	0.063375	0.03075	0.072125	0.046875	0.078	0.039125	0.054375	0.072125	0.063375	0.059	0.049875	0.048625	0.074375	0.056875	0.0605	NODATA	NODATA	0.06525	0.071	0.06275	0.0585	0.077125	0.075625	0.02875	0.073625	0.067125	0.02975	0.0595	0.0645
20000829	2000	8	29	0.056625	0.058428571	0.083125	0.054625	0.065125	0.076125	0.07375	0.061125	0.030875	0.0535	0.08275	0.065166667	0.069375	0.053375	0.069125	0.074125	0.054875	0.058875	0.054125	0.091875	0.05075	0.07175	0.057125	0.074625	0.073625	0.08875	0.0655	NODATA	0.04225	0.079625	0.06225	0.070375	NODATA	0.0525	0.059	0.0885	0.059125	0.06025	0.065375	0.071875	0.056	0.081666667	0.077571429	0.047125	0.0885	0.074
20000830	2000	8	30	0.0345	0.0475	0.0655	0.03925	0.08475	0.086	0.085125	0.03575	0.018875	0.034375	0.076	0.0545	0.0595	0.03175	0.057875	0.0605	0.03725	0.0515	0.0315	0.071875	0.023625	0.06575	0.0645	0.033	0.059625	0.0865	0.0805	NODATA	0.022625	0.062	0.05	0.068625	0.057625	0.04775	0.046625	0.081	0.055	0.070875	0.052875	0.060375	0.065375	0.08325	0.083	NODATA	0.075375	0.08075
20000831	2000	8	31	0.0325	0.025625	0.021625	0.033625	0.088714286	0.06775	0.067625	0.04225	0.031125	0.03175	0.037	0.031375	0.04225	0.0435	0.045875	0.030125	0.032125	0.031125	0.0645	0.028375	NODATA	0.0385	0.062	0.0475	0.06775	0.058625	0.073875	0.034	0.040875	0.02525	0.028428571	0.034857143	0.031125	NODATA	0.04975	0.086625	0.031875	0.038875	0.03925	0.032	0.058125	0.085625	0.07375	0.026	0.071125	0.0765
20010701	2001	7	1	0.0395	0.032875	0.04925	0.034125	0.054625	0.03675	0.044125	0.023375	NODATA	0.04375	0.059125	0.043625	0.0515	0.036125	0.0425	0.0465	0.047	0.04825	0.025375	0.039625	0.044125	0.051875	0.029125	0.038	NODATA	0.046	0.045375	0.020875	0.03825	0.055375	0.05	0.061125	0.05125	0.041875	0.047125	0.039	0.033375	0.062	0.05575	0.033125	0.022625	0.04775	0.042	0.02875	0.052	0.044625
20010702	2001	7	2	0.07425	0.0505	0.05925	0.06025	0.040125	0.04925	0.047	0.036	NODATA	0.068125	0.049875	0.056	0.060125	0.0525	0.037125	0.060625	0.0655	0.044875	0.0195	0.06025	0.05325	0.047875	0.03725	0.039142857	NODATA	0.064625	0.037375	0.037333333	0.04325	0.0615	0.053375	0.061125	0.06025	0.058375	0.07125	0.0515	0.0535	0.05525	0.0415	0.05325	0.022714286	0.065625	0.038125	0.033125	0.034375	0.051
20010703	2001	7	3	0.050125	0.044	0.032	0.033375	0.04525	0.0285	0.029	0.018375	NODATA	0.056125	0.051125	0.05925	0.063875	0.040375	0.040875	0.032375	0.05375	0.054	0.02425	0.032	0.04425	0.044625	0.040875	0.0295	0.038142857	0.054875	0.0485	0.02025	0.039625	0.033125	0.06075	0.066	0.035375	NODATA	0.044	0.05375	0.042	0.055625	0.034	0.026571429	0.024625	0.07975	0.032875	0.025125	0.0205	0.042375
20010704	2001	7	4	0.044375	0.042875	0.033	0.0355	0.044375	0.029125	0.03525	0.031625	NODATA	0.051375	0.0505	0.047625	0.056625	0.045625	0.0295	0.032625	0.057875	0.043375	0.029625	0.0355	0.049375	0.0435	0.029125	0.04475	0.04025	0.043125	0.03575	0.031875	0.043625	0.038	0.04225	0.046375	0.034625	0.042875	0.048875	0.050875	0.0365	0.053875	0.037125	0.031125	0.030125	0.061125	0.038	0.037125	0.0385	0.05725
20010705	2001	7	5	0.04475	0.04275	0.055857143	0.05925	0.044428571	0.0335	0.037375	0.0405	NODATA	0.058625	0.03275	0.04625	0.057875	0.049625	0.0415	0.059	0.063375	0.047	0.0495	0.050125	0.059625	0.0445	0.043625	0.04275	0.03625	0.03975	0.0455	0.040125	0.05	0.04625	0.0505	0.052	0.063875	0.05125	0.063	0.05	0.044625	0.053625	0.054	0.059875	0.046875	0.0405	0.04925	0.025833333	0.03625	0.05825
20010706	2001	7	6	0.074875	0.051	0.0665	0.05925	0.052	0.057375	0.0585	0.048625	NODATA	0.07075	0.0495	0.060125	0.070875	0.056375	0.054625	0.066875	0.070875	0.04725	0.03375	0.060875	0.070875	0.05675	0.0395	0.031375	0.068125	0.06525	0.059375	0.038125	NODATA	0.0715	0.06175	0.06375	0.059	0.060625	0.063875	NODATA	0.0485	0.055375	0.0765	0.073125	0.0505	0.08375	0.063625	0.023125	0.069	0.059125
20010707	2001	7	7	0.06225	0.054875	0.0665	0.07125	0.078625	0.068375	0.065125	0.05875	NODATA	0.063625	0.076875	0.06625	0.05975	0.052375	0.0615	0.073375	0.06375	0.0485	0.039375	0.060625	0.06125	0.055625	0.0425	0.051375	0.065	0.059	0.075125	0.049625	0.0595	0.066375	0.058625	0.0585	0.063	0.06025	0.070875	NODATA	0.046	0.0545	0.0855	0.072875	0.03925	0.05875	0.053125	0.024375	0.073	0.05075
20010708	2001	7	8	0.02875	0.04325	0.080375	0.054125	0.056625	0.05525	0.048625	0.049625	NODATA	0.026375	0.052625	0.03975	0.062333333	0.047	0.05925	0.07975	0.02425	0.05275	0.035	0.05325	0.042	0.065625	0.040125	0.036	0.055375	0.060125	0.06225	0.050857143	0.041375	0.073625	0.05425	0.066625	0.05925	0.040875	0.038375	NODATA	0.040625	0.073625	0.071125	0.076125	0.046875	0.058	0.050375	0.026125	0.0515	0.0435
20010709	2001	7	9	0.039375	0.0375	0.070875	0.048625	0.0475	0.0395	0.041875	0.062875	NODATA	0.04925	0.049125	0.0495	0.063	NODATA	0.055166667	0.074375	0.051	0.04775	0.050125	0.06	0.071125	0.05675	0.0265	0.049375	0.06275	0.060375	0.036375	0.049375	0.05975	0.068125	0.033875	0.0465	0.069125	NODATA	0.039875	0.0585	0.04725	0.0615	0.08925	0.072166667	0.037625	0.06675	0.046875	0.029	0.046625	0.04825
20010710	2001	7	10	0.08175	0.051375	0.065375	0.0645	0.046625	0.03725	0.045125	0.063	NODATA	0.074875	0.064875	0.0635	0.06825	0.0745	0.0595	0.078	0.07075	0.05725	0.039285714	0.04975	0.070714286	0.0555	0.03275	0.046875	0.066714286	0.05475	0.0485	0.052	0.067	0.061875	0.0655	0.084	0.06875	0.0565	0.06975	0.0495	0.045	0.07725	0.072	0.073625	0.047714286	0.041	0.053875	0.0375	0.04125	0.060125
20010711	2001	7	11	0.063625	0.0595	0.077125	0.066375	0.054875	0.056125	0.061875	0.048625	NODATA	0.07275	0.059125	0.058125	0.0735	0.08275	0.06825	0.0655	0.085	0.05275	0.049375	0.077125	0.07375	0.05875	0.025875	0.04425	0.04125	0.065625	0.060125	0.05175	0.068125	0.070125	NODATA	0.069571429	0.06325	0.065875	0.0625	0.052375	0.04825	0.04325	0.079875	0.08625	0.034875	0.071875	0.065125	0.027	0.035375	0.068
20010712	2001	7	12	0.077625	0.068333333	0.098625	0.08075	0.04675	0.059625	0.06375	0.046875	NODATA	0.069875	0.068125	0.09775	0.088875	0.08475	0.065125	0.091875	0.06775	0.0685	0.033625	0.080625	0.072875	0.065875	0.020375	0.03925	0.067375	0.069	0.051714286	0.05	0.06775	0.08875	0.06525	0.075625	0.082125	0.084	0.086625	0.071125	0.0735	0.04425	0.079125	0.114875	0.02275	0.05825	0.055875	0.0225	0.052	0.0685
20010713	2001	7	13	0.056375	0.060625	0.0795	0.05575	0.043857143	0.054875	0.057125	0.054875	NODATA	0.05325	0.068	0.078	0.07525	0.062125	0.06425	0.075	0.05375	0.057125	0.037375	0.0785	0.047375	0.068375	0.019	0.044375	0.05525	0.058875	0.050125	NODATA	0.03525	0.075	0.06725	0.064	0.073125	0.054375	0.068625	0.032625	0.059625	0.058428571	0.073375	0.083125	0.028125	0.060875	0.054	0.02225	0.04575	0.049125
20010714	2001	7	14	0.07875	0.059	0.069125	0.071375	0.059	0.066625	0.064375	0.060125	0.071875	0.076375	0.069	0.072	0.069375	0.067125	0.06625	0.0625	0.074375	0.05925	0.05	0.080375	0.064125	0.06525	0.055	0.05725	0.068571429	0.0655	0.06425	NODATA	0.06275	0.073375	0.059	0.058875	0.0695	0.06025	0.06975	0.067	0.058	0.067625	0.065375	0.061875	0.051	0.067125	0.068125	0.039125	0.07375	0.072625
20010715	2001	7	15	0.0735	0.072125	0.06525	0.078875	0.074	0.066125	0.069625	0.06575	0.070875	0.0695	0.068125	0.079125	0.068125	0.081	0.06375	0.061625	0.064625	0.06725	0.06225	0.06725	0.076625	0.071	0.04925	0.065375	0.063625	0.078375	0.065875	NODATA	0.060375	0.076875	0.063875	0.078625	0.068375	0.062875	0.06875	0.06225	0.062875	0.086875	0.066625	0.0665	0.05725	0.07625	0.058	0.045625	0.06075	0.069625
20010716	2001	7	16	0.10325	0.069375	0.079125	0.078	0.066375	0.07075	0.075	0.04675	0.058625	0.089625	0.075	0.07325	0.072125	0.0825	0.06725	0.064375	0.082875	0.07775	0.0435	0.064125	0.0745	0.066125	0.03475	0.05175	0.061625	0.066875	0.06375	NODATA	0.063	0.077	0.08375	0.090625	0.07	0.07525	0.078875	0.05875	0.070125	0.072375	0.06575	0.0705	0.036125	0.062375	0.066125	0.028625	0.063375	0.0715
20010717	2001	7	17	0.06325	0.070625	0.0795	0.082625	0.069	0.07425	0.072	0.04075	0.049375	0.08075	0.08225	0.087166667	0.0755	0.091125	0.06075	0.061375	0.088	0.077	0.031	0.07075	0.07525	0.090875	0.022142857	0.041625	0.061428571	0.08025	0.068125	0.033875	0.069	0.0885	0.0805	0.086666667	0.076875	0.07225	NODATA	0.046625	0.0725	0.0575	0.061625	0.065875	0.035625	0.053375	0.072375	0.023375	0.04775	0.060875
20010718	2001	7	18	0.072375	0.060625	0.081375	0.073285714	0.053375	0.0655	0.0825	0.035625	0.061625	0.088875	0.06525	0.0765	0.079142857	0.077375	0.066375	0.0945	0.08775	0.06675	0.04275	0.07125	0.07425	0.08375	0.024625	NODATA	0.0555	0.0685	0.058875	NODATA	0.056625	0.063285714	0.055875	0.0675	0.094	0.06125	0.082	0.063125	NODATA	0.06175	0.076625	0.08	0.035625	0.0565	0.069142857	0.031125	0.046375	0.070875
20010719	2001	7	19	0.070375	0.047	0.074	0.085375	0.075714286	0.059875	0.052125	0.046	NODATA	0.06825	0.0635	0.070625	0.066875	0.077625	0.06625	0.093	0.068125	0.0495	0.029375	0.058875	0.07425	0.067	0.029125	0.032	0.045	0.053125	0.065375	NODATA	0.048666667	0.06875	0.0505	0.0655	0.07575	0.0485	0.06425	0.059875	0.057	0.05525	0.077	0.07775	0.036375	0.073	0.0585	NODATA	0.0635	0.0725
20010720	2001	7	20	0.054875	0.04	0.058875	0.048875	0.040666667	0.048375	0.0535	0.041375	NODATA	0.054875	NODATA	0.0545	0.069375	0.055375	0.051875	0.061166667	0.054875	0.041625	0.030125	0.057571429	NODATA	0.047	0.032375	0.05175	0.04625	0.055	0.057125	NODATA	0.046875	0.05125	0.055875	0.0695	0.054625	0.036375	0.061	0.078	0.05025	0.052875	0.062	0.0545	0.041125	0.07025	0.0515	0.021375	0.05425	0.077666667
20010721	2001	7	21	0.0605	0.04975	0.055125	0.061375	0.058375	0.04525	0.049875	0.04825	0.0475	0.05975	0.065875	0.069375	0.055125	0.05275	0.05175	0.050875	0.062125	0.053	0.056375	0.06425	NODATA	0.04475	0.022375	0.05725	0.038625	0.054375	0.050625	NODATA	0.038375	0.066125	0.057875	0.068875	0.057625	0.053	0.061625	0.062125	0.051875	0.047125	0.055625	0.048	0.034375	0.061	NODATA	0.027625	0.039625	0.065375
20010722	2001	7	22	0.060125	0.064875	0.058375	0.05875	0.049625	0.06875	0.0665	0.0375	NODATA	0.05575	0.06825	0.074375	NODATA	0.050125	0.06125	0.052125	0.055625	0.054	0.034125	0.08325	NODATA	0.047125	0.030375	0.0575	0.056625	0.067375	0.047125	NODATA	0.03725	0.070125	0.071375	0.080125	0.062	0.060125	0.0755	0.05675	0.057625	0.0545	0.051	0.051625	0.02925	0.067625	0.055375	0.030125	0.04675	0.0575
20010723	2001	7	23	0.036	0.069125	0.078142857	0.038125	0.058125	0.07375	0.069875	0.038125	NODATA	0.0315	0.0745	0.06425	0.067125	NODATA	0.05525	0.065375	0.03475	0.064875	0.0245	0.085625	NODATA	0.05075	0.02375	0.032	0.053875	0.080375	0.059375	NODATA	0.023875	0.07775	0.071625	0.078857143	0.070875	0.05275	0.04475	0.051875	0.060875	0.052	0.043	0.061	0.021428571	0.08275	0.072125	0.025875	0.053125	NODATA
20010724	2001	7	24	0.02275	0.035375	0.033125	0.027625	0.0615	0.073	0.06675	0.02575	NODATA	0.029125	0.0595	0.035	0.04725	0.03075	0.03225	0.02725	0.029125	0.03475	0.029	0.040875	0.0185	0.03375	0.027875	0.025625	0.065285714	0.06725	0.077428571	0.0225	0.022625	0.0395	0.056625	0.07375	0.026875	0.034125	0.032125	0.0715	0.03075	0.07625	0.027625	0.023375	0.027	0.071285714	0.08325	0.02275	0.07525	0.0665
20010725	2001	7	25	0.0215	0.018125	0.018625	0.01675	0.053125	0.026125	0.0335	0.0245	NODATA	0.026875	0.05575	0.022125	0.058	0.0275	0.0205	0.016625	0.02925	0.02975	0.017375	0.02025	0.041875	0.040333333	0.027	0.042125	0.038375	0.066125	0.06125	0.019666667	0.029875	0.0205	0.04175	0.06325	0.013875	0.022	0.02025	0.0715	0.0315	0.065125	0.02175	0.016875	0.019625	0.07325	0.034125	0.022	0.020833333	0.064625
20010726	2001	7	26	0.02325	0.031833333	0.033	0.04275	0.019125	0.023625	0.028125	0.0235	NODATA	0.0295	0.027625	0.0535	0.033375	0.03475	0.036571429	0.030375	0.028375	0.046875	0.018571429	0.03225	0.0275	0.027	0.027	0.03375	0.022625	0.034875	0.034125	0.024	0.023857143	0.04175	0.03925	0.044875	0.04375	0.034	0.04275	0.0595	0.039625	0.03175	0.0475	0.02875	0.0215	0.047125	NODATA	0.021125	0.02	0.04
20010727	2001	7	27	0.025875	0.031625	0.04725	0.031125	0.020375	0.030125	0.0395	0.042875	NODATA	0.026625	0.0485	0.0405	0.03175	0.038125	0.0345	0.036	0.025625	0.051625	0.031875	0.032875	0.031	0.04625	0.03125	0.04375	0.031375	0.050875	0.034375	0.040375	0.037125	0.036875	0.0225	0.04875	0.048375	0.025375	0.018625	0.054375	0.02975	0.05075	0.04075	0.029875	0.03275	0.0595	0.039	0.018875	0.033875	0.040625
20010728	2001	7	28	0.032375	0.031	0.02725	0.02125	0.031875	0.029625	0.03675	0.04175	NODATA	0.035	0.038875	0.036875	0.035375	0.03	0.025875	0.02525	0.03825	0.020375	0.02775	0.023625	0.0365	0.029	0.033375	0.04675	0.032625	0.035125	0.034625	0.05	0.034375	0.0345	0.02425	0.02525	0.02875	0.0275	0.034875	0.04575	0.027125	0.03375	0.040375	0.025	0.019625	0.035375	0.036875	0.019	0.02875	0.02425
20010729	2001	7	29	0.0275	0.022375	0.0295	0.036	0.025625	0.02225	0.030875	0.043375	NODATA	0.028625	0.021375	0.0305	0.062125	0.03875	NODATA	0.02725	0.030875	0.029625	0.03075	0.030875	0.035	0.026625	0.02975	0.04325	0.03325	0.04	0.02225	0.038625	0.02275	0.028	0.027	0.0355	0.02775	0.019625	0.026625	0.043875	0.025125	0.05175	0.0295	0.026	0.0215	0.038625	0.0345	0.015125	0.03325	0.023875
20010730	2001	7	30	0.050875	0.049875	0.0655	0.055375	0.024125	0.030875	0.037875	0.033125	NODATA	0.051625	0.050428571	0.065375	0.065625	0.041875	NODATA	0.063	0.04925	0.050571429	0.034	0.056125	0.035875	0.062	0.050375	0.02675	0.04075	0.060375	0.023	0.029333333	0.037375	0.0635	0.059125	0.056125	0.056625	0.03375	0.048375	0.047125	0.051125	0.073625	0.043	0.055125	0.0465	0.05475	0.03	0.01725	0.034285714	0.024666667
20010731	2001	7	31	0.053375	0.05325	0.04775	0.044625	0.040125	0.0555	0.0545	0.036125	0.037	0.050375	0.06625	0.047285714	0.0585	0.049	NODATA	0.044375	0.0495	0.041	0.029142857	0.058	0.0465	0.0395	0.040625	0.026571429	0.028	0.068	0.024375	NODATA	0.050875	0.0605	0.069125	0.0705	0.04475	0.058375	0.067625	0.06125	0.046125	0.0725	0.042875	0.046875	0.046625	NODATA	0.02775	0.018875	0.025875	0.039875
20010801	2001	8	1	0.045875	0.05675	0.051125	0.0575	0.044625	0.056	0.05725	0.032125	0.048875	0.044	0.057875	0.05175	0.0605	0.058125	NODATA	0.047	0.041625	NODATA	0.037125	0.06425	0.0645	0.03375	0.023125	0.032	0.0495	0.054375	0.04275	0.0315	0.032875	0.06225	0.074875	0.049428571	0.04925	0.050875	0.061875	0.039	0.050875	0.061625	0.05425	0.04575	0.021125	0.06025	0.04525	0.024375	0.04175	0.044
20010802	2001	8	2	0.06275	0.0635	0.061125	0.052375	0.04225	0.0675	0.07125	0.030625	0.0355	0.05925	0.07625	0.080625	0.070375	0.04575	NODATA	0.05475	0.059	NODATA	0.014875	0.078875	0.046375	0.038125	0.018	0.020875	0.033875	0.06675	0.052125	0.020333333	NODATA	0.071375	0.076	0.07225	0.061875	0.07375	0.083375	0.05775	0.0615	0.081375	0.063	0.0545	0.0175	0.085375	0.055857143	0.016875	0.031625	0.057125
20010803	2001	8	3	NODATA	0.056125	0.07925	0.054875	0.051	0.086375	0.07375	0.0195	0.040875	0.07625	0.047625	0.061	0.0675	0.06425	NODATA	0.050625	0.081875	0.051375	0.01975	0.081	0.05825	0.053125	0.0155	0.022375	0.0335	0.07	0.070375	0.019	0.043	0.081375	0.058875	0.054142857	0.072875	0.066875	0.076375	0.08825	0.052875	0.0405	0.051125	0.05875	0.019875	0.070375	0.06925	0.013875	0.02975	NODATA
20010804	2001	8	4	0.051875	0.039	0.0625	0.03825	0.065	0.04925	0.0565	0.0395	NODATA	0.054375	0.049875	0.052125	0.0655	0.040875	0.040625	0.06025	0.059875	0.053	0.029875	0.0555	0.043625	0.04075	0.021875	0.03525	0.051125	0.052625	0.062125	0.041625	0.044625	0.06325	0.058375	0.05175	0.07075	0.052875	0.056	0.059875	0.050666667	0.070625	0.04525	0.05575	0.02575	0.06725	0.0625	0.026625	0.0485	0.05825
20010805	2001	8	5	0.060125	0.052875	0.039625	0.03375	0.056625	0.04225	0.046142857	0.0275	NODATA	0.05925	0.053375	0.038625	0.058	0.043125	0.03075	0.03925	0.0585	0.040375	0.023	0.046875	0.037125	0.040625	0.0255	0.024625	0.027625	0.048	0.048875	0.01425	0.053	0.0515	0.05625	0.05825	0.04025	0.049625	0.06525	0.070125	0.045125	0.05775	0.040125	0.043125	0.029625	0.063875	0.04225	0.0255	0.0245	0.06075
20010806	2001	8	6	0.05275	0.044875	0.032875	0.037333333	0.053	0.021625	0.02425	0.027875	NODATA	0.05475	0.032625	0.03925	0.0445	0.057666667	0.03325	0.0335	0.06125	0.029375	0.035	NODATA	0.03325	0.026	0.026125	NODATA	0.058125	0.041625	0.032	0.038875	0.039625	0.02875	0.06925	0.05525	0.019375	0.063625	0.06375	0.049125	0.03175	0.056625	0.027375	0.0315	0.027166667	0.052375	0.0325	0.01525	0.046875	0.03525
20010807	2001	8	7	0.038875	0.054625	0.044375	NODATA	0.0165	0.031875	0.035625	0.02975	NODATA	0.061	0.048875	0.056	0.050875	0.048125	0.02825	0.040125	0.06825	0.057	0.047375	0.02475	0.05	0.043875	0.027875	0.0375	0.024	0.046125	0.046857143	0.03225	0.060625	0.042125	0.072	0.0685	0.04925	0.05325	NODATA	0.0455	0.04325	0.05325	0.033375	0.034125	0.028875	0.02175	0.046875	0.016625	0.015875	0.042625
20010808	2001	8	8	0.099625	0.07075	0.053625	NODATA	0.006875	0.044125	0.049875	0.026375	NODATA	0.100125	0.046625	0.069125	0.048375	0.08125	0.041	0.06475	0.091125	0.038125	0.0305	NODATA	0.06675	0.044125	0.04475	0.040125	0.021375	0.047125	0.038	0.029	0.068875	0.050625	0.080875	0.0705	0.056875	0.0765	0.083	0.053	0.047125	0.051125	0.04925	0.056125	0.059875	0.045875	0.025125	0.020875	0.012625	0.037375
20010809	2001	8	9	0.060875	0.064166667	0.0515	0.0505	0.022625	0.028625	NODATA	0.030625	0.05	0.08925	0.04325	0.055625	0.05725	0.077	0.039125	0.058125	0.099125	0.061875	0.041625	0.049125	0.074125	0.04875	0.046375	NODATA	0.037625	0.041625	0.027	0.029875	0.061875	0.044625	0.068375	0.061375	0.048875	NODATA	0.0755	0.051	0.03825	0.0455	0.040428571	0.049666667	0.036875	0.042	0.0315	0.01675	0.023875	0.022625
20010810	2001	8	10	0.047625	0.050125	0.0545	0.058375	0.022625	0.01775	0.017375	0.047	0.050625	0.068875	0.04075	0.051375	0.066375	0.071125	0.0375	0.047875	0.07425	0.051375	0.0405	0.04525	0.0675	0.046625	0.05125	NODATA	0.042875	0.03375	0.020875	NODATA	0.0485	0.049	0.053	0.064428571	0.05925	0.056625	0.080125	0.03425	0.041375	0.05725	0.051625	0.04825	0.05	0.042125	0.030285714	0.019375	0.0255	0.035375
20010811	2001	8	11	0.058125	0.05875	0.057	0.05375	0.028125	0.03325	0.038375	0.035375	0.046875	0.064875	0.052375	0.068125	0.05275	0.064125	0.041125	0.0495	0.06825	0.054	0.04525	0.0515	0.06475	0.04525	0.043	0.032875	0.0255	0.04675	0.037625	0.031833333	0.036125	0.051	0.064	0.068625	0.05675	0.06	0.063625	0.0495	0.054125	0.038625	0.051	0.05125	0.03775	0.055	0.032125	0.01725	0.023	0.046625
20010812	2001	8	12	0.041625	0.046125	0.038375	0.028375	0.021375	0.03325	0.037	0.05375	0.0445	0.045875	0.037375	0.041125	0.055875	0.041375	0.036125	0.029125	0.048875	0.03775	0.03275	0.03825	0.045	0.02775	0.032125	0.049625	0.027125	0.041375	0.043125	0.0405	0.036625	0.035625	0.048625	0.04325	0.03875	0.046125	0.045	0.0325	0.03525	0.068125	0.033625	0.0335	0.022875	0.056875	0.040875	0.017625	0.026125	0.027375
20010813	2001	8	13	0.02625	0.037125	0.032	0.036125	0.022625	0.03425	0.032625	0.052	0.038125	0.030125	0.0395	0.041375	0.064375	0.039125	0.03925	0.020375	NODATA	NODATA	0.028625	0.036625	0.03375	0.043375	0.05	0.034625	0.045875	0.044375	0.03725	0.057625	0.031625	0.036375	0.0595	NODATA	0.033875	0.044	0.04	0.058625	0.03875	0.07025	0.038625	0.023625	0.02575	0.056714286	0.034	0.01525	0.034625	0.039
20010814	2001	8	14	0.083125	0.060625	0.073125	0.047125	0.035	0.06225	0.063375	0.020125	NODATA	0.085	0.067625	0.072833333	0.078375	0.06275	0.05975	0.055625	0.08325	NODATA	0.037875	0.0665	0.051625	0.075875	0.042625	0.021125	0.041875	0.06775	0.067625	0.02175	0.051125	0.058875	0.070125	NODATA	0.062875	0.06075	0.06825	0.06825	0.060375	0.06925	0.0495	0.064875	0.048	0.063	0.059875	0.01575	0.038875	0.06775
20010815	2001	8	15	0.070625	0.073125	0.064625	0.06575	0.061625	NODATA	0.082125	0.029625	NODATA	0.06725	0.081125	0.083	0.0745	0.075375	0.05825	0.0565	0.072666667	0.05875	0.023625	0.06925	0.074625	0.0565	0.018375	0.036125	0.061375	0.067125	0.07775	0.027	0.062571429	0.07725	0.076875	0.07775	0.057	0.073714286	0.080875	0.05925	NODATA	0.070375	0.042125	0.05275	0.038	0.067875	0.0775	NODATA	0.06675	0.074
20010816	2001	8	16	0.06575	0.061875	0.056875	0.047	0.03575	0.063625	0.07075	0.037	0.04325	0.073	0.06825	0.057125	0.06325	0.069125	0.068375	0.044125	0.071	0.062125	0.045625	0.061375	0.0615	0.070375	0.023125	NODATA	0.051625	0.065625	0.058625	NODATA	0.073375	0.061	0.0685	0.064625	0.055125	0.07325	0.0715	0.052625	0.053125	0.055	0.049375	0.0505	0.049142857	0.054375	0.057	NODATA	0.026	0.057875
20010817	2001	8	17	0.047375	0.055375	0.070875	0.045375	0.036833333	0.042875	0.052125	0.050625	0.04075	0.0605	0.0465	0.056	0.058	0.07375	0.049625	0.058	0.053125	0.05675	0.045875	0.0585	0.064125	0.058	0.052375	0.03625	0.04175	0.055125	0.059875	0.0575	0.045375	0.069	0.0545	0.062285714	0.080125	0.044625	0.057375	0.0495	0.046375	0.054875	0.054875	0.045125	0.03175	0.061	0.054857143	0.01775	0.029428571	0.046625
20010818	2001	8	18	0.0575	0.056375	0.070625	0.0405	0.03675	0.04125	0.04675	0.039	0.031875	0.065125	0.047625	0.05575	0.05875	0.049625	0.057625	0.077125	0.067125	0.055125	0.045625	0.061375	0.045375	0.06425	0.03725	0.02775	0.04525	0.048	0.02775	0.037125	0.032125	0.06825	0.057125	0.05125	0.07975	0.054	0.058875	0.053625	0.0465	0.060625	0.050625	0.074125	0.029875	0.045875	0.0445	0.01425	0.041375	0.020875
20010819	2001	8	19	0.051625	0.05475	0.048	0.043375	0.028625	0.03725	0.0405	0.04	0.037875	0.053875	0.0495	0.053875	0.054125	0.055125	0.0445	0.0485	0.054625	0.055875	0.041875	0.053875	0.05375	0.048625	0.027	0.03525	0.02925	0.043125	0.03175	0.044	0.039125	0.050875	0.0525	0.054875	0.055125	0.051	0.056	0.071	NODATA	0.0465	0.04375	0.046375	0.027125	0.049625	0.033625	0.016125	0.034875	0.027625
20010820	2001	8	20	0.055	0.05325	0.06825	0.056125	0.059875	0.0405	0.046875	0.040875	0.03475	0.0765	0.04775	0.052125	0.06675	0.066125	0.049125	0.06875	0.074	0.051375	0.044375	0.0625	0.061666667	0.049428571	0.037	0.039625	0.0515	0.055375	0.04275	0.042875	0.043875	0.0665	0.04875	0.057	0.06175	0.0535	0.061375	0.050125	0.05275	0.039375	0.0485	0.0645	0.036125	0.06875	0.046	0.012	0.049125	0.061428571
20010821	2001	8	21	0.066125	0.052625	0.072125	0.0665	0.09575	0.05675	0.055	0.051625	0.062375	0.064625	0.056875	0.06225	0.0575	0.06125	0.05675	0.074875	0.058625	0.04825	0.043	0.07	0.06275	NODATA	0.03775	0.05925	0.072	0.058375	0.079142857	0.052875	0.055	0.06325	0.054125	0.053125	0.05825	NODATA	0.05975	0.05775	0.050875	0.061625	0.062125	0.078375	0.0435	0.055125	0.059625	0.014	0.063375	0.036
20010822	2001	8	22	0.074125	0.05775	0.099	0.07475	0.057125	0.07525	0.072375	0.063125	0.055875	0.073875	0.062375	0.076625	0.063375	0.076	0.073625	0.07125	0.071375	0.062833333	0.048833333	0.099875	0.066875	0.07525	0.0405	0.059125	0.0895	0.07575	0.0655	0.055875	0.064625	0.08425	0.06	0.07575	0.07275	0.057875	0.068	0.065125	0.063125	0.067125	0.067	0.070125	0.038125	0.054625	0.0685	NODATA	0.0705	0.060125
20010823	2001	8	23	0.075625	0.064625	0.10375	0.0795	0.079375	0.09	0.102375	0.05625	0.04675	0.09925	0.081375	0.082	0.068625	0.097375	0.0775	0.10825	0.103	0.08575	0.035125	0.0925	0.085	0.091875	0.0465	0.059875	0.0775	0.080125	0.0705	0.0545	0.059375	0.081625	0.0795	0.092285714	0.108125	0.075375	0.09325	0.073875	0.07125	0.059	0.08625	0.09275	0.03675	0.05775	0.063	NODATA	0.064125	0.073
20010824	2001	8	24	0.0635	0.051375	0.0815	0.0735	0.090125	0.071625	0.07225	0.0625	0.071625	0.06475	0.05425	0.064125	0.06275	0.072375	0.082625	0.08575	0.06475	0.0495	0.051625	0.094375	0.065	0.059875	0.05225	0.065375	0.063	0.07775	0.08125	0.063375	0.04875	0.0775	0.054	0.0585	0.064125	0.050875	0.054625	0.07075	0.054	0.059625	0.109875	0.096125	0.0535	0.082125	0.059625	NODATA	0.05975	0.06275
20010825	2001	8	25	0.08225	0.06425	0.06875	0.0625	0.071625	0.07825	0.07925	0.059875	0.047625	0.0815	0.076375	0.072	0.06075	0.07125	0.073	0.0585	0.079	0.059375	0.065	0.0875	0.06875	0.0525	0.075125	0.07325	0.050875	0.073625	0.070125	0.057	0.052125	0.082	0.077	0.069125	0.058875	0.0755	0.094	0.061625	0.05525	0.062375	0.0595	0.0595	0.081625	0.058375	0.0545	NODATA	0.058875	0.05075
20010826	2001	8	26	0.0655	0.066625	0.071625	0.052375	0.034375	0.050125	0.057625	0.052125	0.054625	0.078125	0.07125	0.068875	0.068375	0.080375	0.061875	0.05025	0.080125	0.063125	0.049875	0.072375	0.066375	0.062625	0.06825	0.062625	0.039875	0.052375	0.048375	0.053625	0.0385	0.077625	0.062875	0.0695	0.065625	0.062333333	0.071125	0.065875	0.0515	0.047875	0.05875	0.057625	0.053	0.047375	0.058625	NODATA	0.0445	0.039625
20010827	2001	8	27	0.057	0.043166667	0.06775	0.063	0.029625	0.04275	0.049	0.063	0.06725	0.07925	0.044	0.0575	0.060375	0.0805	0.052625	0.06525	0.088166667	0.057875	0.068714286	0.06275	0.078375	0.057125	0.058375	0.07025	0.047285714	0.037625	0.03775	0.0605	NODATA	0.053375	0.055625	0.04975	0.068625	0.0535	0.066857143	0.062875	0.04825	0.05325	0.05375	0.05525	0.066	0.059875	NODATA	NODATA	0.036125	0.038428571
20010828	2001	8	28	0.054125	0.0395	0.0405	0.061875	0.036	0.037	0.039625	0.053	0.056625	0.069125	0.057833333	NODATA	0.0555	0.069625	0.042125	0.04475	0.081	0.0435	0.071166667	0.04525	0.070625	0.041375	0.061	0.0585	0.037625	0.050375	0.047875	0.06525	0.05625	0.0435	0.057	0.0505	0.0235	0.047625	0.0575	0.048375	0.041125	0.062625	0.052875	0.048875	0.0545	0.056	NODATA	NODATA	0.032625	0.03175
20010829	2001	8	29	0.054375	0.062125	0.052625	0.0535	0.010875	0.022666667	0.02475	0.06075	0.04775	0.07475	0.0675	0.060625	0.05675	0.0655	0.04475	0.05725	0.08	0.057	0.047875	0.05975	0.05725	0.055	0.035	0.0755	0.028	0.04925	0.03325	0.05125	0.037125	0.047625	0.07075	0.068125	0.03875	0.064375	NODATA	0.04725	0.05	0.06425	0.048	0.052125	0.040375	0.0405	0.0435	NODATA	0.021	0.03325
20010830	2001	8	30	0.035375	0.0375	0.027375	0.04675	0.0205	0.02625	0.02375	0.02975	0.040375	0.04475	0.018125	0.032875	0.0545	0.0495	0.0515	0.02425	0.04825	0.03325	0.035875	0.033375	0.037125	0.03125	0.036	0.076375	0.0445	0.03325	0.023875	0.03175	0.04725	0.030625	0.039714286	0.03675	0.0265	0.04675	0.053375	0.02925	0.032875	0.04875	0.054125	0.029875	0.023375	0.02875	NODATA	NODATA	0.02925	0.0215
20010831	2001	8	31	0.032125	0.0135	0.024625	0.0495	0.01	0.02125	0.021	0.058	0.043375	0.04175	0.018625	0.035125	0.039625	0.054625	0.039875	0.041625	0.04275	0.03075	0.040875	0.0325	0.056375	0.027625	0.018125	0.04975	0.026625	0.024625	0.01775	0.056875	0.050375	0.025	0.01875	0.019625	0.02475	0.026	0.0365	0.009625	0.0315	0.016125	0.052125	0.036125	0.026	0.0145	0.0255	0.02075	0.024428571	0.02125
20020701	2002	7	1	0.068125	0.062125	0.06875	0.06325	0.033375	0.07875	0.076375	0.040875	0.040125	0.08125	0.060375	0.063375	0.0885	NODATA	0.0475	0.0585	0.0845	0.060875	0.024875	0.09	0.072625	0.056375	0.029	0.037	0.051625	0.06125	0.0435	0.03825	0.062375	0.06775	0.0715	0.06925	0.06525	0.067	0.069375	0.049	0.05125	0.06175	0.050875	0.05675	0.028625	0.053375	0.05525	0.023	0.05775	0.050857143
20020702	2002	7	2	0.10275	0.055625	NODATA	0.067875	0.020875	0.03725	0.041125	0.039125	0.05725	0.098375	0.06375	0.0635	0.07875	NODATA	NODATA	0.099375	0.092	0.0525	0.025875	0.083	0.072	0.055	0.032125	0.034375	0.034125	0.063	0.05125	0.02825	0.064875	0.082125	0.06975	0.072375	0.079125	0.075375	0.09175	0.048625	0.051625	0.0635	0.078125	0.091875	0.032875	0.070125	0.052125	0.029375	0.0555	0.035875
20020703	2002	7	3	0.086625	0.0455	0.06725	0.081875	0.025	0.05925	0.057375	0.061	0.064375	0.087875	0.07325	0.0815	0.0745	NODATA	NODATA	0.0775	0.08375	0.05325	0.035625	0.0665	0.085142857	0.05125	0.05525	0.0455	0.05375	0.0615	0.049	0.058375	0.089625	0.057125	0.059875	0.065125	0.07675	0.064375	0.089375	0.05825	0.058	0.066	0.09175	0.072	0.046	0.065875	0.056333333	0.025375	0.048875	0.0275
20020704	2002	7	4	0.074625	0.042875	0.080625	0.084625	0.033875	0.0565	0.0565	0.063625	0.0585	0.08675	0.063375	0.074875	0.085	NODATA	NODATA	0.07125	0.08125	0.063625	0.050125	0.09625	0.070625	0.051375	0.045625	0.04225	NODATA	0.0665	0.048125	0.059125	0.08525	0.07625	0.054625	0.07025	0.07675	0.068375	0.084625	0.05975	0.070625	0.07725	0.06025	0.07375	0.056625	0.073625	0.044	0.023375	0.041625	0.042375
20020705	2002	7	5	0.0975	0.036125	0.101	0.08825	0.035375	0.069125	0.07275	0.071875	0.074375	0.08675	0.079375	NODATA	0.077125	NODATA	0.059375	0.078	0.08475	0.063875	0.04125	0.08575	0.08025	0.063875	0.036375	0.034	NODATA	0.06975	0.061625	0.064125	0.076	0.08425	0.060375	0.071125	0.09125	0.066375	0.079625	0.072	0.06	0.06225	0.08525	0.0755	0.05875	0.069625	0.06975	0.021625	0.058375	0.05575
20020706	2002	7	6	0.0795	0.036	0.090125	0.079	0.0565	0.072625	0.064375	0.063375	0.0665	0.0805	0.08675	0.078714286	0.094	NODATA	0.06725	0.07725	0.082	0.053875	0.058125	0.10225	0.073125	NODATA	0.034125	0.0535	NODATA	0.067	0.072125	0.063	0.06175	0.081125	0.065375	0.07225	0.07575	0.07375	0.08975	0.0715	0.066	0.06775	0.074875	0.07525	0.048875	0.072375	0.073375	0.027875	0.05775	0.069
20020707	2002	7	7	0.070125	0.042625	0.060375	0.06925	0.065375	0.071875	0.067	0.046125	0.064125	0.068875	0.076875	0.07225	0.075	NODATA	0.055	0.060625	0.0705	0.061375	0.028	0.074375	0.068625	0.0575	0.028	0.031	NODATA	0.07325	0.061375	0.03225	0.067	0.067875	0.091875	0.09425	0.062625	0.080125	0.084125	0.080625	0.070375	0.069	0.05325	0.055625	0.030125	0.078125	0.06025	0.035375	0.064875	0.05975
20020708	2002	7	8	0.0885	0.0735	0.0715	0.08475	0.04575	0.057	0.0515	0.021	0.041875	0.108625	0.085	NODATA	0.06675	NODATA	0.042875	0.068125	0.10425	0.069	0.018	0.08525	0.068	0.0625	0.03	0.02	NODATA	0.054125	0.066857143	0.019333333	0.080166667	0.08	0.078166667	0.079857143	0.0645	0.078625	0.0915	0.09175	0.07425	0.08075	0.0615	0.064125	0.023125	0.087875	0.054375	0.032125	0.0425	NODATA
20020709	2002	7	9	0.06825	0.078875	0.0595	0.031875	0.03125	0.063125	0.07025	0.020625	0.016375	0.085625	0.091375	NODATA	0.07925	NODATA	0.03375	0.04925	0.0965	0.07	0.01675	0.0615	0.050125	0.069875	0.033875	0.019125	NODATA	0.058	0.05775	0.015375	0.069625	0.05675	0.0875	0.086875	0.07775	0.069375	0.087	0.0815	0.062	0.072375	0.043	0.04025	0.025875	0.084625	0.053375	0.027875	0.040875	0.055125
20020710	2002	7	10	0.0485	0.052	0.06275	0.044	0.041375	0.044375	0.048	0.026875	0.037125	0.070875	0.065	0.054625	0.067125	NODATA	0.046	0.054125	0.078625	0.06425	0.0345	0.055375	0.056625	0.052	0.0305	0.032	NODATA	0.06025	0.0515	0.02225	0.064125	0.05225	0.069875	0.06175	0.071125	0.064	0.070375	0.05925	0.05025	0.051375	0.049	0.041125	0.0385	0.0775	0.0535	0.03175	0.043625	0.069875
20020711	2002	7	11	0.0385	0.05225	0.03975	0.058875	0.064625	0.043875	0.049	0.066125	0.043666667	0.039375	0.057125	0.065625	0.059	NODATA	0.031125	0.047666667	0.037125	0.0645	0.044875	0.050375	0.045625	0.04575	0.026571429	0.04075	NODATA	0.06225	0.050375	0.062625	0.046625	0.061125	0.053875	0.070625	0.043125	0.042625	0.034125	0.06325	0.053	0.063125	0.031625	0.038875	0.03475	0.07175	NODATA	0.019875	0.050625	0.048
20020712	2002	7	12	0.06	0.053	0.048625	0.043625	0.074666667	0.046875	0.052625	0.049125	0.042125	0.063375	NODATA	0.049125	0.061375	NODATA	0.04325	0.050375	0.06425	0.037875	0.028875	0.047125	0.0405	0.038625	0.0185	0.0255	NODATA	0.050625	0.061	0.034875	0.060125	0.050125	0.051125	0.05925	0.05275	0.0645	0.071625	0.07225	0.051125	0.058625	0.047375	0.045875	0.024875	0.054625	0.05025	0.016125	0.0645	NODATA
20020713	2002	7	13	0.05075	0.036375	0.03375	0.045375	0.04375	0.036875	0.039	0.030625	0.0435	0.05125	0.03525	0.042	0.0515	NODATA	0.03	0.03625	0.051375	0.0255	0.033125	0.03125	0.03825	0.033375	0.027285714	0.02125	NODATA	0.036125	0.046875	0.025875	0.045875	0.032	0.032875	0.032375	0.037125	0.04825	0.057625	0.05925	0.04475	0.039375	0.035625	0.03625	0.030125	0.064	0.050875	0.0195	0.054	0.0555
20020714	2002	7	14	0.04925	0.039	0.053875	0.05125	0.040125	0.040375	0.0475	0.05325	0.045125	0.04475	0.048375	0.04725	0.059	NODATA	0.043	0.06125	0.043	0.0505	0.035875	0.050625	0.0295	0.04875	0.018	NODATA	NODATA	0.048625	0.0375	0.043375	0.022375	0.04925	0.04575	0.04425	0.062875	0.04225	0.036375	0.042125	0.039875	0.053	0.053333333	0.054125	0.0325	0.054	0.0445	0.027375	0.037375	0.049
20020715	2002	7	15	0.061375	0.049375	0.066166667	0.06225	0.02175	0.038625	0.045875	0.047625	0.05825	0.06925	NODATA	0.059	0.0755	NODATA	0.04575	0.081875	0.0685	0.052	0.03375	0.0525	0.048625	0.05625	0.024625	0.037625	NODATA	0.057833333	0.0265	NODATA	0.03025	0.061375	0.050625	0.05525	0.06975	0.0525	0.05375	0.0465	0.043625	0.080875	0.05975	0.067142857	0.04325	0.0635	0.039	0.024375	0.031	0.041333333
20020716	2002	7	16	0.075375	0.063	0.072125	0.0615	0.025375	0.0425	0.04775	0.062875	0.07325	0.086	0.0515	0.065625	NODATA	NODATA	0.046125	0.087625	0.09075	0.05025	0.0585	0.05425	0.07525	0.05925	0.046625	0.05675	NODATA	0.059	0.047	0.048375	0.06475	0.06475	0.06925	0.072333333	0.065625	0.071625	0.076375	0.027125	0.052375	0.094	0.07275	0.081375	0.05825	0.045857143	0.036714286	0.019125	0.045	0.031125
20020717	2002	7	17	0.10475	0.0715	0.082	0.095375	0.047125	0.043125	0.037125	0.07725	0.0765	0.103	0.05575	0.069375	0.06925	NODATA	0.050875	0.0985	0.09475	0.057375	0.07825	0.0685	0.07875	0.05375	0.044125	0.066375	NODATA	0.050125	0.042125	0.06125	0.094875	0.071875	0.082142857	0.081625	0.0755	0.07925	0.0955	0.013875	0.052714286	0.052125	0.081	0.1025	0.074142857	0.026428571	0.028875	0.03975	0.058875	0.02375
20020718	2002	7	18	0.084	0.04875	0.056625	0.0575	0.080625	0.031125	0.032875	0.077125	0.06525	0.09875	0.034875	NODATA	0.0405	NODATA	0.03625	NODATA	0.119625	0.037875	0.059714286	0.044875	0.094625	0.03975	0.059875	0.06825	0.062	0.04175	0.041666667	0.05875	0.086375	0.04725	0.042	0.046	0.050125	0.046375	0.066125	0.040125	NODATA	0.03875	0.064375	NODATA	0.07225	0.037625	0.0325	0.03325	0.06525	0.032
20020719	2002	7	19	0.039125	0.04825	0.050125	0.05475	0.062428571	0.0375	0.040125	0.072875	0.05925	0.0655	0.054875	NODATA	0.05675	NODATA	0.04375	0.059	0.06725	0.0545	0.06375	0.04325	0.056125	0.058375	0.030375	NODATA	0.062125	0.04525	0.050875	0.060375	0.062125	0.0445	0.048	0.059875	0.057875	0.05725	0.053	0.03325	NODATA	0.0595	0.044875	0.048625	0.054875	0.033375	0.043875	0.026125	0.072625	0.0395
20020720	2002	7	20	0.0635	0.050125	0.070375	0.05975	0.056125	0.045	0.041	0.04875	0.05025	0.064	0.066875	NODATA	0.069	NODATA	0.045	0.078	0.065125	0.048625	0.061875	0.054875	0.069625	0.059	0.02425	0.0485	0.07425	0.057	0.039625	0.041714286	0.063	0.067875	0.060625	0.058875	0.068125	0.0585	0.06225	0.046	0.05125	0.067125	0.063	0.05975	0.041125	0.050125	0.048125	0.025	0.069125	0.049375
20020721	2002	7	21	0.071875	0.04425	0.078	0.0585	0.05225	0.04575	0.046625	0.04775	0.054375	0.072875	0.061625	NODATA	0.059375	NODATA	0.047375	0.0595	0.072625	0.05675	0.052625	0.067875	0.0715	0.052125	0.033125	0.034375	0.059	0.056375	0.0425	0.0445	0.055	0.06625	0.063375	0.07225	0.0695	0.063125	0.079625	0.040875	0.0605	0.068625	0.067625	0.06775	0.044875	0.055	0.03525	0.023625	0.0415	0.056
20020722	2002	7	22	0.057375	0.074285714	0.074	0.053875	0.052	0.05025	0.05825	0.06225	0.038875	0.0635	0.087625	NODATA	0.06725	NODATA	0.05125	0.064875	0.064	0.06325	0.04075	0.085625	0.0525	0.056875	0.0215	0.03925	0.048875	0.048125	0.033	NODATA	NODATA	0.084375	0.0725	0.067375	0.06075	0.09075	0.07425	0.04475	0.067375	0.04125	0.056625	0.06975	0.027375	0.030625	NODATA	NODATA	0.055625	0.056428571
20020723	2002	7	23	0.044125	0.060375	0.07675	0.044	0.041857143	0.042875	0.052625	0.045	0.0215	0.058875	0.066	0.062	0.063375	NODATA	0.055	0.064875	0.061875	0.059375	0.0295	0.067333333	0.0535	0.05425	0.033375	0.027125	0.07575	0.055125	0.045625	0.039166667	0.042375	0.079375	0.079125	0.0845	NODATA	0.065375	0.06325	0.056125	0.053125	0.036	0.051	0.057875	0.023666667	0.035625	0.047625	0.020125	0.059666667	0.044875
20020724	2002	7	24	0.054875	0.054375	0.04075	0.06575	0.056875	0.043	0.046625	0.04225	0.030625	0.062	0.06025	0.068	0.05625	NODATA	0.059625	0.058625	0.06275	0.0465	0.022125	0.048625	0.04875	0.071	0.032375	0.045333333	0.048	0.053	0.043375	0.037875	0.040625	0.048375	0.067875	0.061	0.04325	0.063	0.06525	0.055625	0.049875	0.05925	0.07	0.05225	0.021375	0.05	NODATA	0.021125	0.041875	0.047875
20020725	2002	7	25	0.052	0.0505	0.048375	0.0545	0.048	0.038625	0.047625	0.056375	NODATA	0.051	0.0665	0.0575	0.0655	NODATA	0.0485	0.05425	0.056875	0.065875	0.028125	0.04775	0.0655	0.0595	0.02975	0.039875	0.060125	0.04425	0.058625	0.04625	0.0435	0.054	0.0525	0.05725	0.04725	0.06525	0.05325	0.05425	0.051875	0.0775	0.063625	0.049625	0.0215	0.078	0.04675	0.024	NODATA	0.05425
20020726	2002	7	26	0.050625	0.052625	0.04625	0.052125	0.037	0.0565	0.064875	0.050625	0.038875	0.06175	0.051625	0.057875	0.0595	NODATA	0.024875	0.0495	0.073375	0.053875	0.030375	0.042375	0.052625	0.049375	0.02725	0.05125	0.038875	0.04975	0.051375	NODATA	0.050125	0.04725	0.064375	0.067875	0.044875	0.062	0.06425	0.04875	0.04325	0.053	0.036	0.04475	0.023875	0.055625	0.025857143	0.0155	0.049	0.043166667
20020727	2002	7	27	0.063625	0.0685	0.047	0.057375	0.031625	0.0315	0.038	0.035375	0.032375	0.080625	0.060375	0.056625	0.053125	NODATA	0.023875	0.052	0.0715	0.054125	0.031625	0.04475	0.06575	0.050375	0.026	0.0425	0.0305	0.04	0.02825	0.046875	0.0515	0.042	0.063125	0.06475	0.06175	0.05725	0.06575	0.030375	0.05275	0.047375	0.039875	0.052	0.024	0.041	0.01675	0.0175	0.033	0.02425
20020728	2002	7	28	0.05825	0.049875	0.04275	0.039	0.028875	0.04	0.04375	0.02925	0.03575	0.074875	0.0445	0.03875	0.044625	NODATA	0.023875	0.0525	0.072375	0.0505	0.03625	0.039625	0.061875	0.04825	0.026	0.037875	0.024625	0.037125	0.0265	0.03325	0.0605	0.042125	0.046875	0.0445	0.054625	0.046875	0.0545	0.025375	0.0355	0.039625	0.034375	0.0445	0.026375	0.03125	0.018	0.0175	0.026125	0.023
20020729	2002	7	29	0.0575	0.05225	0.04975	0.054	0.017125	0.033375	0.03875	0.050375	0.041375	0.080125	0.047	0.038875	0.04325	NODATA	0.024375	0.06275	0.092375	0.049625	0.040142857	0.041125	0.069	0.044375	0.033	0.042375	NODATA	0.03475	0.026714286	0.036625	0.05825	0.03575	0.057	0.05725	0.057125	0.048625	0.060875	0.0335	0.036625	0.038125	0.04175	0.049	0.033	0.025125	0.018125	0.027125	0.0235	0.0245
20020730	2002	7	30	0.052375	0.0445	0.0485	0.056	0.017875	0.056	0.0565	0.027	0.05225	0.05825	0.037625	0.03625	0.054375	NODATA	0.038125	0.05275	0.06275	0.044125	0.05575	0.038	0.061	0.05175	0.02875	0.042125	NODATA	0.047625	0.03375	0.02575	0.061	0.046375	0.0465	0.051875	0.056	0.05	0.046625	0.03525	0.039875	0.057125	0.040125	0.045625	0.03475	0.03475	0.0165	0.016625	0.034375	0.027125
20020731	2002	7	31	0.078625	0.064	0.06275	0.052375	0.032285714	0.03275	0.03525	0.042125	0.060125	0.075375	0.047125	NODATA	0.074625	NODATA	0.041625	0.06525	0.0745	0.041125	0.053	0.04925	0.065625	0.05475	0.03975	0.03525	NODATA	0.050428571	0.04475	0.030375	0.069875	0.051375	0.06675	0.05975	0.046875	0.0615	0.067875	0.033	0.045625	0.065875	0.064	0.065	0.054	0.028625	0.0215	0.020125	0.033875	0.0515
20020801	2002	8	1	0.07625	0.0775	NODATA	0.083	0.042875	0.04425	0.044	0.063875	0.041875	0.072375	0.083875	0.086375	0.078875	NODATA	0.05575	0.0755	0.073125	0.062625	0.03475	0.08475	0.06375	0.06675	0.0265	0.04125	NODATA	0.05675	0.032125	0.05375	0.08125	0.075	0.060625	0.080166667	0.078125	0.07	0.086125	0.050375	NODATA	0.07	0.067625	0.07125	0.047625	0.093875	0.019625	0.067625	0.039125	0.0575
20020802	2002	8	2	0.0855	0.071	0.07625	0.080875	0.04825	0.078	0.07775	0.048625	0.05775	0.077375	0.0815	0.088875	0.080375	NODATA	0.061875	0.068375	0.08775	0.0655	0.0415	0.094666667	0.069875	0.063625	0.026625	0.050375	NODATA	0.07325	0.048125	0.046125	0.05325	0.085875	0.072375	0.075	0.08	0.083875	0.0935	0.054875	0.075	0.091875	0.0715	0.063875	NODATA	0.063857143	0.033875	0.0345	0.053	0.0475
20020803	2002	8	3	0.0565	0.07775	0.060125	0.0525	0.065	0.078625	0.08	0.04625	0.03875	0.05425	0.0805	0.07575	0.079	NODATA	0.05825	0.053875	0.053375	0.065625	0.0445	0.077625	0.050875	0.0615	0.02075	0.0385	NODATA	0.07625	0.063375	0.03525	0.042375	0.069125	0.07475	0.080375	0.06325	0.078125	0.076625	0.058125	0.068125	0.070375	0.053375	0.052125	0.035	0.085625	0.0405	0.019875	0.056375	0.067875
20020804	2002	8	4	0.051625	0.06625	0.05975	0.045875	0.048125	0.064875	0.06375	0.039	0.028	0.0515	0.084875	0.065875	0.066625	NODATA	0.04475	0.051625	0.0525	0.0545	0.0345	0.076625	0.038875	0.059	0.02225	0.022375	NODATA	0.069	0.045	0.036375	0.037875	0.05925	0.070375	0.078375	0.06375	0.06075	0.064875	0.06575	0.060125	0.08025	0.045125	0.049	0.034	0.080875	0.0275	0.019	0.03775	0.056875
20020805	2002	8	5	0.084875	0.07175	0.099625	0.055875	0.03325	0.056125	0.053625	0.0365	0.031	0.081	0.0705	0.06825	0.0875	NODATA	0.045125	0.085625	0.081375	NODATA	0.05075	0.0745	0.056	0.065125	0.042125	0.02625	NODATA	0.075125	0.031625	0.030375	0.045714286	0.078625	0.072375	NODATA	0.068625	0.066	0.078375	0.060375	0.05675	0.068125	0.064875	0.09	0.045875	0.0685	0.0155	0.038625	0.034625	0.0415
20020806	2002	8	6	NODATA	0.063375	0.080875	0.071625	0.020375	0.0665	0.073125	0.0765	0.071625	0.0655	0.06275	0.073	0.07	NODATA	0.065625	0.090375	0.068	0.062	0.058857143	0.090375	0.083625	0.070875	0.023625	0.050375	NODATA	0.069875	0.039	0.060125	0.055125	0.0805	0.063375	0.062125	0.072875	0.05825	NODATA	0.065625	0.066375	0.050625	0.09375	0.093875	0.06775	0.069428571	0.0325	0.054625	0.047375	0.042833333
20020807	2002	8	7	0.065	0.07175	0.08275	0.070125	0.0545	0.080125	0.082	0.05975	NODATA	0.066125	0.083	0.07475	0.085375	NODATA	0.059	0.0715	0.065875	0.063125	0.04275	0.092375	0.064	0.080875	0.043125	0.0485	0.05925	0.078625	0.063125	0.052333333	0.043625	0.08325	0.062125	0.070875	0.074875	0.057875	0.059625	0.067625	0.068625	0.0435	0.071	0.067	0.0545	0.063625	0.043833333	0.041875	0.0745	NODATA
20020808	2002	8	8	0.071	0.085875	0.10725	0.066625	0.07	0.088375	0.08425	0.063	0.056	0.073	0.10275	0.0855	0.10225	NODATA	0.0645	0.083875	0.07675	0.076625	0.049375	0.086125	0.0685	0.085625	0.05275	0.0545	0.066	0.092125	0.057625	0.055	0.05825	0.100875	0.06975	0.084142857	0.089625	0.070875	0.06975	0.073375	0.07775	0.060875	0.074875	0.080625	0.04075	0.0735	0.037625	0.055625	0.056375	0.07975
20020809	2002	8	9	0.09425	0.080625	0.088375	0.074875	0.0635	0.044375	0.0485	0.0615	0.065875	0.090125	0.112125	0.08025	0.0845	NODATA	0.066875	0.080625	0.08575	0.09	0.036375	0.08225	0.07225	0.096125	0.045375	0.039375	0.072125	0.074875	0.068285714	0.0505	0.066625	0.101375	0.10175	0.10075	0.08125	0.09925	0.093125	0.0745	0.084	0.0685	0.07275	0.081375	0.039625	0.06775	0.048125	0.04	0.067	0.066125
20020810	2002	8	10	0.09375	0.09	0.080125	0.080875	0.059	0.0725	0.07275	0.050875	0.05375	0.095	0.087875	0.08175	0.080625	NODATA	0.062875	0.0765	0.096375	0.08025	0.041125	0.087	0.081625	0.08725	0.040375	0.043875	0.067375	0.073625	0.0645	0.039375	0.077125	0.0965	0.0955	0.08825	0.076875	0.089875	0.087625	0.06475	0.078	0.07225	0.071625	0.072	0.042125	0.070625	0.04225	0.037	0.064375	0.068625
20020811	2002	8	11	0.08925	0.097625	0.08125	0.0785	0.040375	0.06625	0.0705	0.041	0.060625	0.095625	0.09975	0.08125	0.091375	NODATA	0.05575	0.07375	0.107125	0.081625	0.036875	0.074625	0.08175	0.0805	0.033714286	0.044375	0.045125	0.072375	0.042375	0.0365	0.079125	0.093875	0.08775	0.101	0.079375	0.088	0.090375	0.065125	0.08	0.049875	0.06425	0.0725	0.035375	0.07025	0.0295	0.0355	0.041875	0.04775
20020812	2002	8	12	0.083875	0.094	0.07425	0.07	0.038125	0.056125	0.053375	0.035875	0.067125	0.103625	0.08575	0.087125	0.086875	NODATA	0.058875	0.067875	0.1175	0.093125	0.028375	0.062125	0.080625	0.087125	0.03725	0.023	0.040875	0.057125	0.022875	0.03075	0.086	0.07425	0.079	0.091	0.08175	0.09375	0.097125	0.04275	0.084833333	0.061428571	0.06075	0.07175	0.038857143	0.036833333	0.029875	0.02575	0.047375	0.046571429
20020813	2002	8	13	0.073125	0.09075	0.0635	0.051	0.03025	0.052	0.066625	0.032375	0.039125	0.081875	0.082	0.069375	0.094	NODATA	0.05275	0.06775	0.085125	0.073125	0.024875	0.067125	0.069625	0.08475	0.02825	0.03175	0.042875	0.066	0.03475	0.029	0.085125	0.08175	0.093125	0.0775	0.056625	0.092125	0.08575	0.032625	0.076166667	0.050125	0.046166667	0.0755	0.02825	0.038375	0.0285	0.02375	0.041375	0.03075
20020814	2002	8	14	0.041625	0.059625	0.052875	0.040625	0.016	0.042	0.041625	0.02525	0.02725	0.04675	0.054375	0.048571429	0.05875	NODATA	0.043142857	0.049125	NODATA	0.072125	0.02175	0.043375	0.032625	0.058625	0.03075	0.04175	0.036375	0.043125	0.01875	0.020875	0.04025	0.052625	0.087125	0.068625	0.06025	0.061875	0.044625	0.05375	NODATA	0.030166667	0.056875	0.051125	0.0245	0.030125	0.025625	0.02025	0.0385	0.023125
20020815	2002	8	15	0.039625	0.042333333	0.04025	0.036125	0.015875	0.04175	NODATA	0.01975	0.02375	0.052833333	0.0445	0.05375	0.055625	NODATA	0.032571429	0.042375	0.056625	0.064125	0.01725	0.041125	0.036166667	0.049375	0.027125	0.0215	0.028375	0.043875	NODATA	NODATA	0.0275	0.044125	0.059375	0.05375	0.04375	0.049375	0.045875	0.0275	NODATA	0.04	0.039875	0.039125	0.018375	0.0245	0.023	0.028125	0.02575	0.024625
20020816	2002	8	16	0.02975	0.034875	0.0475	0.03175	0.0245	0.032875	0.045875	0.02	0.022	0.03725	0.055125	0.050875	0.04625	NODATA	0.0355	0.04575	0.04575	0.051125	0.02025	0.040125	0.026428571	0.04625	0.02875	0.024	0.02525	0.048125	0.02	0.019875	NODATA	0.045875	0.043875	0.042375	0.047625	0.045	0.0445	0.0255	NODATA	0.035875	0.0315	0.041125	0.02225	0.01925	0.027	0.0295	0.019	0.02475
20020817	2002	8	17	0.03375	0.034	0.0445	0.0375	0.03075	0.031125	0.038375	0.020875	0.022875	0.0355	0.03225	0.03925	0.04125	NODATA	0.036	0.039	0.040125	0.030375	0.01875	0.034875	0.02975	0.032875	0.028625	0.033	0.03225	0.026375	0.020875	0.01725	0.045	0.032625	0.038625	0.040125	0.037875	0.0405	0.04175	0.025625	NODATA	0.031375	0.03925	0.03475	0.01775	0.029375	0.034625	0.018875	0.032125	0.02675
20020818	2002	8	18	0.0435	0.037875	0.047625	0.047875	0.067	0.02725	0.025	0.039875	0.038875	0.052125	0.03975	0.03325	0.035625	NODATA	0.033125	0.055	0.05675	0.03025	0.035375	0.040875	0.046375	0.032	0.0265	0.042125	0.039875	0.03425	0.032	0.0425	0.052375	0.03625	0.043625	0.048125	0.05025	0.045375	0.047375	0.041375	NODATA	0.039375	0.0515	0.04775	0.024625	0.036875	0.037875	0.01975	0.037625	0.021125
20020819	2002	8	19	0.054375	0.039375	0.050875	0.054875	0.03775	0.023375	0.02625	0.034625	0.058	0.060375	0.04525	0.041125	0.049875	NODATA	NODATA	0.0675	0.05875	0.0345	0.043714286	0.050625	0.05225	0.04475	0.0395	0.029875	0.04525	0.04	0.033	0.030666667	0.06125	0.05175	0.03975	0.036625	0.0405	0.043375	0.051	0.046125	0.03525	0.038625	0.056375	0.067125	0.03175	0.042	0.028375	0.026833333	0.043625	NODATA
20020820	2002	8	20	0.0675	0.057375	0.068375	0.06825	0.05125	0.041375	0.045	0.038625	0.052125	0.062875	0.071875	0.052375	0.072125	NODATA	0.04625	0.069375	0.065	0.045125	0.026	0.0565	0.076125	0.067375	0.034	0.024833333	0.0655	0.042	0.03425	0.02525	0.062375	0.047625	0.06025	0.053375	0.057	0.05825	0.06625	0.041	NODATA	0.059125	0.066125	0.0765	0.0365	0.051625	0.043625	0.024125	0.044875	0.042
20020821	2002	8	21	0.082375	0.084625	NODATA	0.06075	0.065875	0.089125	0.078	0.046625	0.046	0.081	0.093142857	0.09075	0.07425	NODATA	0.058875	0.075875	0.079375	0.077375	0.039625	0.08225	0.070125	0.06925	0.035	0.037375	0.038	0.07375	0.049625	0.039833333	0.061125	0.08325	0.083625	0.093375	0.070125	0.080375	0.091375	0.045375	0.077	0.0655	0.0635	0.075375	0.033	0.071125	0.06475	0.037375	0.04025	0.050125
20020822	2002	8	22	0.066375	0.08075	0.059125	0.05625	0.01925	0.043	0.056875	0.03475	0.028	0.079625	0.085625	0.08025	0.083142857	NODATA	0.0615	NODATA	0.089375	NODATA	0.03125	0.055375	0.059625	0.072	0.043875	0.039875	0.030625	0.055	0.03175	0.027375	0.069125	0.06775	0.088625	0.088625	0.05775	0.072625	0.067875	0.055875	NODATA	0.071	0.056875	0.048875	0.028285714	0.06575	0.0325	0.026125	0.03725	0.061875
20020823	2002	8	23	0.0765	0.07575	0.076	0.069	0.024625	0.04275	0.046875	0.047625	0.05175	0.09675	0.063	0.069	0.07075	NODATA	0.057125	NODATA	0.1055	0.068875	0.029	0.058875	0.0885	0.067	0.049375	0.043875	0.034	0.038125	0.04975	0.043375	0.0875	0.06025	0.077375	0.080875	0.071375	0.0775	0.084625	0.041	NODATA	0.047375	0.08125	0.078375	0.024125	0.030125	0.035875	0.021875	0.048125	NODATA
20020824	2002	8	24	0.065625	0.041375	0.0515	0.05775	0.038	0.04075	0.049375	0.056625	0.066	0.0645	0.05625	0.050625	0.0615	NODATA	0.0485	NODATA	0.06775	0.057875	0.047625	0.0475	NODATA	0.060625	0.048875	0.05325	0.053125	0.05925	0.03475	0.045625	0.081375	0.0525	0.051375	0.057	0.06425	0.046	0.05425	0.039875	0.048875	0.056625	0.05725	0.0535	0.055875	0.047	0.04125	0.057375	0.052875	0.050625
20020825	2002	8	25	0.06175	0.043125	0.057875	0.0425	0.043875	0.03725	0.04175	0.038125	0.049375	0.061125	0.051875	NODATA	0.06725	NODATA	0.05175	NODATA	0.060875	0.040625	0.056	0.053375	0.059875	0.056	0.0415	0.04025	0.046625	0.051375	0.0405	0.0445	0.06075	0.05525	0.058	0.05	0.05575	0.056875	0.05025	0.050875	NODATA	0.05275	0.056625	0.059125	0.0585	0.0525	0.041666667	0.062375	0.0625	0.046875
20020826	2002	8	26	0.050125	0.04625	0.0555	0.060125	0.05	0.050625	0.053875	0.0285	0.036125	0.052	0.05625	0.066125	NODATA	NODATA	0.060125	NODATA	0.051	0.054625	0.052875	0.06475	0.05525	0.059625	0.03025	0.026625	0.0545	0.052375	0.043375	0.028333333	0.042625	0.072875	0.043125	0.055571429	0.06475	0.048375	0.049	0.047625	NODATA	0.05275	0.05475	0.057	0.04725	0.055375	0.043375	0.04475	0.043125	NODATA
20020827	2002	8	27	0.0345	0.04925	0.054375	0.05225	0.062	0.05925	0.059375	0.041625	0.030125	0.034875	0.06375	0.063	NODATA	NODATA	0.045375	0.051857143	0.036875	0.056	0.036857143	0.058125	0.034875	0.05025	0.028857143	0.029125	0.068125	0.056	0.0605	0.034857143	0.039625	0.05725	0.052125	0.066428571	0.058375	0.044375	NODATA	0.060125	NODATA	0.053125	0.043125	0.0485	0.034	0.07	0.061	0.0285	0.063142857	NODATA
20020828	2002	8	28	0.022375	0.04725	0.048375	0.0385	0.057875	0.047875	0.045375	0.038	0.030375	0.025625	NODATA	0.049625	NODATA	NODATA	0.045625	0.044875	0.0275	0.0465	0.033375	0.053625	NODATA	0.043	0.027	0.039	0.06375	0.05275	0.0595	0.032714286	0.025875	0.057625	0.052625	0.060375	0.0515	0.044375	0.033625	0.062625	NODATA	0.056875	0.034875	0.04475	0.036625	0.063375	0.0645	0.0275	0.076125	0.071875
20020829	2002	8	29	0.022125	0.0395	0.039375	0.034625	0.0585	0.04875	0.049875	0.034375	0.026166667	0.02875	0.056	0.03425	NODATA	NODATA	0.040875	0.040875	0.028625	0.043875	0.029125	0.043375	0.018125	0.035875	0.031875	0.032666667	0.07525	0.056375	0.059571429	0.02525	0.02125	0.044	0.052857143	0.0555	0.043375	0.033375	0.022	0.068875	0.042333333	0.0635	0.035	0.04025	0.03175	0.06525	0.0545	0.028714286	0.05225	0.066
20020830	2002	8	30	0.01325	0.036	0.026375	0.022625	0.05175	0.051625	0.05275	0.024375	0.022125	0.014625	0.053	NODATA	NODATA	NODATA	0.030875	0.026125	0.01575	0.032125	0.020375	0.029375	0.025625	0.035375	0.030375	0.02	0.05375	0.04525	0.046375	0.019375	0.02525	0.033375	0.0455	0.056	0.028	0.034125	0.019125	0.064875	0.037375	0.0575	0.026125	0.022625	0.024	0.060875	0.045125	0.025875	0.038	0.056
20020831	2002	8	31	0.01375	0.029625	0.023	0.015	0.044625	0.043	0.04625	0.016875	0.014125	0.015125	0.0495	NODATA	NODATA	NODATA	0.0275	0.027375	0.017	0.027125	0.019375	0.02625	0.016875	0.028	0.02775	0.019375	0.04025	0.043	0.03125	0.0135	0.027	0.0275	0.038625	0.0535	0.025625	0.024625	0.01625	0.062625	0.02925	0.054125	0.023875	0.02525	0.0185	0.0535	0.034875	0.0215	0.0285	0.05875
20030701	2003	7	1	0.010125	0.0035	0.012	0.018375	0.028125	0.014875	0.013875	0.0215	0.023	0.010625	0.017625	0.016875	0.031375	NODATA	0.0185	0.017625	0.01325	0.014875	0.02125	0.0185	0.01975	0.021625	0.02	0.034625	0.052	0.020375	0.0255	0.023	0.04925	0.01325	0.018625	0.01225	0.008125	0.018166667	0.016375	0.034875	0.017571429	0.0235	0.021125	0.013875	0.0235	NODATA	0.022125	NODATA	0.036125	0.030375
20030702	2003	7	2	0.019375	0.003375	0.030125	0.0335	0.058375	0.03375	0.028625	0.01775	0.020625	0.023375	0.026375	0.026875	0.036125	NODATA	0.03075	0.032	0.022571429	0.024375	0.047	0.028	0.027666667	0.027375	0.026375	0.022375	0.058625	0.034375	0.045375	0.018875	0.03	0.029125	0.02125	0.0205	0.03075	0.01775	0.024125	0.049625	0.022875	0.045	0.0335	0.03025	0.03025	0.05075	0.031375	0.020875	0.045	0.045625
20030703	2003	7	3	0.037875	0.025	0.065	0.04675	0.047625	0.071375	0.05825	0.021125	0.034375	0.0455	0.053375	0.04475	0.056	NODATA	0.055	0.07375	0.049875	0.046125	0.028375	0.049625	0.043375	0.05775	0.021125	0.01625	0.034125	0.0605	0.0535	0.018	0.038625	0.068875	0.048	0.064625	0.056625	0.049	0.040375	0.065875	0.042625	0.070625	0.051125	0.071	0.021875	0.07	0.038142857	0.017375	0.040375	0.059
20030704	2003	7	4	0.062125	0.032125	0.043625	0.03675	0.02425	0.04375	0.04475	0.02525	0.032125	0.0655	0.063125	0.06225	0.066125	NODATA	0.029125	0.0385	0.069	0.059	0.0345	0.036875	0.054	0.054	0.028875	0.029375	0.026875	0.049	0.0445	0.028625	0.06475	0.059625	0.075	0.09025	0.0445	0.055625	0.059125	0.055875	0.055875	0.057625	0.03825	NODATA	0.025875	0.05625	0.0365	0.024375	0.023375	0.049375
20030705	2003	7	5	0.026125	0.02475	0.024625	0.02	0.01625	0.024625	0.025625	0.03225	0.02825	0.030375	0.037125	0.03525	0.049125	NODATA	0.026125	0.0245	0.035625	0.03275	0.020125	0.02325	0.029125	0.025625	0.02675	0.033625	0.020375	0.03525	0.024	0.026875	0.0405	0.027625	0.06625	0.047625	0.02275	0.04625	0.03625	0.034625	0.032	0.046125	0.02775	0.023	0.020375	0.053375	0.0225	0.02125	0.01875	0.0255
20030706	2003	7	6	0.02075	0.010125	0.025375	0.0265	0.0265	0.024	0.026	0.016625	0.018125	0.02575	0.026	0.031	0.03375	NODATA	0.02675	0.022875	0.03275	0.031875	0.018125	0.0205	0.0355	0.02275	0.024	0.025375	0.030375	0.023	0.024	0.012875	0.03975	0.02525	0.03625	0.036375	0.02875	0.027125	0.03325	0.03525	0.02675	0.03325	0.037125	0.020875	0.0185	0.037875	0.02675	0.0255	0.0285	0.025375
20030707	2003	7	7	0.0215	0.021	0.0445	0.02675	0.030625	0.037	0.040625	0.0335	0.020375	0.027375	0.03225	0.033875	0.045375	NODATA	0.029875	0.050125	0.038125	0.026125	0.017875	0.031	0.036125	0.034375	0.032125	0.05	0.022125	0.03425	0.04275	0.026125	0.043	0.0345	0.043	0.043875	0.037625	0.035125	0.032875	NODATA	0.022375	0.035875	0.030625	0.04625	0.021125	0.033	0.0295	0.022375	0.019875	0.034857143
20030708	2003	7	8	0.04675	0.041125	0.064375	0.045	0.035	0.031375	0.0335	0.05	0.0375	0.058875	0.038625	0.037	0.04525	NODATA	0.02925	0.072	0.06675	0.04625	NODATA	0.048875	0.053	0.051125	0.019875	0.051625	0.0225	0.0355	0.0305	0.056	0.058375	0.050125	0.04975	0.05925	0.06075	0.045	0.050625	0.042625	0.027375	0.036375	0.048833333	0.06	0.021625	0.047125	0.019125	0.02125	0.02375	0.042625
20030709	2003	7	9	0.046571429	0.029	0.04375	0.04775	0.027125	0.029125	0.036	0.039375	0.042142857	0.057	0.040875	0.0355	0.044625	NODATA	0.036	0.047625	0.060875	0.041625	0.050625	0.040666667	0.050625	0.042	0.0315	0.04575	0.029625	0.03375	0.05175	0.04275	0.0625	0.036375	0.038	0.039285714	0.04925	0.037875	0.047125	0.0395	NODATA	0.0375	0.036625	0.04125	0.01625	0.045875	0.030625	NODATA	0.02675	0.033875
20030710	2003	7	10	0.03225	0.02625	0.0225	0.042625	0.02025	0.024375	0.027333333	0.047875	0.031875	0.041142857	0.033875	0.0325	0.048125	NODATA	0.03525	0.028375	0.045	0.0245	0.036875	0.028875	0.058142857	0.0355	0.037	0.03825	0.054625	0.032625	0.019857143	0.04275	0.055875	0.02175	0.0355	0.034875	0.017625	0.039875	0.0495	0.034	NODATA	0.032375	0.03575	0.03425	0.0235	0.049	0.025714286	NODATA	0.040875	0.025375
20030711	2003	7	11	0.034625	0.03125	0.0435	0.03275	0.017125	0.026125	0.028	0.043	0.035625	0.04575	0.049375	0.041857143	0.056875	NODATA	0.039375	0.042375	0.048857143	0.041375	0.029875	0.037875	0.048428571	0.041375	0.02425	0.047125	0.03275	0.04925	0.034	0.037625	0.0535	0.038625	0.045125	0.04875	0.04275	0.044625	0.048625	0.068	0.040375	0.043625	0.037875	0.04025	0.023285714	0.059125	0.027125	0.01725	0.033875	0.049875
20030712	2003	7	12	0.06325	0.0515	0.06825	0.052375	0.039	0.042	0.046125	0.03625	0.0355	0.069125	0.064125	0.06225	0.052	NODATA	0.038875	0.06	0.074	0.057125	0.02275	0.05075	0.058125	0.058375	0.029125	0.02825	0.052	0.063125	0.058875	0.031625	0.054375	0.052625	0.055875	0.05925	0.07625	0.058125	NODATA	0.05175	0.04625	0.047625	0.054	0.0525	0.022375	0.057625	0.04725	NODATA	0.03825	0.0535
20030713	2003	7	13	0.0465	0.036875	0.06025	0.0365	0.045625	0.043875	0.047125	0.0255	0.02675	0.046125	0.0525	0.05175	0.05925	NODATA	0.036	0.0485	0.046375	0.048375	0.022875	0.04975	0.040125	0.048125	0.0285	0.019125	0.0275	0.053375	0.052875	0.019125	0.037125	0.0645	0.060625	0.05725	0.0705	0.046875	0.048	0.05325	0.044	0.046125	0.03225	0.049875	0.024875	0.04975	0.0455	NODATA	0.030125	0.050125
20030714	2003	7	14	0.041	0.04375	0.0515	0.042125	NODATA	0.047125	0.055	0.021875	0.01975	0.048875	0.05575	0.047375	0.0535	NODATA	0.03625	0.052625	0.058875	0.0455	0.024857143	0.04125	0.040333333	0.042875	0.02375	0.034666667	0.022714286	0.049375	0.040375	NODATA	0.026625	0.046875	0.064875	0.062375	0.047875	0.0525	0.0625	0.0465	0.03775	0.053625	0.030625	0.04775	0.024875	0.06375	0.03325	NODATA	0.02375	0.039857143
20030715	2003	7	15	0.044625	0.051875	0.051	0.05375	0.02825	0.04575	0.04975	0.038	0.039	0.06175	NODATA	0.046333333	0.05775	NODATA	0.055375	0.0515	0.05875	0.0585	0.033	0.050125	0.04425	0.050375	0.0365	0.038875	0.025375	0.041375	0.0385	0.0295	NODATA	0.053875	0.064625	0.059375	0.07225	0.058833333	0.0585	0.033625	0.0465	0.048875	0.046428571	0.047375	0.026625	0.046	0.036375	NODATA	0.02825	0.02625
20030716	2003	7	16	0.04625	0.03625	0.048	0.0475	0.058375	0.0295	0.031375	0.049125	0.045375	0.05725	0.040625	0.039625	0.062625	NODATA	0.042625	0.057125	0.061	0.03375	0.03125	0.036375	0.05325	0.039666667	0.040375	0.041375	0.035875	0.041875	0.039	NODATA	NODATA	0.036	0.035125	0.044125	0.0485	0.046	0.0625	0.0525	NODATA	0.059875	0.05925	0.057	0.030625	0.067875	0.033625	NODATA	0.049625	0.029375
20030717	2003	7	17	0.081625	0.051125	0.084875	0.047625	0.028625	0.06325	0.06425	0.057	0.05075	0.078125	0.061125	0.083375	0.0735	NODATA	0.0455	0.0785	0.079	0.05975	0.03375	0.06525	0.060285714	0.0815	0.04325	0.0545	0.05725	0.065571429	0.046375	0.050625	0.05175	0.07775	0.06475	0.06625	0.071375	0.06475	0.09025	0.0505	0.05725	0.09675	0.065125	0.082625	NODATA	0.0775	0.04325	0.021625	0.049875	0.043
20030718	2003	7	18	0.055375	0.057625	0.083	0.036	0.1145	0.06875	0.069375	0.048875	0.0405	0.0645	0.062875	0.07225	0.08275	NODATA	0.05475	0.066875	0.077857143	0.069875	0.028875	0.0775	0.057375	0.077	0.029875	0.053625	0.082	0.0795	0.054571429	0.03925	0.053875	0.072625	0.069125	0.082142857	0.091125	0.064625	0.058875	0.0585	0.05425	0.06425	0.05025	0.054125	NODATA	0.067375	0.0585	0.024625	0.05725	0.0555
20030719	2003	7	19	0.0665	0.044875	0.06525	0.04675	0.05325	0.04775	0.0515	0.034	0.03725	0.065	0.0625	0.055875	0.0755	NODATA	0.047625	0.06525	0.061	0.060125	0.043625	0.055125	NODATA	0.062875	0.019375	0.028	0.06275	0.066	0.050375	0.028625	0.04375	0.06325	0.062875	0.074375	0.072875	0.04925	0.075875	0.05425	0.046875	0.059875	0.048625	0.057625	NODATA	0.063	0.048	0.017375	0.046625	0.039625
20030720	2003	7	20	0.0585	0.064375	0.067625	0.053625	0.045625	0.05325	0.060625	0.044375	0.048625	0.06125	0.057625	0.05725	0.069625	NODATA	0.05325	0.052	0.06075	0.05275	0.0325	0.059	NODATA	0.06175	0.018375	0.0415	0.053125	0.06575	0.04925	0.041375	0.054125	0.059	0.0765	0.087875	0.0615	0.06	0.070375	0.05125	0.041625	0.065375	0.054625	0.05675	NODATA	0.07125	0.048	0.0215	0.043875	0.044875
20030721	2003	7	21	0.045285714	0.044333333	0.054375	0.048375	0.034142857	0.042	0.049125	0.04325	0.04375	0.05775	0.051333333	0.057875	NODATA	NODATA	0.044875	0.046	0.062375	0.06325	0.044625	0.046375	NODATA	0.05575	0.02275	0.026	0.051625	0.04725	0.0355	0.037333333	0.0485	0.047	0.05325	0.051125	0.055375	0.05275	0.052	0.048125	0.056125	0.03575	0.05625	0.04575	NODATA	0.0465	0.04475	0.0175	0.03975	0.040142857
20030722	2003	7	22	0.042875	0.027625	0.038125	0.03775	0.022875	0.03725	0.037875	0.038625	0.042714286	0.051	0.039	0.041625	NODATA	NODATA	0.042125	0.0405	0.054625	0.033625	0.02825	0.03775	NODATA	0.04275	0.021	0.018857143	0.03925	0.04525	0.034375	0.031875	0.0455	0.034125	0.031375	0.038625	0.0325	0.044875	0.058875	0.042875	0.03225	0.034375	0.041375	0.037	NODATA	NODATA	0.0355	0.0195	0.028625	0.0385
20030723	2003	7	23	0.031125	0.038375	0.051625	0.0255	0.03025	0.0445	0.046375	0.02025	0.0375	0.039125	0.0465	0.049875	NODATA	NODATA	0.03275	0.04825	0.039875	0.0485	0.0275	0.04725	0.03375	0.048125	0.02325	0.012125	0.019375	0.05125	0.047875	0.018125	0.04	0.0505	0.047	0.049	0.051625	0.047125	0.043125	0.046625	0.036625	0.03	0.027625	0.042125	NODATA	NODATA	0.039375	0.02025	0.015375	0.051875
20030724	2003	7	24	0.068875	0.04775	0.066375	0.06375	0.04975	0.05475	0.051625	0.0195	0.027625	0.07025	0.048625	0.0635	NODATA	NODATA	0.055625	0.07875	0.067375	0.055625	0.040625	0.059125	0.056	0.058625	0.03725	0.0155	0.075	0.05225	0.058625	0.0195	0.03825	0.068	0.04775	0.051875	0.06225	0.055125	0.06725	0.057	0.0605	0.041875	0.063375	0.07275	NODATA	NODATA	0.05125	0.04775	0.0505	0.05625
20030725	2003	7	25	0.065625	0.06275	0.06225	0.038375	0.050625	0.067125	0.064625	0.02625	0.0225	0.065875	0.07025	0.0715	0.075	NODATA	0.038625	0.054375	0.067	0.060125	0.018375	0.0745	0.031375	0.06125	0.043875	0.031375	0.06125	0.072625	0.05925	0.02925	0.0485	0.069	0.065125	0.077375	0.0615	0.068875	NODATA	0.06425	0.071	0.051125	0.0315	0.048125	NODATA	NODATA	0.064	0.024125	0.05625	0.05875
20030726	2003	7	26	0.028875	0.046875	0.036375	0.015285714	0.046	0.051875	0.044375	0.036625	0.017	0.032375	0.049375	0.03925	0.0535	NODATA	0.027625	0.027375	0.03	0.033375	0.031875	0.047375	0.01925	0.030625	0.026875	0.03175	0.05375	0.051125	0.064125	0.042125	0.025375	0.04025	0.07225	0.070375	0.03325	0.06525	0.054625	0.048875	0.034125	0.06725	0.030125	0.026	0.02225	NODATA	0.066	0.02625	0.048	0.04275
20030727	2003	7	27	0.034125	0.03475	0.054125	0.027625	0.06925	0.041625	0.043875	0.023125	0.0205	0.039	0.049	0.039	0.056125	NODATA	0.0435	0.056375	0.046	0.037125	0.017625	0.039	0.033875	0.048	0.031142857	0.023875	0.04775	0.065375	0.061	0.0245	0.028625	0.045125	0.059375	0.063	0.044375	0.047375	0.0415	0.043	0.03	0.0595	0.048625	0.057875	0.021875	NODATA	0.051	0.02275	0.046	0.050875
20030728	2003	7	28	0.0625	0.06025	0.06425	0.0575	0.042625	0.043375	0.049375	0.027125	0.027	0.079125	0.046625	0.054	0.064375	NODATA	0.03825	0.07175	0.081375	0.059375	0.031375	0.04925	0.058375	0.06	0.03825	0.028375	0.066375	0.06425	0.036875	0.029833333	0.039375	0.055625	0.05075	0.0595	0.059875	0.057375	0.066875	0.042125	0.046375	0.04325	0.04425	0.067375	0.024625	NODATA	0.0445	0.030875	0.050375	0.052571429
20030729	2003	7	29	0.071625	0.038	0.070125	0.049625	0.04375	0.059	0.054	0.041625	0.049125	0.067125	0.0425	0.05425	NODATA	NODATA	0.0405	0.076625	0.06875	0.05625	0.042375	0.061	0.064375	0.054375	0.0415	0.02975	0.0505	0.052375	0.040285714	0.043875	0.059375	0.0655	0.037875	0.045625	0.06425	0.047875	NODATA	0.05325	0.042125	0.052125	0.05025	0.0735	0.0475	NODATA	0.03825	0.048166667	0.036	0.044833333
20030730	2003	7	30	0.060625	0.03925	0.06825	0.0485	0.032375	0.044375	0.041125	0.04625	0.05175	0.06225	0.064375	0.0655	0.057125	NODATA	0.043125	0.06875	0.059625	0.04825	0.035125	0.059	0.0535	0.06175	0.031875	0.025	0.045875	0.057375	0.049125	0.034125	NODATA	0.05275	0.06175	0.06525	0.04675	0.041375	0.051125	0.05525	0.04075	0.0595	0.049125	0.0685	0.041125	0.046625	0.036125	0.028125	0.045125	0.048875
20030731	2003	7	31	0.0505	0.034875	0.046	0.043875	0.020285714	0.033375	0.030875	0.039375	0.049375	0.056125	0.039875	0.053	NODATA	NODATA	0.0335	0.045875	0.057875	0.03675	0.042625	0.0395	NODATA	0.04225	0.03775	0.02325	0.04	0.041	0.036375	0.039625	0.04325	0.038125	0.033	0.038428571	0.049125	0.03375	0.04725	0.063	0.038625	0.05225	0.0545	0.044875	0.044625	0.04825	0.04525	0.031375	0.035428571	0.025
20030801	2003	8	1	0.03125	0.03425	0.05625	0.043875	0.03175	0.053	0.054875	0.02775	0.033125	0.03625	0.044875	0.053375	0.058125	NODATA	0.04075	0.048625	0.04275	0.05175	0.034125	0.047125	0.05375	0.051125	0.041333333	0.029625	0.035	0.064	0.053375	0.041125	0.03925	0.04625	0.051	0.049875	0.058375	0.044625	0.0365	0.06575	0.036625	0.053875	0.049	0.04525	0.02875	0.056125	0.047428571	0.02175	0.033625	0.06575
20030802	2003	8	2	0.042375	0.0465	0.05275	0.031125	0.0305	0.044875	0.054625	0.051625	0.037125	0.046875	0.06575	0.048625	0.057	NODATA	0.034125	0.038625	0.050625	0.060375	0.033	0.05125	0.03725	0.05125	0.0275	0.031285714	0.03625	0.0655	0.04675	0.032428571	0.03	0.065125	0.065	0.065875	0.053625	0.054875	0.045	0.043375	0.040875	0.041375	0.042625	0.042375	0.0195	0.039	0.049375	0.0195	0.043625	0.04725
20030803	2003	8	3	0.0355	0.034875	0.053125	0.029625	0.0265	0.041875	0.0455	0.027	0.018375	0.03625	0.04675	0.03925	0.050125	NODATA	0.034625	0.035125	0.038375	0.04225	0.02075	0.045375	0.029875	0.040375	0.024625	0.034375	0.0395	0.048625	0.042125	0.0225	0.018	0.050125	0.04075	0.043625	0.05075	0.038	0.03175	0.04675	0.035	0.051125	0.0385	0.036625	0.02525	0.0385	0.037375	0.02275	0.025375	0.03825
20030804	2003	8	4	0.04325	0.054333333	0.047	0.039125	0.02375	0.036625	0.04025	0.02775	0.03875	0.0485	0.04525	0.0555	0.056625	NODATA	0.036875	0.038625	0.053625	0.046125	0.04425	0.040875	0.047375	0.04575	0.030125	0.030375	0.044571429	0.0535	0.0345	NODATA	0.020125	0.043375	0.0565	0.06	0.046125	0.051125	0.04925	0.049125	0.042125	0.045875	0.032875	0.036	0.031125	0.047166667	0.032125	0.03025	0.03275	0.0435
20030805	2003	8	5	NODATA	0.045375	0.04825	0.036625	0.02575	0.029625	0.033125	0.032375	0.033571429	0.046125	0.04625	0.0535	0.062375	NODATA	0.03425	0.04575	0.0525	0.052875	0.038	0.044625	0.04925	0.055	0.0255	0.02325	0.0325	0.047	0.018875	0.026875	0.049375	0.045875	0.059	0.06525	0.05125	0.054875	0.052625	0.0315	NODATA	0.047	0.04025	0.040375	0.037625	0.043875	0.03025	0.02675	0.02	0.029875
20030806	2003	8	6	0.06425	0.049375	0.031625	0.04075	0.0295	0.029	0.028	0.031625	0.03525	0.0655	0.039375	0.04375	0.0665	NODATA	0.041125	0.032875	0.063875	0.040125	0.03575	0.03425	0.054	0.038625	0.023875	0.02325	0.035375	0.044125	0.037375	0.026375	0.040125	0.031125	0.059125	0.05825	0.030875	0.05675	0.067375	0.04175	NODATA	0.03325	0.044	0.038625	0.0345	0.049875	0.03275	0.02225	0.0365	NODATA
20030807	2003	8	7	0.055875	0.035875	0.05775	0.04875	0.04725	0.049125	0.0505	0.033	0.041	0.070125	0.045625	0.049	0.068125	NODATA	0.03975	0.060875	NODATA	0.0455	0.024333333	0.048375	0.052125	0.0565	0.02275	0.02725	0.04375	0.06275	0.053125	0.0295	0.040375	0.049375	0.042625	0.044875	0.0525	0.04575	0.061	0.05875	0.0345	0.050125	0.049875	0.05625	0.01525	0.0585	0.044875	0.021375	0.039	0.057875
20030808	2003	8	8	0.063625	0.037	0.075142857	0.050875	0.052	0.05875	0.060625	0.040375	0.0305	0.06575	0.05575	0.060375	NODATA	NODATA	0.057	0.0755	0.069125	0.04725	0.029125	0.069375	0.04125	0.071	0.026125	0.020625	0.06475	0.061875	0.058125	0.032375	0.035125	0.06925	0.05625	0.057125	0.05625	0.043125	0.061125	0.0535	NODATA	0.045375	0.067625	0.08025	NODATA	0.059375	0.052333333	0.025875	0.058	0.06225
20030809	2003	8	9	0.06525	0.047875	0.07525	0.064875	NODATA	0.05375	0.05075	0.03975	0.038875	0.06375	0.055375	0.05675	NODATA	NODATA	0.065125	0.074375	0.060875	0.05	0.028125	0.062375	0.04925	0.06875	0.025375	0.02175	0.058875	0.05975	0.057	0.034375	0.02825	0.07525	0.05525	0.059625	0.06425	0.053375	0.063875	0.059375	0.04375	0.049875	0.0805	0.082375	0.023	0.049625	0.0575	0.027375	0.057	0.06075
20030810	2003	8	10	0.041625	0.029375	0.074375	0.03725	NODATA	0.054625	0.051125	0.032	0.030625	0.043	0.044875	0.057	NODATA	NODATA	0.059375	0.0745	0.04625	0.047125	0.029125	0.056375	0.03475	0.058625	0.0245	0.037875	0.065375	0.0565	0.055875	0.036125	0.028875	0.0625	0.048875	0.04325	0.058	0.048875	0.049375	0.059375	0.042125	0.044375	0.05925	0.072	0.0255	0.0485	0.052625	0.0295	0.061	0.05725
20030811	2003	8	11	0.0555	0.043875	0.063375	0.068875	NODATA	0.0555	0.05275	0.048375	0.043375	0.065	0.05	0.058	NODATA	NODATA	0.061375	0.06375	0.0685	0.0485	0.034375	0.04725	0.047875	0.056875	0.028125	0.035125	0.06075	0.05425	0.05825	0.042166667	0.032	0.048875	0.057625	0.053125	0.065	0.056714286	0.0605	0.047875	0.044875	0.03025	0.048	0.063	0.021142857	0.054625	0.050857143	0.028	0.059625	NODATA
20030812	2003	8	12	0.050125	0.04675	0.047125	0.037625	0.049125	0.044	0.039875	0.03525	0.044125	0.05375	0.053625	0.048	NODATA	NODATA	0.03925	0.044375	0.0475	0.049625	0.0345	0.049625	0.041125	0.050125	0.033375	0.026625	0.041625	0.05725	NODATA	0.023875	0.03625	0.0555	0.054625	0.057571429	0.04075	0.0645	0.06425	0.055875	NODATA	0.052125	0.037	0.037875	0.0315	0.05925	0.03725	NODATA	0.040125	0.051
20030813	2003	8	13	0.0585	0.03825	0.031375	0.030125	0.037375	0.027375	0.02425	0.019	0.020625	0.056375	0.028875	0.041125	0.03675	NODATA	0.027875	0.034666667	0.0585	0.029125	0.012875	0.037375	0.03925	0.0325	0.02425	0.019375	0.0345	0.02925	0.04575	0.0155	NODATA	0.03575	0.058	0.042125	0.0285	0.059875	0.052	0.043	NODATA	0.0405	0.027375	0.032875	0.017375	0.024375	0.037833333	0.021125	0.020375	0.044875
20030814	2003	8	14	0.05775	0.0425	0.046625	0.0365	0.026857143	0.047125	0.051375	0.01475	0.0145	0.070833333	0.045125	0.06375	0.054	NODATA	0.034125	0.037375	0.059625	0.039714286	0.0175	0.060625	0.026	0.0385	0.026285714	NODATA	0.057875	0.04525	0.03625	0.015375	0.0315	0.051875	0.0505	0.050125	0.045375	0.043125	0.062	0.048375	0.037166667	0.03725	0.03725	0.038625	0.020125	0.048375	0.035375	0.02825	0.02625	0.045333333
20030815	2003	8	15	0.058375	0.055875	0.06575	0.051	0.033125	0.0685	0.05775	0.0125	0.021125	0.06825	0.047625	0.061	0.073625	NODATA	0.028	0.0545	0.05875	0.048125	0.01425	0.073125	NODATA	0.049	0.032375	0.012125	0.0275	0.052875	0.051625	0.01125	NODATA	0.066125	0.060375	0.057125	0.059625	0.055875	NODATA	0.056	NODATA	0.0525	0.034	0.055125	0.014875	0.0445	0.054875	0.01925	0.02675	0.050375
20030816	2003	8	16	0.04425	0.036	0.049875	0.0345	0.04225	0.045625	0.046625	0.019875	0.02925	0.04975	0.0495	0.046	0.058875	NODATA	0.0285	0.047125	0.05675	0.042	0.01525	0.045125	0.042625	0.054125	0.027857143	0.023375	0.026	0.055	0.04725	0.02075	0.037125	0.058625	0.05025	0.049125	0.052875	0.05	0.049375	0.061375	NODATA	0.04875	0.03625	0.047625	0.018125	0.051875	0.043375	0.024375	0.03275	0.057
20030817	2003	8	17	0.0485	0.0475	0.069	0.04325	0.043875	0.05925	0.050125	0.030125	0.035375	0.054875	0.053375	0.047125	0.06925	NODATA	0.048375	0.05975	0.062625	0.05	0.03625	0.053	0.047875	0.059375	0.029	0.033875	0.053125	0.058875	0.05575	0.03825	0.042	0.06275	0.030375	0.0525	0.063	0.0505	0.044	0.06225	NODATA	0.047125	0.044625	0.05075	0.029	0.057875	0.053125	0.025	0.05175	0.059625
20030818	2003	8	18	0.072125	0.060333333	0.076625	0.045375	0.089125	0.052375	0.052	0.025625	0.04125	0.077625	0.0585	0.073	0.0665	NODATA	0.03675	0.06475	NODATA	0.056	0.03925	0.0645	0.045285714	0.065125	0.021166667	0.019125	0.05725	0.0705	0.055625	NODATA	0.052125	0.078625	0.048	0.057625	0.06975	0.058375	0.07475	0.047	0.047375	0.0445	0.0505	0.0565	0.034125	0.0725	0.044625	0.026375	0.058875	0.061
20030819	2003	8	19	0.052	0.0505	0.073	0.056125	0.05075	0.0525	0.054625	0.03025	0.045571429	0.052875	0.052375	0.064125	0.059625	NODATA	0.049375	0.061125	NODATA	0.06125	0.02725	0.0855	0.052	0.05575	0.033625	0.017125	0.052375	0.05425	0.051625	0.029	0.0435	0.0825	0.065625	0.062375	0.061875	0.059125	0.0645	0.055	0.063	0.05125	0.05075	0.06425	0.023125	0.079375	0.044875	0.03	0.0505	0.078375
20030820	2003	8	20	0.05375	0.049375	0.0435	0.05625	NODATA	0.053625	0.056	0.037875	0.038375	0.050125	0.0625	0.0665	0.06275	NODATA	0.0305	0.039875	0.046125	0.049125	0.034625	0.05375	0.042125	0.043375	0.0285	0.034	0.060375	0.04425	0.05475	0.037375	0.042875	0.052	0.08	0.06925	0.03525	0.072625	0.073	0.052375	0.05475	0.05475	0.033125	0.047125	0.023857143	0.087125	0.049875	0.03075	0.050375	0.062125
20030821	2003	8	21	0.067625	0.04825	0.052875	0.051125	0.04925	0.051875	NODATA	0.023	0.032	0.072571429	0.05575	0.05	0.057375	NODATA	0.035	0.04675	0.076375	0.057875	0.02275	0.0605	0.04675	0.056625	0.028625	NODATA	NODATA	0.050375	0.054333333	0.02325	0.041125	0.073375	0.061375	0.063	0.050875	0.058714286	0.057375	0.068	0.045875	0.0575	0.038625	0.054125	0.02125	0.077571429	0.036625	0.02725	0.031	NODATA
20030822	2003	8	22	0.0435	0.046333333	0.05875	0.028375	0.04125	0.049125	0.054375	0.017	0.0265	0.06025	0.060125	0.053375	0.0665	NODATA	0.03225	0.0435	0.072571429	0.0565	0.01575	0.054875	0.05	0.076	0.024625	0.016875	0.0355	0.0665	0.0395	0.01725	0.045	0.07875	0.049	0.076	0.064875	0.0505	NODATA	0.07575	0.0375	0.041875	0.039125	0.04475	0.016375	0.08225	0.05125	0.0175	0.030875	0.062375
20030823	2003	8	23	0.072	0.060875	0.0725	0.03625	0.04175	0.057	0.04925	0.028125	0.02925	0.073625	0.050125	0.056875	0.071875	NODATA	0.05125	0.07125	0.06825	0.058375	0.023875	0.054	0.04375	0.059625	0.027	0.02425	0.04225	0.066125	0.047375	0.0265	0.0535	0.0595	0.057	0.060125	0.0745	0.05825	0.062875	0.07125	0.044875	0.048625	0.050125	0.06025	0.025875	0.06375	0.03775	0.021125	0.02775	0.0595
20030824	2003	8	24	0.05275	0.05075	0.06125	0.04925	0.03625	0.0685	0.055875	0.037	0.03475	0.049375	0.0615	0.0565	0.057875	NODATA	0.05925	0.05575	0.050125	0.05125	0.032625	0.067125	0.05075	0.052125	0.0405	0.0385	0.046625	0.067	0.058125	0.0355	0.044625	0.067625	0.05575	0.06025	0.056	0.0515	0.061125	0.063875	0.0495	0.0475	0.078375	0.054125	0.034	0.0635	0.053625	0.023875	0.036375	0.06225
20030825	2003	8	25	0.04625	0.07275	0.065375	0.06375	0.033625	0.080375	0.07375	0.020375	0.038625	0.064125	0.067875	0.0565	0.0665	NODATA	0.0485	0.05175	0.075	0.057625	0.028	0.086	0.064	0.050625	0.040125	0.031625	0.035	0.064625	0.059	0.022	0.05125	0.073125	0.0655	0.087625	0.058	0.063375	0.06975	0.069125	0.04375	0.059625	0.044625	0.046625	0.0255	0.072125	0.0625	0.025875	0.04325	NODATA
20030826	2003	8	26	0.064625	0.07675	0.09975	0.046625	0.04075	0.058125	0.06525	0.032375	NODATA	0.087625	0.0735	0.067833333	NODATA	NODATA	0.06325	0.077	0.096375	0.06125	0.017125	0.07075	0.060875	0.081	0.029875	0.03075	0.032875	0.075125	0.064	0.022	0.062125	0.08425	0.084125	0.095	0.084625	0.07275	0.079375	0.05525	0.05375	0.053	0.060625	0.0725	0.020625	0.059125	0.036	0.019	0.043125	0.060375
20030827	2003	8	27	0.0665	0.051125	0.079375	0.05275	0.03725	0.045875	0.054125	0.04825	0.044	0.07775	0.057875	0.072333333	0.061857143	NODATA	0.0555	0.06975	0.084	0.06725	0.01675	0.065	0.063	0.074125	0.0315	0.03	0.031125	0.058625	0.040625	0.039666667	NODATA	0.06925	0.07425	0.082125	0.088875	0.068	0.0735	0.0535	0.066	0.064	0.0585	0.0585	0.014285714	0.0495	0.037625	0.01875	0.038375	0.059
20030828	2003	8	28	0.042	0.04325	0.0485	0.040875	0.037	0.05375	0.04875	0.018125	0.024	0.05725	0.061	0.05825	0.06625	NODATA	0.05025	0.051	0.06275	0.073375	0.016375	0.04825	0.06	0.050625	0.027625	NODATA	0.0355	0.061875	0.04825	0.01475	0.060285714	0.06275	0.077125	0.054	0.06475	0.06975	0.0655	0.038625	0.06	0.058625	0.05675	0.047125	0.020625	0.051375	0.0395	0.0245	0.037857143	0.036833333
20030829	2003	8	29	0.038375	0.029125	0.045875	0.025625	0.040428571	0.043875	0.041375	0.0165	0.020125	0.04925	0.05175	0.0485	0.042375	NODATA	0.02675	0.0435	0.054	0.049375	0.019875	0.040625	0.030875	0.0515	0.028375	0.02275	0.036875	0.056	0.038	0.01725	0.02975	0.04375	0.055	0.050875	0.0385	0.052375	0.05075	0.037125	0.035625	0.0505	0.027375	0.043375	NODATA	0.041625	0.028285714	0.02375	0.032125	0.04475
20030830	2003	8	30	0.0295	0.021625	0.032625	0.027625	0.017875	0.028875	0.02925	0.018125	0.020125	0.03425	0.0235	0.031125	0.037375	NODATA	0.02525	0.027625	0.03625	0.025625	0.019625	0.0265	0.028625	0.022	0.030375	0.015625	0.02	0.036125	0.026375	0.01775	0.026125	0.02075	0.037875	0.04375	0.039	0.033625	0.034375	0.039125	0.016125	0.03225	0.028875	0.03025	NODATA	0.026125	0.021125	0.022625	0.018875	0.035875
20030831	2003	8	31	0.0185	0.018375	0.03575	0.022625	0.021375	0.0305	0.0345	0.031625	0.022125	0.016625	0.043625	0.025125	0.035	NODATA	0.019625	0.028	0.02525	0.028875	0.0365	0.027875	0.027	0.031625	0.03475	0.02925	0.02625	0.038	0.0315	0.0305	0.035625	0.043375	0.033875	0.035625	0.02375	0.033125	0.02675	0.030375	0.026	0.0275	0.02525	0.03175	NODATA	0.03025	0.030375	0.02975	0.032	0.033625
20040701	2004	7	1	0.03825	0.026875	0.037125	0.0435	0.019	0.025875	0.028375	0.04075	0.034625	0.047714286	0.022666667	0.036571429	0.042875	NODATA	0.034875	0.037375	0.056	0.02975	0.02575	0.0395	0.04225	0.023875	0.03775	0.049625	0.036625	0.032	0.023875	0.046	0.04925	0.032875	0.044125	0.037	0.02975	0.044	0.043875	0.0195	0.023875	0.056125	0.048625	0.033375	0.030125	0.020625	0.0315	0.020125	0.03775	0.03275
20040702	2004	7	2	0.0325	0.026625	0.036625	0.038	0.02525	0.02675	0.0375	0.044875	0.03275	0.04075	0.03425	0.032875	0.0475	NODATA	0.034625	0.038	0.04475	0.029875	0.038875	0.0295	0.041857143	0.035625	0.037625	0.051875	0.03175	0.038625	0.025375	0.052375	0.0375	0.034	0.04075	0.046125	0.040625	0.03625	0.033625	0.027375	0.022375	0.043375	0.026875	0.0405	0.024375	0.03025	0.033625	0.02275	0.0235	0.0355
20040703	2004	7	3	0.033	0.022	0.043875	0.034875	0.027375	0.028875	0.033625	0.02375	0.03325	0.03725	0.042375	0.031	0.048125	NODATA	0.03725	0.044375	0.0445	0.03675	0.048125	0.041375	0.043375	0.037125	0.033625	0.029625	0.043125	0.0325	0.021625	0.030625	0.040125	0.036375	0.035	0.04225	0.05025	0.0355	0.04025	0.045375	0.021	0.03325	0.0365	0.043375	0.03325	0.036875	0.029125	0.02525	0.035875	0.036375
20040704	2004	7	4	0.035625	0.03225	0.03525	0.035875	0.02625	0.029	0.032375	0.027375	0.03075	0.038375	0.036125	0.0325	0.051	NODATA	0.036375	0.034875	0.04675	0.029	0.0445	0.037625	0.04325	0.031142857	0.028375	0.022625	0.041	0.041	0.03925	0.021625	0.0375	0.032625	0.037	0.040625	0.038625	0.031875	0.0435	0.037875	0.026375	0.048125	0.0375	0.030875	0.036125	0.03475	0.028625	0.023125	0.042625	0.038625
20040705	2004	7	5	0.04575	0.033125	0.046875	0.046375	0.030625	0.0305	0.03375	0.034875	0.03975	0.057875	0.03675	0.039125	0.054875	NODATA	0.03925	0.045	0.060625	0.035375	0.03625	0.0465	0.048	0.040875	0.0265	0.021625	0.031875	0.0365	0.03075	0.029875	0.04675	0.03725	0.038375	0.0445	0.04975	0.044125	0.044	0.036875	NODATA	0.04575	0.044625	0.05	0.035875	0.0375	0.04125	0.025333333	0.034875	0.0355
20040706	2004	7	6	0.055	0.040625	0.043875	0.05325	0.024142857	0.030625	0.041375	0.03625	0.057125	0.06025	0.053125	0.0475	0.0445	NODATA	0.03925	0.052625	0.064375	0.02925	0.05025	0.042	0.0575	0.039125	0.02675	NODATA	0.026285714	0.045625	0.017125	0.034875	0.05575	0.048	0.04675	0.044875	0.0395	0.0395	0.045	0.0295	0.03375	0.03925	0.064625	0.0565	0.042875	0.031285714	0.029375	0.023857143	0.033714286	0.039166667
20040707	2004	7	7	0.042	0.03575	0.04675	0.048125	0.021375	0.02425	0.030375	0.04225	0.059833333	0.0565	0.040875	0.038375	0.051125	NODATA	0.042125	0.056	0.055	0.034875	0.030625	0.03275	0.052875	0.043	0.029875	0.033125	0.046	0.0425	0.028857143	0.038125	0.059666667	0.036375	0.0465	0.045125	0.050375	0.046625	0.043875	0.047	0.03775	0.047125	0.04575	0.042875	0.04325	0.044875	0.039875	0.029625	0.040875	0.05225
20040708	2004	7	8	0.064	0.04375	0.061625	0.053375	0.022625	0.04025	0.04975	0.035	0.052	0.0765	0.05375	0.048375	0.056166667	NODATA	0.046875	0.0705	0.070875	0.048875	NODATA	0.045	0.05775	0.05625	0.03125	0.035125	0.039625	0.057375	0.03275	0.03475	0.054125	0.056125	0.043	NODATA	0.06575	0.049625	NODATA	0.04475	0.038125	0.062625	0.056	0.064375	0.06525	0.0455	0.043875	0.026375	0.042125	0.042125
20040709	2004	7	9	0.0785	0.063625	0.0615	0.058875	0.0315	0.040875	0.055625	0.044125	0.049125	0.097125	0.0625	0.054	0.055875	NODATA	0.043125	0.056125	0.090125	0.0515	0.052625	0.05125	0.06625	0.0545	0.029625	0.059125	0.04	0.050125	0.036625	0.053	0.0505	0.04925	0.068375	NODATA	0.069	0.054125	0.071	0.040625	0.04625	0.0505	0.04875	0.050375	0.0295	0.040125	0.04575	0.024125	0.05075	0.042125
20040710	2004	7	10	0.0715	0.040125	0.0635	0.061	0.034875	0.033	0.039375	0.044375	0.05575	0.084125	0.041	0.052	0.06125	NODATA	0.0385	0.066125	0.083625	0.0455	0.0495	0.049625	0.06175	0.04375	0.03875	0.06175	0.03175	0.05	0.04175	0.040875	0.060875	0.051	0.054625	NODATA	0.062875	0.048375	0.058625	0.037625	0.04325	0.057875	0.05725	0.06425	0.027125	0.046625	0.03275	0.027375	0.034	0.045125
20040711	2004	7	11	0.06625	0.033875	0.0495	0.04775	0.0525	0.029	0.0435	0.0475	0.0635	0.063625	0.033375	0.050125	0.050375	NODATA	0.03875	0.058125	0.065375	0.037375	0.036125	0.03675	0.049875	0.039125	0.0425	0.038	0.0325	0.043125	0.03975	0.031125	0.051875	0.044875	0.05725	NODATA	0.046	0.036625	0.05775	NODATA	0.036125	0.041625	0.070875	0.058625	0.037	0.03475	0.03375	0.02475	0.030625	0.048125
20040712	2004	7	12	0.059857143	0.02825	0.04475	0.05225	NODATA	0.036	0.035625	NODATA	0.042	0.0685	0.04125	0.047625	0.05175	NODATA	0.0415	0.0535	0.07	0.029625	0.049	0.03875	0.049125	0.029625	0.058714286	0.0485	0.039714286	0.035375	0.0245	NODATA	0.04975	0.034375	0.03825	NODATA	0.04875	0.042625	0.04775	0.034125	0.029375	0.0455	0.057875	0.049125	0.043625	0.045	0.03325	0.023857143	0.041875	0.052875
20040713	2004	7	13	0.049375	0.027	0.06275	0.05175	0.04925	0.042	0.046	0.046	0.05325	0.0615	0.048125	0.047666667	0.055625	NODATA	0.041	0.070875	0.06275	0.04275	0.062125	0.050375	0.0525	0.048375	0.039375	0.036285714	0.0435	0.049375	0.036625	0.057625	0.055875	0.05125	0.046875	NODATA	0.058125	NODATA	0.048375	0.046375	0.038875	0.058625	0.068375	0.071	0.05675	0.050625	0.036833333	NODATA	0.037	0.057375
20040714	2004	7	14	0.055625	0.041	0.0535	0.067875	0.04125	0.03825	0.05025	0.045375	0.05625	0.070375	0.048125	0.0455	0.05875	NODATA	0.051	0.06225	0.070875	0.043	0.050857143	0.04675	0.062	NODATA	0.02725	0.0445	0.062	0.052625	0.03475	0.051	0.066625	0.044	0.0505	NODATA	0.058125	0.0515	0.0585	0.05	0.043625	0.045125	0.061	0.05975	0.048	0.055875	0.043875	0.026875	0.062125	0.0555
20040715	2004	7	15	0.050625	0.04575	0.069625	0.05975	0.076125	0.055125	0.048875	0.03675	0.054875	0.062375	0.0535	0.057	0.06	NODATA	0.053125	0.068875	0.064625	0.04525	0.0385	0.0545	0.06075	NODATA	0.024	0.04025	0.0725	0.056	0.04225	0.034166667	0.06675	0.06225	0.044	NODATA	0.055625	0.0555	0.05675	0.07275	0.0565	0.046875	0.074375	0.0715	0.04825	0.064625	0.042	0.038666667	0.06525	0.061285714
20040716	2004	7	16	0.06125	0.04775	0.078375	0.06875	NODATA	0.0595	0.062125	0.0595	0.069375	0.073625	0.058875	0.063375	0.064375	NODATA	0.0605	0.075	0.07425	0.054	0.042125	0.065875	0.064	0.056625	0.02625	0.04525	0.04775	0.06275	0.0395	0.051375	0.05975	0.06025	0.057875	NODATA	0.074625	0.06	0.0625	0.053	0.051875	0.050625	0.0745	0.07475	0.033875	0.03625	0.040875	0.028625	0.04575	0.077
20040717	2004	7	17	0.072	0.032875	0.045125	0.054625	0.037625	0.032375	0.03375	0.038	0.04675	0.071	0.051125	0.067375	NODATA	NODATA	0.0385	0.045	0.07125	0.054	0.036625	0.04025	0.055	0.046375	0.025125	0.032571429	0.062625	0.04575	0.0375	0.04	0.065625	0.041625	0.052625	0.04575	0.054	0.056	0.059875	0.0465	0.05375	0.04975	0.046875	0.03925	0.022	0.047625	0.045	0.033625	0.03475	0.0595
20040718	2004	7	18	0.0645	0.045	0.06175	0.0485	0.04675	0.046125	0.04775	0.031625	0.038625	0.062625	0.052625	0.054	NODATA	NODATA	0.04425	0.061875	0.06075	0.038625	0.02525	0.059125	0.033625	0.047375	0.027875	0.02675	0.04925	0.05675	0.040875	0.0305	0.041	0.048	0.043875	0.052	0.04925	0.051875	0.05775	0.04075	0.04	0.044375	0.05475	0.0745	0.02225	0.047	0.047875	NODATA	0.038375	0.05325
20040719	2004	7	19	0.071625	0.04575	0.074875	0.0625	0.045625	0.048875	0.04975	0.04275	NODATA	0.072875	0.05525	0.060625	0.0665	NODATA	0.052	0.075	0.0665	0.0445	0.03	0.061625	0.050875	0.05975	0.022625	0.03625	0.054666667	0.058	0.051875	NODATA	0.048875	0.06825	0.0525	0.056875	0.061625	0.051125	0.059875	0.0675	0.0445	0.067375	0.06725	0.073125	0.017	0.054875	0.052125	0.026625	0.055125	0.055875
20040720	2004	7	20	0.06975	0.05075	0.089875	0.080625	0.0705	0.063625	0.056875	0.05825	0.05725	0.07675	0.0595	0.072625	0.0645	NODATA	0.059625	0.072875	0.072375	0.05675	0.040875	0.0635	0.0635	0.058125	0.022625	0.04175	0.073875	0.077	0.060375	0.07075	0.063625	0.07	0.054	0.066875	0.075375	0.0605	NODATA	0.05725	0.05475	0.0655	0.079875	0.076375	0.02975	0.0605	0.054375	0.025333333	0.074125	0.060875
20040721	2004	7	21	0.086125	0.066125	0.109	0.07875	0.045	0.058625	0.07175	0.064	0.0655	0.09375	0.078375	0.074375	0.06625	NODATA	0.062375	0.095875	0.087	0.072	0.064125	0.074375	0.071625	0.078	0.033875	0.078125	0.0705	0.0695	0.064375	0.06975	0.067857143	0.079625	0.07625	0.096	0.099125	0.074	0.0765	0.060375	0.056375	0.06525	0.091625	0.097	0.061375	0.060625	0.06925	0.042625	0.08	0.067625
20040722	2004	7	22	0.058375	0.04725	0.088125	0.078125	0.034	0.06375	0.058	0.073625	0.071	0.076	0.049125	0.069875	0.070625	NODATA	0.07975	0.102875	0.075875	0.065375	0.06	0.0655	0.07425	0.065875	0.0785	0.082	0.0625	0.07275	0.049	0.081125	0.065	0.068125	0.054571429	0.067428571	0.093875	0.058	0.06225	0.069125	0.05725	NODATA	0.086125	0.087125	0.05575	0.073625	0.062285714	0.044875	0.068375	0.045571429
20040723	2004	7	23	0.0625	0.040125	0.063625	0.065125	0.046	0.055	0.0495	0.077875	0.0715	0.0695	0.05425	0.056625	0.0655	NODATA	0.058875	0.069	0.06475	0.049	0.07	0.07025	0.065625	0.057375	0.067125	0.079375	0.073875	0.07375	0.029125	0.082125	0.048875	0.05925	0.0505	0.063375	0.0595	0.0525	0.05875	0.04325	0.044125	0.031833333	0.080125	0.072125	0.057375	0.07125	0.0525	0.049	0.066875	0.053625
20040724	2004	7	24	0.0665	0.044875	0.07	0.067875	0.05375	0.06725	0.058	0.072	0.05675	0.063875	0.053625	0.066625	0.061714286	NODATA	0.059375	0.06475	0.0625	0.04775	0.05325	0.088625	0.052	0.0555	0.055375	0.0625	0.086	0.0625	0.048375	0.064625	0.041375	0.064875	0.04825	0.0515	0.0685	0.04675	0.059375	0.052875	0.0485	0.04475	0.06775	0.063625	0.041875	0.061125	0.051375	0.035125	0.07475	0.0635
20040725	2004	7	25	0.0605	0.042625	0.054625	0.055625	0.04325	0.0545	0.058625	0.035875	0.045125	0.056125	0.055875	0.057375	NODATA	NODATA	0.058375	0.048875	0.05475	0.043875	0.033625	0.067625	0.038	0.0455	0.040375	0.038125	0.06825	0.05625	0.0435	0.03275	0.03575	0.063	0.052375	0.056375	0.052125	0.04375	0.057	0.039625	0.0495	0.04075	0.05625	0.0535	0.036	0.035625	0.053625	0.042875	0.05225	0.057875
20040726	2004	7	26	0.047375	0.037875	0.063625	0.049125	0.038625	0.046125	0.044875	0.02825	0.052125	0.054875	0.05375	0.06	NODATA	NODATA	0.041	0.051	0.05675	0.059	0.029714286	0.051375	0.047125	0.052375	0.039875	0.043	0.056285714	0.055	0.02075	0.034	0.027	0.06675	0.0475	0.056125	0.058	0.053875	0.051625	0.043	0.04525	0.012125	0.045125	0.053	0.0395	0.027375	0.047875	0.033571429	0.05375	0.03325
20040727	2004	7	27	0.0375	0.021125	0.06	0.047625	0.038875	0.034	0.03175	0.053625	0.03775	0.048625	0.02925	0.043375	NODATA	NODATA	0.046625	0.0525	0.050125	0.041125	0.054625	0.048	0.039625	0.034875	0.03475	0.05975	0.038625	0.03	0.023125	0.0585	0.029	0.046875	0.023625	0.022857143	0.053625	0.047875	0.049875	0.06625	0.033	0.044625	0.048375	0.04425	0.038125	0.05625	0.031	0.0305	0.0395	0.049625
20040728	2004	7	28	0.052375	0.049375	0.080875	0.0595	0.056375	0.054625	0.046875	0.05475	0.035375	0.06475	0.063375	0.065	0.048	NODATA	0.04825	0.064625	0.06625	0.0435	0.039	0.053875	0.04725	0.050125	0.02975	0.03975	0.063125	0.054625	0.047	NODATA	0.024875	0.06025	0.048625	0.056	0.06475	0.042625	0.057625	0.064625	0.04725	0.0515	0.078	0.07125	0.0335	0.064375	0.0495	0.027625	0.058875	0.059875
20040729	2004	7	29	0.028625	0.03175	0.04475	0.02525	0.052875	0.071875	0.064375	0.021	0.027125	0.03125	0.066142857	0.041625	0.0535	NODATA	0.042375	0.036125	0.030625	0.035375	0.02425	0.063	NODATA	0.0475	0.03025	0.038	0.091125	0.06425	0.063833333	NODATA	0.026375	0.06325	0.05025	0.05075	0.042625	0.04525	0.03275	0.049	0.035375	0.054625	0.041125	0.041	0.022	0.069875	0.073	0.023375	0.066666667	0.057833333
20040730	2004	7	30	0.027375	0.025125	0.03575	0.033625	0.047625	0.043	0.039125	0.01925	0.018	0.034625	0.044875	0.02625	NODATA	NODATA	0.02625	0.029125	0.029	0.0275	0.021	0.030125	0.024625	0.0345	0.037	0.0315	0.054875	0.038625	0.0505	NODATA	0.023375	0.038875	0.02625	0.027375	0.027625	0.0255	0.038625	0.047375	0.030625	0.032625	0.02775	0.032375	0.02675	0.0355	0.047625	0.02875	0.026428571	0.039125
20040731	2004	7	31	0.037	0.0305	0.043125	0.031125	0.061125	0.02675	0.028375	0.0245	0.022	0.03175	0.03425	0.03375	0.04175	NODATA	0.028	0.032875	0.032	0.03725	0.023125	0.03425	0.02725	0.02925	0.027125	0.026625	0.03325	0.02325	0.0425	NODATA	0.02325	0.048375	0.035	0.024125	0.037625	0.0305	0.044625	0.048375	0.032	0.038375	0.02825	0.031875	0.034625	0.044125	0.0325	0.02925	0.025375	0.045
20040801	2004	8	1	0.027	0.03025	0.050625	0.025375	0.048	0.04775	0.04675	0.030125	0.023375	0.026125	0.035125	0.042125	NODATA	NODATA	0.03425	0.041125	0.02575	0.0325	0.027	0.045375	0.02025	0.046875	0.027875	0.025625	0.04	0.04225	0.034875	NODATA	0.021375	0.04825	0.03275	0.046	0.0435	0.032875	0.032	0.051625	0.029125	0.04975	0.039375	0.050625	0.02375	0.051875	0.029	0.028	0.02025	0.05525
20040802	2004	8	2	0.035875	0.030625	0.054625	0.0285	0.040375	0.04675	0.04525	0.02625	0.02475	0.036375	0.051125	0.04125	NODATA	NODATA	0.051625	0.04475	0.035125	0.026625	0.040875	0.058	0.02625	0.04275	0.026375	0.040875	0.048125	0.049333333	0.04275	NODATA	0.02225	0.05475	0.0385	0.047125	0.0445	0.032875	0.03125	0.067875	0.03175	NODATA	0.035125	0.056875	0.037375	0.060875	0.048625	0.028857143	NODATA	0.06075
20040803	2004	8	3	0.054	0.040875	0.073375	0.04025	0.04675	0.05875	0.05375	0.040875	0.02925	0.049	0.05875	0.04625	0.071375	NODATA	0.058	0.068375	0.047	0.03825	0.04025	0.066375	0.0305	0.066375	0.022375	0.0475	0.070625	0.051625	0.051	0.04675	0.02575	0.056875	0.054	0.058875	0.058875	0.046125	0.043875	0.061625	0.0415	0.093571429	0.0475	0.0855	0.03025	0.05875	NODATA	0.0225	NODATA	0.069428571
20040804	2004	8	4	0.056875	0.061125	0.08675	0.086875	0.072	0.07025	0.07675	0.05725	0.063428571	0.075	0.069625	0.061375	0.058375	NODATA	0.06325	0.089125	0.0835	0.05825	0.033142857	0.06725	NODATA	0.08	0.022875	0.04525	0.075375	0.071125	0.061875	0.054875	0.057875	0.068	0.068375	0.07025	0.0965	0.064375	0.068375	0.07025	0.05125	0.052125	0.06775	0.080125	0.025125	0.049	NODATA	0.0255	NODATA	0.07575
20040805	2004	8	5	0.05875	0.02925	0.057125	0.075625	0.05875	0.043375	0.041375	0.048625	0.070125	0.07175	NODATA	0.044875	0.063625	NODATA	0.050375	0.062625	0.069375	0.04525	0.037625	0.05525	0.065	0.049125	0.0195	0.048875	NODATA	0.04475	0.04475	0.044625	0.053875	0.04675	0.034875	0.04275	0.05375	0.045375	0.053	0.042125	0.04175	0.037875	0.068125	0.06375	0.043875	0.03575	NODATA	0.0215	NODATA	0.073
20040806	2004	8	6	0.051	0.0475	0.063375	0.061625	0.04	0.05225	0.049375	0.049	0.049	0.05225	0.051	0.05475	0.061875	NODATA	0.049375	0.057375	0.052875	0.0415	0.052	0.057	0.046625	0.05325	0.027375	0.059375	0.046375	0.0415	0.04375	0.0525	0.048125	0.049625	0.04525	0.048875	0.0595	0.0485	0.050625	0.056375	0.048625	0.040375	0.0575	0.06025	0.06	0.045875	0.0475	0.0235	NODATA	0.058
20040807	2004	8	7	0.05725	0.049125	0.065625	0.05775	0.057	0.0655	0.0615	0.05075	0.04725	0.054375	0.06875	0.0575	0.0565	NODATA	0.05625	0.05675	0.053375	0.052125	0.045375	0.07775	0.051875	0.0575	0.038625	0.053625	0.063375	0.058125	0.0575	0.05625	0.045125	0.06875	0.0415	0.057625	0.063875	0.046125	0.051375	0.054125	0.050625	0.044375	0.0595	0.057375	0.055	0.046125	0.058625	0.022875	0.055125	0.059625
20040808	2004	8	8	0.07175	0.054875	0.060125	0.05875	0.050625	0.06025	0.06025	0.049375	0.047	0.082375	0.064	0.058875	0.055125	NODATA	0.0535	0.05575	0.074125	0.05375	0.040125	0.074875	0.056625	0.051125	0.02825	0.044375	0.0565	0.0595	0.047375	0.049625	0.05	0.069125	0.059625	0.070625	0.0645	0.051875	0.063875	0.063875	0.05475	0.063125	0.05825	0.053125	0.0235	0.072875	0.0535	0.030625	0.0435	0.064
20040809	2004	8	9	0.0595	0.048	0.06275	0.060625	0.038857143	0.04425	0.049	0.039875	0.047375	0.071625	0.069125	0.056125	0.051625	NODATA	0.04675	0.055375	0.083	0.055375	NODATA	0.062625	0.054	0.042625	0.024875	0.042375	NODATA	0.0665	0.038875	NODATA	0.0535	0.071375	0.06925	0.05525	0.060125	0.05825	0.065	0.063875	0.049	0.059125	0.05875	0.054875	0.038875	0.073857143	0.03025	0.019	0.039	0.05875
20040810	2004	8	10	0.056875	0.052166667	0.02525	0.054125	0.05025	0.040375	0.04125	0.042875	0.041625	NODATA	0.07625	0.054125	0.057	NODATA	0.03475	0.026125	0.066875	0.055625	NODATA	0.034125	0.05725	0.05025	0.0345	0.037375	0.050125	0.060125	0.0325	0.045875	0.047625	0.037125	0.06625	0.073	0.0305	0.063125	0.0685	0.06375	0.05175	0.05325	0.028875	0.0305	0.037125	0.0575	0.036875	0.024875	0.046	0.064375
20040811	2004	8	11	0.053	0.042125	0.053125	0.040125	0.071	0.055875	0.047375	0.027125	0.0405	0.06175	0.0565	0.054	0.05525	NODATA	0.03175	0.037875	0.066	0.067375	NODATA	0.050125	0.05225	0.055625	0.021625	0.0365	0.05675	0.057	0.041142857	0.03025	0.04325	0.055875	0.046875	0.056	0.054875	0.048625	0.055375	0.02925	0.04675	0.030875	0.041625	0.039	0.036125	0.03875	0.02975	0.020125	0.036	0.063
20040812	2004	8	12	0.019125	0.02825	0.047625	0.02475	0.0305	0.031	0.0315	0.021125	0.030875	0.021	0.030875	0.043375	0.054375	NODATA	0.025875	0.042875	0.025	0.033625	0.03	0.039	0.02825	0.031125	0.0235	0.024125	0.037375	0.04175	0.033857143	NODATA	0.03375	0.039	0.027625	0.026625	NODATA	0.03175	0.02375	0.040375	0.033	0.031	0.02325	0.0365	0.023875	0.03875	0.035833333	0.022125	0.036125	0.04525
20040813	2004	8	13	0.0295	0.030125	0.05225	0.032375	0.038125	0.04225	0.041875	0.015625	0.016125	0.03625	0.04275	0.0515	0.050625	NODATA	0.044125	0.0515	0.040714286	0.0345	NODATA	0.0505	NODATA	0.041	NODATA	0.020875	0.043375	0.045	0.03575	NODATA	0.025	0.04725	0.0375	0.045625	0.04575	0.0375	0.040375	0.039875	0.038375	0.023375	0.05525	0.055625	0.021125	NODATA	0.041125	0.021125	0.04675	0.0465
20040814	2004	8	14	0.0205	0.047125	0.079125	0.025375	0.040625	0.043	0.042625	0.02875	0.016125	0.021375	0.04725	0.048875	0.0555	NODATA	0.052	0.0545	0.020625	0.0445	NODATA	0.05775	0.018	0.04575	NODATA	0.015125	0.042125	0.047	0.04125	NODATA	NODATA	0.060375	0.04075	0.0475	0.065	0.033375	0.0245	0.06025	0.044	0.04425	0.05025	0.07	0.0205	0.04975	0.04725	0.015125	0.048625	0.052875
20040815	2004	8	15	0.017375	0.032375	0.04625	0.01525	0.04825	0.04375	0.04425	0.0305	0.02325	0.019375	0.051	0.034	0.057	NODATA	0.04475	0.0345	0.020625	0.034625	NODATA	0.054	0.014375	0.051	NODATA	0.0245	0.046	0.0505	0.048125	NODATA	NODATA	0.052	0.036625	0.04875	0.040625	0.032125	0.022125	0.059875	0.0335	0.050875	0.02525	0.03325	0.017625	0.0525	0.049375	0.015875	0.052875	0.059375
20040816	2004	8	16	NODATA	0.03825	0.059625	0.050625	0.05675	0.058125	0.052	0.037875	0.034125	0.0525	0.052625	NODATA	0.052875	NODATA	0.032625	0.04175	0.047875	0.042125	NODATA	0.049125	0.02475	0.0465	NODATA	0.050166667	0.069375	0.052125	0.055	NODATA	NODATA	0.056875	0.045142857	0.0525	0.048125	0.045125	0.049875	0.072375	0.046125	0.055125	0.036875	0.041625	0.018875	0.058625	0.0525	0.018125	0.067625	0.0605
20040817	2004	8	17	0.044125	0.03275	0.063125	0.03775	0.080625	0.064375	0.066125	0.028375	0.0305	0.057625	0.065625	0.044875	0.056625	NODATA	0.047375	0.043875	0.05275	0.048875	0.015857143	0.045	0.051125	0.0645	NODATA	0.041	0.071	0.064875	0.060375	0.02975	NODATA	0.047375	0.048125	0.065	0.064375	0.047714286	0.047875	0.075875	0.0385	0.068125	0.042	0.043	0.017714286	0.065375	0.0585	0.019875	0.057625	0.075125
20040818	2004	8	18	0.0415	0.05875	0.090125	0.05375	0.073	0.0745	0.068625	0.0395	0.047625	0.0555	0.06925	0.058875	0.06325	NODATA	0.068625	0.080125	NODATA	0.058	0.032875	0.066	0.048125	0.076625	NODATA	0.031625	0.082375	0.085	0.070833333	NODATA	0.036125	0.073125	0.067625	0.077375	0.079	0.056125	0.054375	0.072125	0.045125	0.062625	0.060625	0.09175	0.03075	0.069125	0.07375	0.013125	0.071	0.0645
20040819	2004	8	19	0.066625	0.04125	0.09675	0.0875	0.029625	0.065125	0.075375	0.047625	0.0585	0.068625	0.07425	0.07	0.066125	NODATA	0.08325	0.08525	0.071125	0.0575	0.04975	0.072125	0.073125	0.060875	0.0285	0.0455	0.040857143	0.08	0.05125	0.054125	NODATA	0.070875	0.07475	0.082	0.08025	0.05975	0.07	0.046625	0.063125	0.063714286	0.08925	0.08575	0.0345	0.0705	0.067875	NODATA	0.073875	0.040875
20040820	2004	8	20	0.063875	0.048125	0.064875	0.062	0.014714286	0.023375	0.024375	0.04925	0.046125	0.07425	0.036125	0.072625	0.072	NODATA	0.02625	0.056375	0.076375	0.06625	0.031625	0.042125	0.062125	NODATA	0.037625	NODATA	0.026375	0.027	0.01625	0.058625	0.047	0.049125	0.05975	0.055875	0.07125	0.07075	0.071	0.035625	0.06525	0.028	0.05825	0.053125	0.0235	0.0295	0.023285714	0.020125	0.02025	0.03125
20040821	2004	8	21	0.036	0.02225	0.039875	0.03075	0.038375	0.020875	0.02175	0.02	0.027875	0.038625	0.034	0.0325	0.044375	NODATA	0.02975	0.037875	0.0425	0.028	0.03675	0.037	0.03975	0.03325	0.04075	0.01875	0.02925	0.037	0.0295	0.023375	0.033125	0.031125	0.026375	0.025875	0.038375	0.037	0.037875	0.044125	0.03025	0.04425	0.031	0.03675	0.035125	0.03625	0.030625	0.02075	0.02175	0.051
20040822	2004	8	22	0.035125	0.029375	0.058625	0.039	0.024	0.030375	0.034	0.025875	0.03775	0.0365	0.048875	0.0345	0.0425	NODATA	0.038375	0.054625	0.03775	0.032125	0.048875	0.03425	0.032	0.0385	0.028875	0.0225	0.042	0.047	0.027125	0.023	0.040875	0.045375	0.0425	0.043375	0.049	0.039625	0.04175	0.043875	0.031625	0.048125	0.041	0.05325	0.039125	0.05525	0.030625	0.022875	0.034875	0.034875
20040823	2004	8	23	0.058625	0.022375	0.054375	0.049375	0.027	0.027375	0.031125	0.03175	0.029875	0.055625	0.0475	0.047125	0.043625	NODATA	0.039125	0.045125	0.05525	0.043	0.038625	0.0605	0.048	NODATA	0.031375	0.026625	0.038142857	0.04025	0.018375	0.029125	0.057125	0.0615	0.03725	0.049125	0.0575	0.05225	0.0565	0.029625	0.03375	0.0565	0.041	0.050875	0.040375	0.028375	0.0185	NODATA	0.03125	0.029
20040824	2004	8	24	0.05075	0.039666667	0.064875	0.04325	0.025	0.03075	0.02625	0.030875	0.0475	0.051125	0.04375	0.047875	0.046625	NODATA	0.056625	0.049375	0.049375	0.04325	0.04475	0.069375	0.059625	0.051125	0.027375	0.043125	0.026375	0.032125	0.019125	0.03125	0.06075	0.0625	0.046875	0.029571429	0.058125	0.03325	0.0495	0.024375	0.03875	0.037	0.0485	0.055125	0.043875	NODATA	0.02725	0.02825	0.0395	0.035625
20040825	2004	8	25	0.06025	0.054125	0.031	0.06575	0.02725	0.031125	0.034833333	0.034875	0.044625	0.06125	0.04575	0.06	0.055875	NODATA	0.03875	0.04125	0.060125	0.04325	0.039	0.043625	0.0525	0.03825	0.027375	0.038875	0.027875	0.035625	0.027875	0.03875	0.053875	0.0275	0.056	0.0395	0.03825	0.05675	0.073875	0.029	0.0555	0.030125	0.050375	0.044625	0.034625	0.02775	0.035375	0.028125	0.044375	0.037875
20040826	2004	8	26	0.05825	0.064	0.069875	0.044875	0.027125	0.041875	0.03925	0.033125	0.025875	0.057125	0.062625	0.059857143	0.0585	NODATA	0.047625	0.0575	0.059	0.049375	0.04	0.083625	0.037625	0.04425	0.027375	0.02925	0.044875	0.049625	0.025857143	0.0355	0.04675	0.07025	0.060375	0.04425	0.067125	0.052125	0.050375	0.02575	0.04925	0.0255	0.052625	0.05825	0.029625	0.03475	0.03175	0.01725	0.047	0.036375
20040827	2004	8	27	0.05	0.03375	0.08275	0.04225	0.04475	0.061125	0.067125	0.0325	0.0215	0.05125	0.076	0.063	0.045	NODATA	0.042875	0.061875	0.049375	0.047	0.036875	0.0815	0.032833333	0.045125	0.034625	0.04125	0.048125	0.059625	0.042	0.0425	0.0335	0.0645	0.050625	0.06675	0.0695	0.046375	0.063	0.024875	0.038875	0.036375	0.063	0.06	0.03725	0.035625	0.04775	0.01825	0.049875	0.035875
20040828	2004	8	28	0.056875	0.037125	0.0685	0.048625	0.0725	0.06725	0.059375	0.031125	0.023375	0.054125	0.061875	0.056375	0.042625	NODATA	0.05675	0.051125	0.05375	0.043625	0.041	0.07675	0.04025	0.038875	0.04675	0.0465	0.0545	0.041625	0.039875	0.039625	0.032125	0.06075	0.06025	0.064375	0.0615	0.04125	0.04725	0.04275	0.0395	0.039875	0.04775	0.05075	0.04925	0.030375	0.04475	0.03225	0.055428571	0.053625
20040829	2004	8	29	0.01325	0.034625	0.043375	0.024125	0.04975	0.04375	0.043375	0.03425	0.025285714	0.01725	0.0395	0.052	0.05175	NODATA	0.048625	0.04425	0.0185	0.033125	0.040125	0.044625	0.0295	0.040375	0.0235	0.035875	0.04125	0.051	0.03	0.0395	0.02875	0.043625	0.048	0.0545	0.051875	0.033625	0.02325	0.038125	0.039375	0.031375	0.050625	0.04675	0.038125	0.02525	0.03625	0.0365	0.048375	0.0465
20040830	2004	8	30	0.037625	0.023	0.0615	0.042375	0.037125	0.032375	0.033125	0.0305	0.03925	0.046375	0.034625	0.043125	0.055875	NODATA	0.047714286	0.062	0.04925	0.045333333	0.031714286	0.047	0.0395	0.039625	0.0275	0.021625	0.038428571	0.03625	0.02225	0.030857143	0.0295	0.045	0.03375	0.033	0.06475	0.037	0.042875	0.041625	0.032	0.018	0.050166667	0.057666667	0.044285714	0.0425	0.023	0.0165	0.0385	0.043571429
20040831	2004	8	31	0.036625	0.035625	0.05975	0.0405	0.047625	0.036875	0.038875	0.0235	0.028333333	0.043125	0.049125	0.05525	0.051625	NODATA	0.03725	0.06025	0.042125	0.050875	0.040375	0.04725	0.04175	0.047	0.03575	0.03125	0.06	0.037125	0.04025	0.035285714	0.040666667	0.045125	0.03475	0.037625	0.066875	0.038125	0.048875	0.055625	0.04575	0.040375	0.054625	0.057875	0.027125	0.051375	0.043625	0.025875	0.035625	0.05325
20050701	2005	7	1	0.066125	0.036	0.068125	0.063875	0.03675	0.031875	0.03425	0.04325	0.03475	0.0825	0.049375	0.0525	0.06375	NODATA	0.056	0.071	0.083125	0.0485	0.019875	0.053875	0.049375	0.04825	0.013125	NODATA	0.039625	0.0585	0.03825	0.038125	0.056375	0.053125	0.0715	0.06925	0.0735	0.05375	0.056875	0.057375	0.04475	0.057375	0.07225	0.07225	0.018125	0.057125	0.040875	0.0255	0.04875	0.0515
20050702	2005	7	2	0.075875	0.036	0.077125	0.06425	0.045	0.064	0.0515	0.03225	0.053625	0.072125	0.053125	0.04975	0.065625	NODATA	0.053125	0.07475	0.07125	0.045625	0.023875	0.06575	0.0575	0.04975	0.01475	NODATA	0.063	0.069125	0.052875	0.036875	0.057875	0.07275	0.05575	0.056125	0.0645	0.046125	0.0555	0.064625	0.04925	0.0665	0.0595	0.075625	0.016375	0.062625	0.051875	0.023	0.049375	0.07025
20050703	2005	7	3	0.047125	0.036875	0.054	0.057625	0.061125	0.04725	0.0515	0.036125	0.044375	0.046875	0.045375	0.0395	0.06075	NODATA	0.052375	0.045875	0.04775	0.035375	0.01875	0.05425	0.036875	NODATA	0.023125	NODATA	0.048625	0.057875	0.044625	0.037875	0.052125	0.04625	0.050875	0.033625	0.0465	0.04125	0.048875	0.076125	0.03975	0.0715	0.051125	0.042875	0.015875	0.068125	0.05225	0.02725	0.051625	0.051125
20050704	2005	7	4	0.043625	0.0325	0.042875	0.0405	0.02525	0.036875	0.046625	0.017	0.0415	0.04425	0.050875	0.044875	0.04825	NODATA	0.04375	0.030375	0.043625	0.037625	0.036	0.047875	0.03775	NODATA	0.021875	NODATA	0.0215	0.0455	0.029	0.020875	0.06225	0.050125	0.056125	0.06125	0.039875	0.046	0.046	0.04975	0.033375	0.061125	0.048375	0.035125	NODATA	0.051	0.036625	0.020875	0.018875	0.025125
20050705	2005	7	5	0.035285714	0.03425	0.032	0.020625	0.026125	0.024375	0.030625	0.019875	0.031875	0.047714286	0.03775	0.03675	0.044375	NODATA	0.022875	0.031875	0.053625	0.037875	0.03975	0.028125	0.0435	NODATA	0.027	NODATA	0.018625	0.029625	0.025125	0.033625	0.03575	0.02975	0.04675	0.04975	0.04425	0.04425	0.049125	0.0555	0.029125	0.046625	0.021625	0.022	NODATA	0.04875	0.027625	0.02125	NODATA	0.032875
20050706	2005	7	6	0.0395	0.024	0.026625	0.038375	0.032875	0.015	0.017125	0.064125	0.034714286	0.06375	0.030625	0.031875	0.045125	NODATA	0.030625	NODATA	0.0605	0.02325	0.0425	0.022	0.0485	NODATA	0.029	NODATA	0.02175	0.027	0.023125	0.06625	0.061285714	0.01875	0.0395	0.031875	NODATA	0.0455	0.046375	0.039375	0.027125	0.079875	0.03525	0.0345	0.027625	0.034375	0.024375	0.01775	NODATA	0.038
20050707	2005	7	7	0.032875	0.011875	0.025	0.030625	0.059	0.035875	0.038375	0.035875	0.027875	0.040375	0.033125	0.025625	0.041125	NODATA	0.02975	NODATA	0.040625	0.023625	0.0235	0.035	0.04425	0.03025	0.03225	NODATA	0.048875	0.038375	0.034428571	0.049625	0.051625	0.026875	0.027875	0.02525	NODATA	0.0305	0.02875	0.067	0.025125	0.062625	0.025	0.025	0.015625	0.06125	0.034285714	0.020375	0.040625	0.051857143
20050708	2005	7	8	0.061625	0.0455	0.077375	0.067625	0.055375	0.0615	0.071	0.038375	0.039375	0.05925	0.050125	0.053625	0.06275	NODATA	0.0645	0.0745	0.0595	0.058	0.016	0.068625	0.044875	0.048	0.031	NODATA	NODATA	0.0705	0.04975	0.033875	0.0425	0.064125	0.057	0.0525	0.082	0.049875	NODATA	0.070375	0.05175	0.073375	0.07375	0.088375	0.018375	0.0645	0.038875	0.027	NODATA	0.050375
20050709	2005	7	9	0.063	0.05325	0.048125	0.032	0.04575	0.059	0.061	0.008125	0.021125	0.076625	0.0595	0.060125	0.053875	NODATA	0.024625	0.035625	0.071875	0.048125	0.01225	0.066375	0.05375	0.0415	0.0175	NODATA	NODATA	0.073375	0.039375	0.01175	0.05825	0.057625	0.061875	0.0705	0.054875	0.061	0.0645	0.050875	0.04875	0.074875	0.020625	0.03525	0.017125	0.06125	0.042	0.017875	NODATA	0.0565
20050710	2005	7	10	0.046	0.025125	0.011625	0.0115	0.020625	0.013125	0.013375	0.01175	0.006125	0.04925	0.0285	0.023375	0.036625	NODATA	0.014375	0.011875	0.047875	0.014125	0.01575	0.014375	0.022875	0.016	0.0165	NODATA	NODATA	NODATA	0.01825	0.013	0.056625	0.014125	0.05575	0.05825	0.015625	0.064375	0.064	0.05875	0.0245	0.07275	0.01175	0.012625	0.0115	0.02575	0.016875	0.014	NODATA	0.027625
20050711	2005	7	11	0.01575	0.0135	0.016875	0.017375	0.033875	0.018875	0.018125	0.015625	0.01275	0.018125	0.025	0.019375	0.026625	NODATA	0.024625	0.018666667	0.018	0.02075	0.021	0.019125	0.013125	0.0245	0.0195	NODATA	NODATA	NODATA	0.0285	0.034125	0.023125	0.020625	0.0205	0.019125	0.02125	0.027875	0.022125	0.05925	0.018	0.0345	0.02125	0.01775	0.0185	0.045571429	0.027625	0.01625	NODATA	0.039166667
20050712	2005	7	12	0.032875	0.02925	0.035	0.02975	0.03025	0.037625	0.03675	0.0315	0.023625	0.043375	0.050375	0.038125	0.04175	NODATA	0.038125	0.031875	0.05125	0.0315	0.016285714	0.034375	0.031375	0.03575	0.03725	NODATA	0.03025	0.044375	0.040125	0.043625	0.021	0.0315	0.052125	0.059625	NODATA	0.03925	NODATA	0.065375	0.0315	0.031125	0.041875	0.034375	0.0155	0.063375	0.038	0.027428571	NODATA	0.059125
20050713	2005	7	13	0.030571429	0.025285714	0.03425	0.032	0.02425	0.039	0.041	0.0335	0.027	0.04075	0.040125	0.048125	0.0595	NODATA	0.0345	0.04025	0.04525	0.04525	0.02125	0.04075	0.0395	0.040125	0.032375	NODATA	0.031875	0.05875	0.038625	0.043375	0.028125	0.03875	0.0385	0.049875	0.04375	NODATA	0.038714286	0.078125	0.04775	0.023375	0.034	0.037	0.017375	0.06475	0.0345	0.026125	NODATA	0.055
20050714	2005	7	14	0.04175	0.033875	0.049125	0.03475	0.013	0.04125	0.04825	0.029875	0.03675	0.0515	0.0405	0.0565	0.051875	NODATA	0.03325	0.04375	0.05675	0.05675	0.042125	0.053125	0.038375	0.0405	0.024375	NODATA	0.0255	0.045625	0.038625	0.041625	NODATA	0.048125	0.03675	0.047875	0.063	0.046	0.041375	NODATA	0.042	0.0315	0.03275	0.04125	0.029	0.055	0.03225	0.019	0.018625	0.0525
20050715	2005	7	15	0.02875	0.038	0.0255	0.02525	0.023375	0.03125	0.028875	0.035625	0.030375	0.040875	0.0375	0.047875	0.04975	NODATA	0.0185	0.02375	0.04475	0.03825	0.029	0.025625	0.03625	NODATA	0.02775	NODATA	0.02	0.03375	0.029	0.043625	0.0335	0.0265	0.052625	0.05575	0.03425	0.051125	0.0435	0.05525	0.03675	0.0445	0.03025	NODATA	0.022375	0.040625	0.02025	0.028375	0.01725	0.04625
20050716	2005	7	16	0.02425	0.02075	0.02375	0.024625	0.016375	0.017625	0.02	0.032125	0.039875	0.028375	0.03075	0.035625	0.029875	NODATA	0.02475	0.017125	0.033625	0.025875	0.02025	0.0225	0.036875	0.020375	0.0335	NODATA	0.018125	0.025875	0.01725	0.032625	0.034125	0.021125	0.032625	0.03725	0.03075	0.03075	0.03775	0.04875	0.02575	0.034	0.029625	0.01875	0.0245	0.037875	0.022125	0.021875	0.013125	0.02575
20050717	2005	7	17	0.030125	0.021	0.029	0.027875	0.023625	0.02275	0.027625	0.028875	0.02225	0.038375	0.03175	0.020875	0.031	NODATA	0.03	0.032625	0.042875	0.027875	0.014625	0.0255	0.028625	0.030375	0.021375	NODATA	0.023875	0.0265	0.022375	0.026125	0.0355	0.027625	0.0345	0.031625	0.041	0.02425	0.039875	0.02725	0.019375	0.029625	0.03375	0.021875	0.0155	0.0285	0.0175	0.019375	0.0235	0.023
20050718	2005	7	18	0.037	0.024625	0.04575	0.040375	0.0425	0.033375	0.037	0.012625	0.02625	0.058375	0.033375	0.033125	0.031125	NODATA	0.043875	0.043625	0.056	0.043	0.0155	0.037	0.0345	0.0375	0.0295	NODATA	0.034375	0.029875	0.030375	NODATA	0.043375	0.027125	0.0315	0.040375	0.06575	0.03425	0.041375	0.034375	0.026875	0.02625	0.059125	0.03925	0.013875	0.025875	0.03025	0.021625	0.037375	0.029285714
20050719	2005	7	19	0.038285714	0.027375	0.039	0.04475	0.03125	0.0365	0.039125	0.014375	0.024125	0.053375	0.033	0.046125	0.040375	NODATA	0.047285714	0.04725	0.063125	0.04225	0.013571429	0.042125	0.03925	0.044	0.028875	NODATA	0.021625	0.036875	0.042	0.017125	0.0485	0.048625	0.03675	0.040428571	0.048375	0.03275	0.048625	0.053375	0.03	0.0485	0.0645	0.047375	0.013125	0.041125	0.036875	0.024125	0.02875	0.049625
20050720	2005	7	20	0.04775	0.023125	NODATA	0.04	0.03575	0.04325	0.05	0.014375	0.027333333	0.08425	0.034375	0.042875	0.044125	NODATA	0.066	0.061125	0.079	0.031375	0.018	0.052875	0.0535	0.046625	0.028625	NODATA	0.028375	0.045375	0.048	0.01875	0.047375	0.05675	0.06525	0.051875	0.061	0.0375	0.054125	0.051375	0.032375	0.046125	NODATA	0.055125	0.018375	0.044375	0.041857143	0.0265	NODATA	0.045
20050721	2005	7	21	0.0695	0.02725	0.047	0.059375	0.072714286	0.046	0.045375	0.026875	0.0325	0.0805	0.03525	0.0425	0.05525	NODATA	0.052	0.05525	0.0855	0.03575	0.016375	0.05125	0.05175	0.04525	0.02925	NODATA	NODATA	0.042	0.03225	0.0295	0.055875	0.0625	0.05375	0.050375	0.053375	0.053666667	0.05975	0.046125	0.031	0.067875	0.059	0.0565	0.01575	0.043625	0.033333333	0.02425	0.0485	0.045875
20050722	2005	7	22	0.061625	0.036666667	0.067125	0.053875	0.07	0.046	0.04475	0.04225	0.040125	0.071375	NODATA	0.04375	0.064	NODATA	0.046625	0.06975	0.07225	0.043375	0.042	0.0565	0.052125	0.050625	0.046625	NODATA	0.070125	0.054875	0.041125	0.05775	0.0515	0.057125	0.057625	0.07225	0.065125	0.051875	0.058125	0.067875	0.0475	0.0565	0.06875	0.07375	0.02175	0.055125	0.041875	0.04425	0.056875	0.0645
20050723	2005	7	23	0.070125	0.046875	0.077	0.063125	0.063625	0.05125	0.051125	0.044125	0.039	0.063125	0.066	0.059375	0.062875	NODATA	0.05875	0.057	0.064375	0.05525	0.037125	0.074	0.059125	0.06175	0.0265	NODATA	0.0445	0.057125	0.041875	0.05275	0.066625	0.062125	0.05975	0.061375	0.071125	0.05125	0.057125	0.06425	0.04925	0.063125	0.058625	0.06325	0.03925	0.072125	0.038	0.055	0.044625	0.053125
20050724	2005	7	24	0.070375	0.0485	0.08425	0.064	0.042125	0.085125	0.086875	0.053875	0.044375	0.074125	0.0615	0.059625	0.055	NODATA	0.05825	0.055125	0.06975	0.05325	0.050125	0.073875	0.06075	0.0605	0.054375	NODATA	0.04675	0.0655	0.050375	0.0575	0.057875	0.0745	0.054875	0.082625	0.069375	0.054125	0.063375	0.060375	0.049125	0.059125	0.056625	0.067625	0.049	0.060875	0.068625	0.04275	0.053375	0.055875
20050725	2005	7	25	0.081125	0.04425	0.11425	0.0565	0.05075	0.073	0.068	0.05375	0.0565	0.10125	0.0565	0.057	NODATA	NODATA	0.07525	0.08475	0.095125	0.047125	0.053625	0.0685	0.064125	0.064	0.060375	NODATA	0.06725	0.0745	0.057875	0.0615	0.054875	0.078	0.08325	0.0845	NODATA	0.0525	0.060875	0.057875	0.042125	0.060875	0.068	0.098	0.054571429	NODATA	0.04875	0.061375	0.060125	0.06675
20050726	2005	7	26	0.102125	0.06	0.10025	0.074125	0.071	0.061	0.061125	0.0595	0.062875	0.110375	NODATA	0.059875	NODATA	NODATA	0.085625	0.098125	0.111375	0.05225	0.052	0.06475	NODATA	0.062375	0.041375	NODATA	0.05375	0.05625	0.062875	0.06975	0.065625	0.077875	0.081428571	0.091875	0.0845	0.0605	0.064875	0.057125	0.048	0.05075	0.09675	0.1105	0.043625	0.051625	0.053625	0.05475	0.054	0.057
20050727	2005	7	27	0.065625	0.038	0.085714286	0.082375	0.038625	0.041	0.051	0.05575	0.064833333	0.08775	0.0515	0.05575	NODATA	NODATA	0.064125	0.091125	0.090875	0.058625	0.0615	0.059625	0.070375	0.05725	0.05075	NODATA	0.05175	0.0585	0.044375	0.071	0.06125	0.0635	0.053625	0.06375	NODATA	0.051375	0.058375	0.039125	NODATA	0.028125	0.0785	0.0785	0.05025	0.03825	0.052625	0.049625	0.055	0.055625
20050728	2005	7	28	0.084125	0.025875	0.061125	0.06	0.039	0.050875	0.05575	0.05625	0.060875	0.081125	0.038875	NODATA	0.055625	NODATA	0.0485	0.05725	0.081875	0.057	0.04975	0.05225	0.07325	0.041375	0.0525	NODATA	0.0575	0.048625	0.041571429	0.058125	0.050125	0.058125	0.063125	0.047875	NODATA	0.042375	0.073375	0.057875	0.05325	0.05425	0.069625	0.0535	0.041125	0.04025	0.03525	0.05	0.067	0.031875
20050729	2005	7	29	0.032125	0.02375	0.03925	0.037375	0.0425	0.032125	0.029875	0.038	0.028875	0.036625	0.045125	0.04375	0.04925	NODATA	0.045125	0.032	0.038666667	0.034875	0.059125	0.05425	0.049875	0.029375	0.02925	NODATA	0.047375	0.0435	0.035625	0.051625	0.0435	0.039875	0.0465	0.04575	NODATA	0.03625	NODATA	0.07	0.035125	0.058375	0.036875	0.033125	0.043125	0.0565	0.035428571	0.024625	0.058875	0.055714286
20050730	2005	7	30	0.036125	0.03475	0.036	0.03375	0.03875	0.0475	0.044625	0.057375	0.03525	0.035375	0.048	0.045	0.044125	NODATA	0.0395	0.031125	0.0375	0.02975	0.028	0.041125	0.02875	0.031875	0.036125	NODATA	0.039	0.044	0.04025	0.047125	0.035125	0.035	0.045625	0.052625	0.03125	0.043	0.037375	0.073375	0.03275	0.061625	0.042625	0.033125	0.02775	0.058	0.04525	0.035125	0.038625	0.065125
20050731	2005	7	31	0.033375	0.027625	0.041	0.029	0.045125	0.049125	0.04775	0.0315	0.021	0.034375	0.04525	0.039125	0.046625	NODATA	0.03425	0.03575	0.03475	0.03675	0.025375	0.05175	0.033875	0.034714286	0.025875	NODATA	0.05475	0.048375	0.030625	0.03675	0.034375	0.046625	0.037875	0.052	0.036375	0.033125	0.0325	0.07	0.03475	0.065625	0.034625	0.03625	0.024	0.056625	0.03475	0.0185	0.039625	0.0565
20050801	2005	8	1	0.05625	0.04375	0.0365	0.039375	0.061125	0.03125	0.03675	0.02375	0.0205	0.056375	0.047	0.055625	0.049625	NODATA	0.034	0.02975	0.058875	0.041375	0.03725	0.039125	0.03925	0.032125	0.0265	NODATA	0.04525	0.0445	0.043625	NODATA	0.03925	0.046875	0.04325	0.057	0.03725	0.049125	0.058	0.066625	0.04275	0.06125	0.033125	0.026875	0.0215	0.0555	0.038625	0.01725	0.034875	0.0575
20050802	2005	8	2	0.07475	0.044375	0.0565	0.056875	0.057875	0.0575	0.051375	0.032	0.03125	0.0725	0.050875	0.0635	0.058625	NODATA	0.036875	0.05075	0.072375	0.052875	0.029375	0.074	0.047875	0.0485	0.0385	NODATA	NODATA	0.056125	0.0375	0.032625	0.046875	0.063375	0.05725	0.068	0.064375	0.0495	0.066875	0.069625	0.052	0.060375	0.04125	0.048	0.026375	NODATA	0.035625	0.022625	0.032875	0.049875
20050803	2005	8	3	0.081125	0.04725	0.062875	0.0755	0.036625	0.06575	0.061375	0.03025	0.035125	0.078	0.065125	0.075875	0.05975	NODATA	0.046125	0.057125	0.078625	0.061625	0.036	0.08925	0.060125	0.0475	0.0425	NODATA	0.05675	0.06675	0.038	0.032375	0.0615	0.078875	0.056	0.07275	0.07625	0.055833333	0.07925	0.057625	0.060375	0.073875	0.050875	0.057	0.044857143	0.06425	0.045375	0.035125	0.041625	0.048375
20050804	2005	8	4	0.089375	0.058625	0.07	0.0745	0.0385	0.072375	0.061571429	0.0275	0.0465	0.086	0.068125	0.077375	0.060375	NODATA	0.05025	0.059	0.08275	0.064375	0.028375	0.08625	0.06025	0.059375	0.052375	NODATA	0.032375	0.07375	0.039125	0.026625	0.06825	0.081	0.07725	0.078375	0.074875	0.063375	0.08675	0.064375	0.051875	0.07775	0.051875	0.063125	0.04275	0.069375	0.045125	0.045875	0.0315	0.050285714
20050805	2005	8	5	0.04625	0.039625	0.067	0.05625	0.040875	0.056	0.068625	0.028875	0.027875	0.074125	0.0635	0.071625	0.065428571	NODATA	0.041375	0.057625	0.073125	0.06475	0.023375	0.069125	0.061875	0.058	0.040125	NODATA	0.050875	0.06675	0.049375	0.0315	0.0535	0.055875	0.066	0.072375	0.059625	0.057125	0.088625	0.07125	0.06175	0.062875	0.0495	0.05325	0.04825	0.07425	0.0375	0.0305	0.037375	0.068625
20050806	2005	8	6	0.044875	0.04775	0.04375	0.033875	0.03875	0.054125	0.05375	0.027875	0.02325	0.04375	0.0595	0.051	0.063625	NODATA	0.034	0.04075	0.042875	0.0435	0.038625	0.0575	0.021125	0.0425	0.029	NODATA	0.04525	0.0665	0.050875	0.029875	0.026625	0.0505	0.068875	0.072	0.047625	0.06	0.058125	0.07675	0.048375	0.061875	0.031	0.037125	0.04775	0.061625	0.0445	0.045	0.032125	0.069125
20050807	2005	8	7	0.040875	0.018625	0.031125	0.02975	0.0605	0.028125	0.028375	0.028	0.02425	0.037125	0.033375	0.02475	0.039875	NODATA	0.032625	0.02725	0.037625	0.0245	0.041875	0.034375	0.03175	0.026285714	0.026125	NODATA	0.045625	0.03575	0.052125	0.034875	0.032125	0.0255	0.0235	0.019375	0.026	0.029	0.027375	0.0735	0.031625	0.05675	0.025625	0.031375	0.041125	0.063625	0.039875	0.069875	0.03275	0.063125
20050808	2005	8	8	0.031375	0.015125	0.0315	0.0335	0.05825	0.03425	0.0365	0.043625	0.025625	0.03275	0.03475	0.021375	0.036625	NODATA	0.036125	0.032	0.033125	0.025875	0.039833333	0.040125	0.02325	0.023375	0.029125	NODATA	0.053	0.03425	0.0465	NODATA	0.02475	0.0375	0.028	0.029625	0.027	0.035875	0.037375	0.07175	0.03125	0.04775	0.029375	0.0345	0.035	0.04525	0.039125	0.052	0.03875	0.065625
20050809	2005	8	9	0.03175	0.028375	0.038375	0.046375	0.057875	0.034	0.0315	0.039625	0.026375	0.043375	0.04325	0.042875	0.041	NODATA	0.036125	0.0325	0.047	0.034	0.039375	0.04875	0.02925	0.026125	0.019625	NODATA	0.048	0.040875	0.045625	0.045142857	0.022625	0.046875	0.044125	0.04725	0.036875	0.032625	0.0455	0.07425	0.029875	0.062375	0.0325	0.0385	NODATA	0.050125	0.041571429	0.033625	0.037875	0.06175
20050810	2005	8	10	0.0505	0.041625	0.038375	0.050125	0.0545	0.04175	0.03625	0.048375	0.03125	0.0515	0.048875	0.0465	0.066375	NODATA	0.03725	0.040625	0.050625	0.030875	0.05525	0.043625	0.033	0.03425	0.0295	NODATA	0.06725	0.056375	0.030857143	0.052875	0.032875	0.037	0.062	0.064125	0.03225	0.0465	0.052375	0.093625	NODATA	0.07825	0.035625	0.0395	NODATA	0.060428571	0.03875	0.02	0.05175	0.063166667
20050811	2005	8	11	0.0665	0.05725	0.058625	0.049625	0.035	0.055	0.05525	0.046875	0.026	0.0825	0.060125	0.053166667	0.0615	NODATA	0.039375	0.04575	0.071625	0.047625	0.05075	0.074625	0.056875	0.0435	0.035625	NODATA	0.047125	0.064	0.048375	0.05575	0.052	0.057625	0.08125	0.078875	0.04	0.05775	0.060375	0.056875	0.049875	0.075625	0.0445	0.046625	NODATA	0.07125	0.053625	0.01875	0.0355	0.05625
20050812	2005	8	12	0.058875	0.058625	0.0645	0.053	0.0685	0.0635	0.05425	0.059125	0.037	NODATA	0.062625	0.055	0.055	NODATA	0.05325	0.046625	0.078	0.046	0.045125	0.055	0.049	0.0435	0.03625	NODATA	0.0545	0.063375	0.044875	0.056375	0.0505	0.056625	0.083875	0.08675	0.057125	0.06925	0.06525	0.050625	0.04025	0.06075	0.049375	0.06525	0.028375	0.048625	0.047125	0.023875	0.055857143	0.056
20050813	2005	8	13	0.05625	0.049	0.061625	0.043875	0.055375	0.0435	0.0455	0.03625	0.039875	0.0615	0.046625	0.0525	0.0615	NODATA	0.04475	0.06	0.059625	0.04875	0.057625	0.054625	0.048375	0.04075	0.0255	NODATA	0.071375	0.04225	0.06225	0.03625	0.035375	0.050625	0.071625	0.0645	0.0605	0.062375	0.056375	0.061125	0.041	0.052	0.0465	0.058625	0.05625	0.047125	0.0535	0.022375	0.064375	0.05875
20050814	2005	8	14	0.049	0.035625	0.05375	0.05475	0.033875	0.05675	0.0475	0.044	0.032875	0.058375	0.0395	0.050875	0.058125	NODATA	0.0505	0.05475	0.059125	0.044	0.039875	0.058125	0.044	0.043375	0.040125	NODATA	0.033625	0.055625	0.04325	0.046875	0.035125	0.0485	0.05075	0.0545	0.050875	0.046625	0.0485	0.054625	0.038875	0.05825	0.06	0.06875	0.039875	0.05075	0.047	NODATA	0.056125	0.038875
20050815	2005	8	15	NODATA	0.047875	0.077875	0.06575	0.036125	0.04725	0.047875	0.048375	0.04775	0.0755	0.04775	0.057375	0.05625	NODATA	0.057375	0.05725	0.0725	0.043625	0.04425	0.069125	0.054375	0.041125	0.0485	NODATA	0.050875	0.05325	0.051125	NODATA	0.045375	0.061875	0.064625	0.071375	0.065875	0.049125	0.075875	0.03775	0.038875	0.04325	0.062625	0.06425	0.032	0.049125	0.039875	0.02925	0.043375	0.0415
20050816	2005	8	16	0.065125	0.038	0.05975	0.05075	0.06075	0.0455	0.05425	0.053625	0.0475	0.088428571	0.051125	0.055375	0.05325	NODATA	0.058	0.039125	0.093875	0.042571429	0.02775	0.05325	0.060625	0.0505	0.034625	NODATA	0.072285714	0.06325	0.042375	0.070125	0.0525	0.066625	0.057875	0.064571429	0.052625	0.05525	0.071875	0.04825	0.03725	0.023875	0.054625	0.05125	0.018125	0.050125	0.03875	0.024375	0.03975	0.047
20050817	2005	8	17	0.058625	0.03125	0.070375	0.069375	0.052375	0.047	0.048	0.052625	0.041625	0.05525	0.068125	0.0565	0.04225	NODATA	0.070625	0.067	0.057333333	0.0415	0.05125	0.057	0.047	0.045875	0.023625	NODATA	0.065125	0.046625	0.055875	0.079166667	0.036875	0.0605	0.04525	0.046125	0.07	0.033625	0.049625	0.046125	0.03625	0.03825	0.0795	0.07	0.02675	0.04425	0.05175	0.018875	0.048375	0.050625
20050818	2005	8	18	0.043375	0.03125	0.0655	0.077625	0.047333333	0.046428571	0.05175	0.049	0.04475	0.039375	0.045375	0.0555	0.043125	NODATA	0.049875	0.0515	0.03275	0.0545	0.05425	0.05075	0.042125	NODATA	0.028375	NODATA	0.068	0.049	0.058	0.05525	0.0575	0.05625	0.042375	0.038125	0.0665	0.03125	0.02525	0.055625	0.033125	0.029	0.061	0.063	0.039125	0.053625	0.047428571	0.023	0.058428571	0.043875
20050819	2005	8	19	0.046875	0.036875	0.043625	0.058	0.0425	0.048625	0.055125	0.03625	0.055125	0.066	0.065	0.036	0.049	NODATA	0.0385	0.06	0.07125	0.041125	0.056625	0.04	0.053375	NODATA	0.04725	NODATA	0.048	0.06575	0.058375	0.049375	0.037625	0.049375	0.056	0.064625	0.05	0.04975	0.05325	0.058875	0.03225	0.051125	0.05575	0.05975	0.039875	0.048625	0.049875	0.026375	0.05975	0.046166667
20050820	2005	8	20	0.065875	0.036875	0.068625	0.05925	0.044	0.06075	0.061875	0.05025	0.04025	0.07725	0.047125	0.04375	NODATA	NODATA	0.0585	0.06675	0.074875	0.040875	0.045125	0.04875	0.049875	0.05725	0.03175	NODATA	0.04525	0.06225	0.041125	0.0565	0.052625	0.059625	0.06275	0.0715	0.05175	0.044625	0.045875	0.06	0.033375	0.047	0.074125	0.078625	0.0275	0.053125	0.044	0.02625	0.04725	0.039875
20050821	2005	8	21	0.05575	0.04125	0.06275	0.053375	0.0315	0.047	0.04825	0.047125	0.043125	0.066375	0.0495	0.044375	NODATA	NODATA	0.04875	0.05675	0.057875	0.044	0.051	0.064375	0.049625	0.04525	0.032125	NODATA	0.0515	0.05775	0.041375	0.05025	0.047875	0.05575	0.049375	0.057375	0.049714286	0.05325	0.0545	0.05425	0.0375	0.05	0.055375	0.068625	0.029875	0.055375	0.038875	0.024125	0.05425	0.052125
20050822	2005	8	22	0.053125	0.039375	0.0675	0.0495	0.065	0.048875	0.042625	0.05325	NODATA	0.058375	0.057125	0.067375	0.055	NODATA	0.055625	0.064125	0.062875	0.042125	0.053375	0.0685	0.051125	0.046875	0.038285714	NODATA	0.062285714	0.0505	0.05475	NODATA	0.055125	0.05125	0.0505	0.063	0.063125	0.036625	0.065	0.062125	0.04575	0.042625	NODATA	0.0795	0.02675	0.06225	0.049	0.026125	0.056	0.069714286
20050823	2005	8	23	0.049875	0.040375	0.061625	0.05325	0.06775	0.06825	0.07	0.04625	0.03275	0.047875	0.052625	0.055875	0.058875	NODATA	0.05175	0.051375	0.058875	0.03875	0.025428571	0.0625	0.039	0.04275	0.03275	NODATA	0.0605	0.056875	0.058	0.050375	0.045875	0.057875	0.048875	0.05175	NODATA	0.0385	NODATA	0.054125	0.042375	0.05575	0.0495	0.061875	0.021125	0.04225	0.0525	0.026333333	0.050625	0.075375
20050824	2005	8	24	0.051375	0.042	0.05025	0.049875	0.0525	NODATA	0.06375	0.03125	0.033625	0.054125	0.05725	0.064625	0.0505	NODATA	0.0365	0.042375	0.05675	NODATA	0.0255	NODATA	0.039428571	0.036375	0.0335	NODATA	0.052875	0.05575	0.05125	0.0195	0.05425	0.060125	0.0525	0.064625	0.049375	0.052375	0.063875	0.06475	0.041	0.058	0.04	0.0415	0.02525	0.071875	0.055	0.0305	0.041571429	0.05825
20050825	2005	8	25	0.061	0.056625	0.039375	0.057125	0.042285714	0.044875	0.04775	0.042125	0.047125	0.061375	0.052125	0.06	0.0515	NODATA	0.041125	0.039666667	0.062375	0.046125	0.021125	0.043125	0.062875	0.045625	0.026875	NODATA	0.052	0.05425	0.051	0.022125	0.055375	0.047125	0.068125	0.06125	0.045375	0.05875	0.06825	0.068875	0.056125	0.07075	0.041875	0.04225	0.026375	0.06	0.050142857	0.028375	0.0395	0.06125
20050826	2005	8	26	0.059375	0.066875	0.068	0.061	0.0455	0.06825	0.065125	0.018375	0.029	0.055625	0.064	0.075375	0.04725	NODATA	0.061875	0.05975	0.055428571	0.058375	0.021125	0.08825	0.04225	0.049875	0.032125	NODATA	0.050125	0.062375	0.042625	0.019125	0.047125	0.08025	0.055375	0.06475	0.06775	0.0725	0.069375	0.069125	0.059125	0.043	0.06075	0.058375	0.025	0.057625	0.047375	0.0305	0.035875	0.058125
20050827	2005	8	27	0.049375	0.04625	0.0485	0.036	0.0405	0.068875	0.073125	0.012625	0.02	0.045875	0.07375	0.050375	0.053375	NODATA	0.0295	0.039875	0.043125	0.04625	0.017875	0.070625	0.0355	0.045625	0.02125	NODATA	0.043625	0.071875	0.048375	0.015625	0.03275	0.063375	0.031375	0.06475	0.051125	0.05	0.05225	0.046	0.039375	0.0505	0.03	0.03725	0.0215	0.028375	0.05925	0.021375	0.030125	0.048
20050828	2005	8	28	0.058875	0.0425	0.03125	0.039	0.03	0.029625	0.028125	0.0185	0.020375	0.05875	0.045125	0.046125	0.047625	NODATA	0.019625	0.029125	0.062125	0.035125	0.024375	0.036625	0.039125	0.032375	0.018125	NODATA	NODATA	0.04625	0.03025	0.023375	0.030125	0.040875	0.053625	0.059375	0.033	0.047875	0.07	0.053125	0.041	0.0455	0.019875	0.027875	0.021625	0.041	0.028875	0.024125	NODATA	0.0535
20050829	2005	8	29	0.043125	0.033375	0.0155	0.025875	0.0225	0.02275	NODATA	0.024125	0.02575	0.03775	0.036166667	0.041	0.040875	NODATA	0.02125	0.018625	0.034	0.028375	0.03	0.019125	0.02775	0.029125	0.021125	NODATA	NODATA	0.0285	0.026875	0.036375	0.02175	0.021	0.042375	0.042125	0.02075	0.0455	0.060875	0.034875	0.039875	0.026625	0.02175	0.017875	0.031125	0.023857143	NODATA	0.025125	NODATA	0.02625
20050830	2005	8	30	0.026375	0.03275	0.0315	0.026125	0.039375	0.020125	0.0275	0.024	0.021	0.031125	0.030625	0.0355	0.038625	NODATA	0.03375	0.032125	0.03225	0.037375	0.033375	0.02925	0.03075	0.030166667	0.019375	NODATA	NODATA	0.033625	0.035375	0.025625	0.0245	0.03275	0.03425	0.033875	0.0345	0.028	0.0285	0.059625	0.030625	0.0175	0.033625	0.033625	0.024375	0.04375	NODATA	0.024	NODATA	0.059
20050831	2005	8	31	0.037125	0.046125	0.061125	0.04925	0.066625	0.047375	0.0505	0.027375	0.030142857	0.05325	0.054875	0.04075	0.059375	NODATA	0.036	0.066	0.054125	0.04275	0.016375	0.059	0.052	0.051625	0.015875	NODATA	NODATA	0.0605	0.036375	0.025875	0.0475	0.068375	0.048125	0.064125	0.052875	0.050571429	0.048125	0.062625	0.04875	0.045625	0.04925	0.069	0.02075	0.061375	NODATA	0.0365	NODATA	0.059
20060701	2006	7	1	0.076	0.06325	0.0815	0.093625	0.068125	0.0865	0.0835	0.056125	0.06025	0.09475	0.065375	0.066	0.072125	NODATA	0.087	0.08875	0.092875	0.056	0.03725	0.082	0.06875	0.057	0.030875	0.063875	0.07125	0.07475	0.0785	0.06075	0.06975	0.071	0.07525	0.07725	0.074	0.06725	0.0685	0.070625	0.050571429	0.078125	0.083125	0.09525	0.023125	0.07375	0.077	0.026625	0.079	0.078625
20060702	2006	7	2	0.0575	0.06025	0.09225	0.064625	0.04	0.067875	0.09175	0.022625	0.045375	0.073625	0.084	0.055875	0.065875	NODATA	0.0685	0.067875	0.072	0.064875	0.02975	0.095375	0.061375	0.07	0.028571429	0.0265	0.051125	0.068625	0.061375	0.019	0.0645	0.093625	0.0735	0.079875	0.076125	0.053	0.055875	0.061375	0.048666667	0.07625	0.067625	0.06875	0.029375	0.0745	0.072625	0.023125	0.055	0.05075
20060703	2006	7	3	0.0645	0.06125	0.08575	0.062375	0.035125	0.06875	0.07475	0.022	0.044333333	0.0865	0.075125	0.06225	0.07375	NODATA	0.061125	0.0675	0.078125	0.062375	0.028714286	0.07975	NODATA	0.06175	0.03675	0.035875	0.0415	0.07325	0.05175	0.028666667	0.058	0.07425	0.082375	0.081375	0.096875	0.06125	0.059125	0.036125	0.056375	0.062125	0.053875	0.06525	0.029125	0.058	0.063375	0.028125	0.04875	0.03975
20060704	2006	7	4	0.050375	0.05925	0.064	0.048875	0.026125	0.0605	0.080125	0.024	0.033125	0.064	0.070875	0.06125	0.072875	NODATA	0.057375	0.058375	0.073375	0.0585	0.02575	0.056625	0.0475	0.053	0.034125	0.039375	0.03025	0.06	0.037875	0.028	0.051	0.056875	0.076875	0.077125	0.073	0.055125	0.065375	0.029625	0.047625	0.045625	0.0545	0.057	0.0255	0.040875	0.05275	0.033125	0.034875	0.022
20060705	2006	7	5	0.03075	0.0275	0.073375	0.04275	0.0155	0.051625	0.054	0.015875	0.027625	0.043375	0.05575	0.04925	0.055166667	NODATA	0.058625	0.049625	0.055666667	0.046625	0.02475	0.06475	0.038	0.04825	0.0405	0.033166667	0.025875	0.030625	0.034375	0.024	0.032875	0.076625	0.04025	0.049375	0.09075	0.046625	0.051625	0.037125	0.039125	0.042	0.05225	0.0575	0.0285	0.029	0.039	0.031875	0.021375	0.039714286
20060706	2006	7	6	0.0395	0.04575	0.040125	0.02875	0.044571429	0.047125	0.04925	0.042875	0.037625	NODATA	0.051375	0.048625	0.059125	NODATA	0.03725	0.03575	0.043875	0.035625	0.051875	0.046625	0.036	0.052	0.035375	0.044375	0.030857143	0.053125	0.038125	0.048125	0.03775	0.04	0.047375	0.049875	0.043875	0.042375	0.041625	0.05825	0.0415	0.04475	0.042125	0.038875	0.032875	0.051625	0.031666667	0.0295	0.033375	0.052125
20060707	2006	7	7	0.0535	0.04425	0.05175	0.05825	0.037	0.05925	0.06025	0.050125	0.042571429	0.055375	0.057625	0.059	0.062875	NODATA	0.057	0.051625	0.0555	0.053125	0.0345	0.06675	0.05925	0.052375	0.0255	0.03025	0.040125	0.0575	0.054	0.036875	0.049625	0.06325	0.050375	0.051125	0.05775	0.045625	0.0505	0.052	0.0495	0.047875	0.051875	0.04775	0.03	0.055375	0.065	0.022571429	0.039625	0.059625
20060708	2006	7	8	0.058625	0.05025	0.072625	0.0555	0.037125	0.064	0.072125	0.055375	0.044625	0.051875	0.073375	0.058125	0.065875	NODATA	0.060375	0.062875	0.052875	0.059125	0.04975	0.07	0.059125	0.05925	0.0265	0.05725	0.035875	0.06425	0.052625	0.06075	0.053625	0.08575	0.0575	0.073125	0.07225	0.05075	0.0505	0.073375	0.051375	0.054	0.06425	0.063	0.049625	0.0775	0.049375	0.03125	0.04775	0.05525
20060709	2006	7	9	0.050625	0.046	0.055375	0.072	0.03825	0.0405	0.047625	0.04975	0.047875	0.0525	0.063375	0.057875	0.0655	NODATA	0.064125	0.0595	0.056625	0.06825	0.049875	0.046875	0.065625	0.045125	0.032125	0.05675	0.059375	0.0485	0.040375	0.053125	0.0545	0.053125	0.06375	0.06425	0.07075	0.049125	0.051875	0.055375	0.0535	0.060875	0.07025	0.058125	0.051875	0.06875	0.05075	0.026625	0.0615	0.04825
20060710	2006	7	10	0.057	0.067875	0.057	0.067625	0.034625	0.057375	0.067875	0.039625	0.0445	0.067625	0.051125	0.056	0.065	NODATA	0.06125	0.070125	0.071875	0.05675	0.033571429	0.049875	0.067625	0.044	0.035625	0.05675	0.060875	0.0605	0.034125	0.05425	0.052375	0.05175	0.071625	NODATA	NODATA	0.065125	0.06575	0.040875	0.0455	0.0635	0.06975	0.057	0.025571429	0.03875	0.064625	0.032125	0.069125	0.0235
20060711	2006	7	11	0.05125	0.045125	0.085125	0.068875	0.07225	0.061875	0.073125	0.02225	0.024125	0.0655	0.070125	0.065714286	0.061625	NODATA	0.06375	0.075875	0.07175	0.0865	0.028	0.068	0.057	0.0615	0.032125	0.025125	0.049125	0.0705	0.061625	0.025875	NODATA	0.08575	0.06225	NODATA	0.092375	0.054375	0.070875	0.02475	0.05075	0.033125	0.07	0.071625	0.029	0.030125	0.065625	0.03625	0.0525	0.031875
20060712	2006	7	12	0.037625	0.039	0.061	0.0465	0.06925	0.04275	NODATA	0.021125	0.019625	0.049375	0.075	0.058	0.063	NODATA	0.0555	0.063166667	0.055375	0.07925	0.022375	0.057625	0.037625	0.05975	0.034625	0.019	0.037571429	0.063	0.057875	0.02175	0.029875	0.06675	0.068	0.066625	0.07925	NODATA	0.052625	0.035714286	0.0535	0.027125	0.0605	0.054625	0.025	0.041875	0.042857143	0.037375	0.034	0.035
20060713	2006	7	13	0.044625	0.043833333	0.05475	0.034625	0.046	0.045428571	0.056375	0.01875	0.018875	0.053	0.056	0.06125	0.057375	NODATA	0.04525	0.054375	0.05925	0.059125	0.02275	0.0505	0.037375	0.045625	0.028875	0.026125	0.0335	0.055875	0.056875	0.024333333	0.03925	0.051625	0.05475	0.056125	0.072	0.05375	NODATA	0.054	0.04	0.045875	0.042875	0.044625	0.023	0.0395	0.047	0.0265	0.04025	0.041375
20060714	2006	7	14	0.039	0.0235	0.043875	0.041875	0.05075	0.039625	0.049	0.032	0.03575	0.050125	0.064625	0.052125	0.054875	NODATA	0.043875	0.049375	0.05375	0.04475	0.021875	0.044125	0.046	0.040625	0.0375	0.034875	0.033125	0.04975	0.050333333	0.034625	0.045375	0.04025	0.054	0.049875	0.066875	0.045125	0.06375	0.05425	0.03825	0.040875	0.05025	0.0415	0.019875	0.049	0.047625	0.03125	0.039	0.042
20060715	2006	7	15	0.058625	0.0345	0.037375	0.041375	0.06075	0.045875	0.053625	0.042625	NODATA	0.0685	0.058625	0.045	0.062	NODATA	0.039375	0.0495	0.066375	0.054125	0.034375	0.04275	0.054375	0.0575	0.041625	0.039625	0.0285	0.061125	0.042625	0.042875	0.04525	NODATA	0.042875	0.057625	0.052	0.047875	0.049875	0.058375	0.05075	0.055625	0.043875	0.045875	0.02775	0.06625	0.04425	0.02425	0.031375	0.0535
20060716	2006	7	16	0.064	0.0565	0.074125	0.06175	0.048125	0.048	0.051	0.03375	0.04175	0.063375	0.0625	0.05875	0.058375	NODATA	0.06225	0.0685	0.062625	0.05175	0.039875	0.064	0.057375	0.051125	0.03675	0.023	NODATA	0.059375	0.062125	0.029375	0.052375	0.065	0.05575	0.0595	0.064875	0.053125	0.057125	0.049625	0.043875	0.0555	0.065375	0.074375	0.0325	0.063125	0.06425	0.027125	0.0455	0.050375
20060717	2006	7	17	0.06725	0.058875	0.076625	0.07025	0.056125	0.082625	NODATA	0.049875	0.050125	0.07025	0.070375	0.07725	0.063375	NODATA	0.06025	0.068	0.072625	0.0585	0.027125	0.096125	0.068375	0.051	0.04325	0.042375	NODATA	0.0685	0.061125	NODATA	0.063375	0.078875	0.064	0.066875	0.074625	NODATA	0.078625	0.077	0.064	0.061375	0.059875	0.065375	0.040625	0.065125	0.068875	0.025125	0.0585	0.063428571
20060718	2006	7	18	0.075125	0.07825	0.106	0.091375	0.0685	0.06775	0.081	0.045625	0.06425	0.10325	0.076875	0.072625	0.072125	NODATA	0.06825	0.08475	0.095875	0.058375	0.055625	0.08675	0.076	0.0565	0.0385	0.043375	0.044	0.076375	0.076666667	0.04625	0.068875	0.088166667	0.092375	0.088625	0.0855	0.081	0.081875	0.082625	0.053	0.06075	0.071125	0.076	0.043142857	0.073875	0.068714286	0.024375	0.055875	0.065375
20060719	2006	7	19	0.078666667	0.083875	0.079375	0.083875	0.051375	0.063875	0.077875	0.04775	0.061375	0.080375	0.0785	0.0915	0.072714286	NODATA	0.080375	0.074875	0.07975	0.065625	0.046571429	0.108375	0.07	0.058	0.041625	0.059	0.053625	0.0685	0.052	0.05675	0.05375	0.087	0.0855	0.085375	0.076125	0.07725	0.095125	0.08	0.06575	0.052875	0.067125	0.068625	0.0365	0.10525	0.062125	0.028857143	0.06	0.07
20060720	2006	7	20	0.065125	0.044125	0.08175	0.06125	0.050875	0.07375	0.077375	0.03375	0.038333333	0.0775	0.090375	0.071625	0.084	NODATA	0.065375	0.069125	0.08375	0.06425	0.0385	0.080714286	0.057	0.0605	0.021625	0.058875	0.06375	0.088875	0.0655	0.04725	0.057	0.10875	0.07175	0.0815	0.084375	0.055625	0.06825	0.05225	0.04725	0.05	0.0625	0.061625	0.031375	0.075875	0.070375	0.02525	0.059875	0.0575
20060721	2006	7	21	0.04675	0.045625	0.080125	0.0505	0.054375	0.06375	0.07325	0.0335	0.028875	0.062875	0.085875	0.0715	0.083125	NODATA	0.07175	0.08325	0.079125	0.08075	0.02875	0.07925	0.0485	NODATA	0.030375	0.0515	0.0685	0.06625	0.05825	0.041875	0.044	0.0795	0.07725	0.081375	0.11125	0.05525	0.0765	0.072	0.054	0.050625	0.064	0.067375	0.02725	0.0705	0.065375	0.02725	0.089125	0.054375
20060722	2006	7	22	0.04825	0.045875	0.066875	0.051125	0.0505	0.05125	0.052125	0.032875	0.0295	0.047625	0.058125	0.06	0.065375	NODATA	0.064875	0.059875	0.0565	0.054125	0.031875	0.057	0.052375	0.05225	0.037875	NODATA	0.0615	0.055625	0.047	0.038625	0.025125	0.066	0.05225	0.055	0.082	0.05275	0.060125	0.046625	0.037875	0.0405	0.0715	0.059375	0.031125	0.04975	0.053625	0.036875	0.064	0.051125
20060723	2006	7	23	0.049	0.046	0.05375	0.052625	0.045375	0.047625	0.047375	0.03725	0.042	0.054375	0.0525	0.051125	0.054875	NODATA	0.047375	0.051	0.052375	0.043625	0.039875	0.049875	0.055375	0.0525	0.031375	0.025125	0.057625	0.053125	0.046375	0.040875	0.051	0.056875	0.048375	0.049125	0.061625	0.042625	0.04825	0.0515	0.038125	0.041	0.05475	0.04825	0.033	0.0515	0.051875	0.032125	0.05025	0.05425
20060724	2006	7	24	0.046125	0.048375	0.052625	0.057625	0.02475	0.07025	0.0575	0.045	0.041	0.044625	0.06525	0.05375	0.051625	NODATA	0.049875	0.058285714	0.043625	0.05375	0.0345	0.04675	0.0415	0.04175	0.02275	0.0195	0.033	0.05925	0.05425	0.045166667	0.049875	0.0615	0.058875	0.06125	0.06075	NODATA	0.056375	0.057125	0.04225	0.050428571	0.05325	0.053	0.02875	0.058625	0.054	0.024857143	0.03425	0.072625
20060725	2006	7	25	0.042125	0.05225	0.059375	0.0555	0.013625	0.05025	0.058	0.038125	0.049875	0.06275	0.0725	NODATA	0.060375	NODATA	0.0355	0.05275	0.0575	0.05825	0.031625	0.04775	0.05425	0.061375	0.043875	0.0185	0.02325	0.063875	0.025	0.030125	0.0415	0.051375	0.06	0.078	0.066	0.048375	0.053125	0.053625	0.038875	0.074375	0.045	0.04975	0.036625	0.0665	0.041125	0.024125	0.032375	0.025
20060726	2006	7	26	0.0605	0.05625	0.047375	0.067125	0.01575	0.02675	0.032375	0.056625	0.054625	0.081375	0.04325	0.05925	0.061375	NODATA	0.040625	0.052625	0.09	0.05	0.04025	0.05125	0.060625	0.041571429	0.03925	0.04225	0.022625	0.036375	0.024625	0.044666667	0.041	0.044	0.072375	0.062857143	0.054	0.058875	0.067625	0.028125	0.044125	0.045	0.039875	0.041875	0.039125	0.030875	0.038875	0.018	0.02375	NODATA
20060727	2006	7	27	0.040625	0.030375	0.0585	0.043875	0.022625	0.02625	0.0335	0.05675	0.04925	0.05375	0.0465	0.0425	0.033125	NODATA	0.0325	0.056375	0.05275	0.051875	0.048375	0.038375	0.069	0.041	0.03425	0.03575	0.02775	0.037625	0.028	0.047125	0.051625	0.037625	0.045875	0.055	0.07375	0.032125	0.03625	0.01625	0.03725	0.0295	0.057875	0.0455	0.025125	0.0225	0.034375	0.02375	0.03025	0.016
20060728	2006	7	28	0.03925	0.03475	0.04875	0.05325	0.021875	0.028375	0.035625	0.049125	0.032875	0.0565	0.039375	0.04225	0.03975	NODATA	0.039375	0.0475	0.066875	0.04325	0.018125	0.036625	0.05775	0.036875	0.02875	0.03725	0.03525	0.029	0.02775	0.05225	0.048875	0.037125	0.047375	0.043	0.059875	0.044375	0.05275	0.017625	0.033	0.0265	0.048625	0.03975	0.017875	0.016625	0.033	0.035	0.04225	0.02625
20060729	2006	7	29	0.034625	0.014375	0.043375	0.03975	0.04725	0.026625	0.030875	0.040875	0.038	0.0395	0.0285	0.027625	0.047625	NODATA	0.0375	0.0415	0.040625	0.025625	0.028375	0.0375	0.045125	0.036125	0.03275	0.037375	0.036875	0.030625	0.03575	0.038875	0.04475	0.0425	0.016875	0.03625	0.043125	0.024125	0.029375	0.044125	0.023875	0.0385	0.0375	0.03325	0.03325	0.035375	0.043375	NODATA	0.036125	0.023
20060730	2006	7	30	0.052125	0.046625	0.057	0.043625	NODATA	0.02675	0.037375	0.03525	0.030375	0.058	0.045125	0.045375	0.052	NODATA	0.035857143	0.055	0.0505	0.039	0.045125	0.051714286	0.048125	0.0485	0.023125	0.032	0.035375	0.048375	0.0445	0.032375	0.03775	0.053625	0.048	0.049375	0.055	0.045125	0.048375	0.040125	0.031125	0.047375	0.033625	0.047	0.0315	0.038625	0.04375	0.024375	0.03425	0.0435
20060731	2006	7	31	0.055125	0.050666667	0.069375	0.05825	0.02425	0.055625	0.062875	0.030625	0.0485	0.08325	0.056	0.05675	0.05125	NODATA	0.047875	0.078625	0.08075	0.04625	0.0345	0.0465	0.065125	0.057125	0.0325	0.019625	0.025125	0.057875	0.039125	0.030875	0.051125	0.063	0.063	0.081125	0.068	0.054125	0.0565	0.04125	0.034875	0.05425	0.054375	0.0675	0.040428571	0.049125	0.0425	0.022375	0.035	0.03575
20060801	2006	8	1	0.05625	0.051	0.073875	0.059625	NODATA	0.05025	0.069125	0.044375	0.06425	0.0825	0.053375	0.05825	0.064375	NODATA	0.0585	0.086125	0.08775	0.05325	0.051625	0.060875	0.0675	0.057875	0.039875	0.02375	0.031142857	0.065125	0.032125	0.045666667	0.05375	0.072625	0.078125	0.089625	0.073375	0.053875	0.060875	0.031	0.043875	0.050125	0.058	0.0705	0.029875	0.04925	0.042428571	0.026	0.026625	0.0305
20060802	2006	8	2	0.058875	0.05175	0.067625	0.06925	0.03425	0.0375	0.047875	0.05075	0.055	0.085	0.04825	0.053375	0.068375	NODATA	0.055	0.079875	0.094875	0.043	0.044125	0.06075	0.0715	0.05275	0.03525	0.033125	0.025125	0.05975	0.028375	0.045125	0.06775	0.065875	0.068375	0.064875	0.063125	NODATA	0.06275	0.036125	0.039375	0.047	0.06975	0.073625	0.029125	0.0245	0.041125	0.031	0.029142857	0.03225
20060803	2006	8	3	NODATA	0.032125	0.060875	0.06475	0.061375	0.03625	0.05025	0.042375	NODATA	0.08275	0.0435	0.054125	0.05525	NODATA	0.04725	0.0645	0.079125	0.05375	NODATA	0.048125	0.07125	0.05575	0.025	0.029875	0.041	0.05775	0.04475	0.037125	0.068	0.054375	0.06075	0.057125	0.065	0.050875	0.063833333	0.053125	0.04075	0.05125	0.063875	0.065125	0.04625	0.045375	0.049	0.021625	0.0335	0.03925
20060804	2006	8	4	0.068	0.04625	0.0735	0.057125	NODATA	0.05125	0.046	0.044	0.06125	0.074625	0.055875	0.059125	0.062375	NODATA	0.0575	0.07425	0.078125	0.0465	0.03775	0.064875	0.063	0.051375	0.02325	0.025625	0.04275	0.0625	0.040875	0.051125	0.050375	0.06725	0.0475	0.0495	0.05975	0.05275	0.05775	0.056125	0.04225	0.053125	0.07625	0.08475	0.04025	0.048875	0.042	0.02675	0.044	0.059625
20060805	2006	8	5	0.058875	0.0475	0.063125	0.061	0.043875	0.063	0.06675	0.057125	0.053375	0.0565	0.064875	0.07025	0.057125	NODATA	0.068375	0.0565	0.057	0.062875	0.031	0.084625	0.0555	0.050625	0.0495	0.03125	0.05825	0.065	0.048625	0.062625	0.054625	0.073375	0.050125	0.06375	0.067	0.051	0.059375	0.061875	0.052875	0.054375	0.0705	0.059125	0.047375	0.05675	0.056875	0.028625	0.059125	0.052125
20060806	2006	8	6	0.056375	0.05025	0.060875	0.054	0.0385	0.052875	0.062875	0.0455	0.038375	0.054875	0.06425	0.058875	0.058125	NODATA	0.0515	0.04975	0.055	0.051	0.02225	0.072375	0.050875	0.0505	0.027	0.035375	0.03025	0.067375	0.04825	0.044375	0.068375	0.07225	0.07175	0.062625	0.055125	0.061625	0.059625	0.0545	0.046125	0.05625	0.056	0.05825	0.02175	0.0685	0.041875	0.021125	0.03175	0.054375
20060807	2006	8	7	0.049625	0.048875	0.080375	0.051875	0.032875	0.050375	0.05725	0.0235	0.03625	0.065125	0.0525	0.057875	0.069	NODATA	0.043375	0.056	0.0695	0.0435	0.01375	0.051625	0.052	0.0625	0.029125	0.01625	0.030857143	0.050625	0.043625	0.022	0.045125	0.0655	0.058857143	0.06375	0.063625	0.051125	0.051875	0.0505	0.041875	0.06575	0.05325	0.067125	0.0175	0.053625	0.036714286	0.020625	0.031625	0.0365
20060808	2006	8	8	0.059625	0.041375	0.062	0.05275	0.043125	0.047125	0.043	0.045375	0.042625	0.062625	0.051625	0.058666667	0.065875	NODATA	0.0535	NODATA	0.06025	0.046125	0.01625	0.056875	0.051625	NODATA	0.033	0.026375	0.0365	0.048625	0.042	0.041125	NODATA	0.055375	0.041	0.0555	0.049625	0.05275	0.046125	0.04475	0.041625	0.035875	0.0645	0.0625	0.0185	0.05075	0.042625	0.036875	NODATA	0.04525
20060809	2006	8	9	NODATA	0.05525	0.09075	0.062375	0.04575	0.048571429	0.050625	0.052875	0.056125	0.056571429	0.062375	0.073	0.06375	NODATA	0.065125	0.062125	0.05375	0.04825	0.035833333	0.06675	0.053	NODATA	0.042	0.04025	0.049	0.05525	0.041625	0.046125	NODATA	0.07975	0.063875	0.057142857	0.0755	0.05325	0.063125	0.050375	0.044875	0.03875	0.0695	0.062625	0.026625	0.055375	0.044875	0.028375	0.040625	0.05475
20060810	2006	8	10	0.048625	0.046666667	0.074125	0.057875	0.07125	0.051	0.06325	0.043	0.053875	NODATA	0.065375	0.04975	0.05725	NODATA	0.053125	0.074	0.065875	0.04475	0.050125	0.0605	0.051875	0.052	0.035125	0.035375	0.050375	0.056875	0.03125	NODATA	NODATA	0.06	0.053125	0.06575	0.06675	0.049875	0.0575	0.055125	0.037625	0.052125	0.061625	0.066875	0.0425	0.05975	0.050875	0.0205	0.05525	0.040125
20060811	2006	8	11	0.055375	0.0445	0.0585	0.058625	0.032125	0.04325	0.044625	0.042	0.056375	0.058375	NODATA	0.052	0.064125	NODATA	0.041375	0.05625	0.057875	0.03925	0.044	0.0565	0.04975	0.04275	0.021875	0.0255	0.045625	0.053375	0.0475	0.04	0.045625	0.057375	0.043875	0.043	0.051875	0.046875	0.064625	0.04625	0.041375	0.030375	0.074625	0.0745	0.051875	0.041625	0.06025	0.030625	0.041875	0.05225
20060812	2006	8	12	0.042125	0.036	0.036125	0.033125	0.026875	0.046125	0.05075	0.0425	0.026125	0.044125	0.04475	0.043	0.052125	NODATA	0.043625	0.035	0.045125	0.03625	0.036625	0.042875	0.036	0.03475	0.019875	0.026375	0.037875	0.05025	0.041	0.039625	0.04225	0.040625	0.045875	0.0475	0.037	0.0435	0.04225	0.05325	0.043625	0.054	0.053	0.047125	0.0415	0.04975	0.04925	0.029125	0.0435	0.056375
20060813	2006	8	13	0.055625	0.0425	0.037625	0.043375	0.029375	0.039	0.042	0.032	0.029875	0.052125	0.057	0.0535	0.051125	NODATA	0.039	0.036125	0.049375	0.041375	0.043375	0.052125	0.0485	0.034625	0.021	0.04225	0.044375	0.048375	0.041875	0.036125	0.0595	0.0495	0.06375	0.055625	0.040625	0.05325	0.059	0.0515	0.042375	0.04975	0.0375	0.03875	0.046375	0.07675	0.05	0.044625	0.05375	0.046
20060814	2006	8	14	0.044125	0.042875	0.04375	0.053125	NODATA	0.06225	0.071625	0.03375	0.036625	0.054625	0.071875	0.052625	0.048875	NODATA	0.042125	0.039	0.059375	0.059875	0.032875	0.046	0.052625	0.05925	0.05175	0.043	0.036142857	0.058875	0.03425	0.036125	0.052	0.0665	0.05725	0.057125	0.047625	0.042625	0.055	0.04625	0.04525	0.041125	0.03925	0.039	0.038	0.051625	0.041375	NODATA	0.0495	0.045125
20060815	2006	8	15	0.047625	0.03525	0.039	0.047625	0.05225	0.035625	0.042375	0.03475	0.044625	0.05775	0.061	0.05925	0.058125	0.0605	0.06375	0.047625	0.064875	0.048125	0.03625	0.051625	0.04875	0.044125	0.043625	0.053	0.058375	0.059125	0.055125	0.040571429	0.044375	0.05225	0.05025	0.0465	0.050125	0.055625	0.060125	0.04775	0.042	0.048625	0.055	0.049	0.038125	0.04825	0.0535	0.042857143	0.05625	0.067125
20060816	2006	8	16	0.051125	0.040375	0.05225	0.0665	0.044875	0.070875	0.060125	0.039625	0.045375	0.051	0.056625	0.054375	0.05575	0.046375	0.055	0.049	0.050875	0.047875	0.040625	0.07325	0.05275	0.044625	0.039875	0.06	0.0625	0.056625	0.065	0.051625	0.055	0.0615	0.051875	0.062	0.063	0.054375	0.05675	0.066875	0.042375	0.054125	0.05675	0.04675	0.036875	0.066333333	NODATA	0.046	0.078375	0.06525
20060817	2006	8	17	0.07425	0.060625	0.055375	0.070875	0.057142857	0.057875	0.063	0.048833333	0.02525	0.075375	0.0705	0.0825	0.067125	0.0705	0.046625	0.051	0.075375	0.068	0.030875	0.063875	0.057166667	0.060625	0.0275	0.048625	0.048125	0.06275	0.060125	NODATA	0.03925	0.0785	0.064125	0.061625	0.067125	0.0705	0.074125	0.07875	0.05825	0.078875	0.052125	0.048875	0.03175	0.083375	0.053125	0.0155	0.048	0.076
20060818	2006	8	18	0.051375	0.06625	0.073375	0.0545	0.05025	0.08475	0.081	0.031625	0.024875	0.048	0.08875	0.07975	0.072125	0.035625	0.068	0.070375	0.048375	0.068125	0.04	0.095125	0.0355	0.05925	0.032	0.045375	0.048375	0.079	0.059857143	0.031875	0.032875	0.08025	0.0735	0.08625	0.078625	0.06575	0.06175	0.0805	0.0615	0.04925	0.05775	0.067	0.029625	0.071	0.0635	0.023125	0.051875	0.061625
20060819	2006	8	19	0.0555	0.053125	0.08	0.049125	0.045125	0.087625	0.088625	0.039375	0.016875	0.052625	0.08225	0.06925	0.068625	0.037625	0.061125	0.065375	0.057	0.063	0.038375	0.08025	0.031375	0.073875	0.02775	0.030875	0.036625	0.080125	0.067	0.0345	0.03775	0.087625	0.061	0.07975	0.078125	0.054125	0.05875	0.063375	0.04825	0.054375	0.050875	0.068125	0.026	0.061125	0.075625	0.0185	0.05825	0.062375
20060820	2006	8	20	0.048125	0.024875	0.080625	0.055875	0.062375	0.079875	0.07575	0.038625	0.030625	0.053	0.0545	0.051375	0.063875	NODATA	0.062125	NODATA	0.059	0.049375	0.028875	0.07	0.03525	0.056714286	0.028375	0.046125	0.0705	0.06725	0.06675	0.03775	0.037375	0.071	0.038	0.038125	0.065	0.040125	0.04525	0.057875	0.039	0.044125	0.0645	0.08775	0.034625	0.062125	0.065875	0.030375	0.0605	0.077875
20060821	2006	8	21	0.07475	0.044	0.08975	0.055375	0.057	0.065625	0.078125	NODATA	0.042	0.074875	0.041625	NODATA	0.05825	0.055857143	0.064625	0.08975	0.075	0.047625	0.027571429	0.069875	0.037142857	0.05575	0.0335	0.047375	0.050875	0.069375	0.07525	NODATA	0.047375	0.073	0.051625	0.054125	0.072875	0.05425	NODATA	0.071875	0.038625	0.04375	0.0695	0.07775	0.0235	0.059125	0.070125	0.02525	0.052	0.073125
20060822	2006	8	22	0.0365	0.036375	0.060666667	0.067875	0.039125	0.0545	0.065375	0.05	0.043	0.03775	0.041	0.04625	0.059	0.070625	0.06625	0.06675	0.043625	NODATA	0.036125	0.0575	0.05525	0.0465	0.026625	0.0445	0.042833333	0.056375	0.05525	0.057	0.0415	0.046625	0.06125	0.052625	0.06125	0.04275	0.04375	0.061	0.04175	0.06075	0.061875	0.066625	0.028375	0.048625	NODATA	NODATA	0.039125	0.054
20060823	2006	8	23	0.05975	0.05175	0.064	0.049625	0.0585	0.05325	0.053625	0.03875	0.04875	0.059875	0.069125	0.067375	0.05175	0.05325	0.04275	0.055125	0.0635	0.042	0.032375	0.06375	0.040375	0.07525	0.027875	0.020375	0.05775	0.06475	0.049	0.027666667	0.059375	0.06825	0.06975	0.064	0.057875	0.054	0.06875	0.04075	0.049	0.0695	0.051375	0.063125	0.04975	0.061375	0.055625	0.026875	0.05875	NODATA
20060824	2006	8	24	0.050875	0.052625	0.05175	0.053625	0.031375	0.077625	0.08225	0.04475	0.034	0.054625	0.07575	0.0625	0.05925	0.044	0.057625	0.0385	0.059625	0.04925	0.0245	0.0675	0.038625	0.06675	0.021375	0.021625	0.052875	0.088875	0.052625	0.042625	0.06675	0.068375	0.0665	0.07175	0.047875	0.063875	0.067125	0.0645	0.04825	0.061875	0.055	0.05325	0.030375	0.096375	0.057625	0.020875	0.049	0.052375
20060825	2006	8	25	0.067875	0.0605	0.051	0.053375	0.035875	0.05925	0.06475	0.042375	0.0305	0.0695	0.0615	0.061375	0.06275	0.059125	0.049	0.051	0.0675	0.05425	0.019	0.066375	0.048375	0.05025	0.021	0.01675	0.039875	0.075125	0.069	0.026125	0.052625	0.058875	0.067375	0.068	0.054	0.0615	0.089	0.061875	NODATA	0.070375	0.051375	0.04975	0.025875	0.07675	0.061125	0.023	0.05125	NODATA
20060826	2006	8	26	0.0635	0.0635	0.045625	0.061125	0.015	0.053625	0.05525	0.03625	0.025625	0.063	0.060875	0.062875	0.065625	0.053	0.04575	0.04275	0.06225	0.052875	0.03575	0.065875	0.042	0.049375	0.0255	0.037	0.035125	0.0595	0.048	0.032625	0.048625	0.063625	0.074625	0.063625	0.054375	0.066125	0.066875	0.050625	0.049125	0.056875	0.040125	0.042	0.033625	0.061875	0.041	0.0335	0.03275	0.032
20060827	2006	8	27	0.054	0.051125	0.043625	0.04475	0.03525	0.03475	0.046875	0.036625	0.02125	0.05225	0.06	0.052375	0.060125	0.042375	0.035375	0.04075	0.0495	0.05225	0.039375	0.05725	0.036	0.0475	0.022625	0.029	0.03475	0.04525	0.028625	0.033375	0.043875	0.05725	0.068625	0.0665	0.045875	0.051	0.05625	0.04175	0.045875	0.0515	0.037625	0.042125	0.035125	0.045375	0.038875	0.025875	0.038625	0.021125
20060828	2006	8	28	0.04	0.04175	0.039875	0.052875	0.02475	0.03275	0.04075	0.04475	0.028625	0.055625	0.050375	0.0535	0.0515	0.070625	0.043125	0.0405	0.065875	0.050625	0.023714286	0.037125	0.04125	0.034625	0.031857143	0.043125	0.043375	0.035125	0.0265	0.042375	0.04225	0.04175	0.057125	0.0385	0.045125	0.0515	0.068375	0.03625	0.0395	0.033	NODATA	0.03825	0.022714286	0.041375	0.03625	0.02475	0.044625	0.0245
20060829	2006	8	29	0.040125	0.040625	0.044125	0.046375	0.027125	0.028375	0.038375	0.048375	0.039375	0.063625	0.04575	0.052	0.052375	0.053625	0.042875	0.039	0.07075	0.052375	0.0225	0.04125	0.0465	0.04525	0.0315	NODATA	0.049875	0.046625	0.042125	0.052625	0.041375	0.04325	0.044375	0.050428571	0.048875	0.046625	NODATA	0.05025	0.036	0.038	0.0415	0.044375	0.024	0.02925	0.039375	0.0325	0.0455	0.042875
20060830	2006	8	30	0.04275	0.031125	0.064875	0.04875	0.040125	0.042125	0.047125	0.018375	0.020166667	0.055142857	0.0475	0.05475	0.057875	0.0525	0.047125	0.05325	0.058625	0.041125	0.024125	0.061625	0.04525	0.049375	0.031125	0.018875	0.056375	0.046625	0.047	0.0185	0.048875	0.0565	0.04675	0.04875	0.053875	0.045375	0.050875	0.042625	0.0365	0.019625	0.046125	0.05825	0.028	0.037125	0.0475	0.033125	0.04675	0.044375
20060831	2006	8	31	0.02525	0.02375	0.0315	0.028125	0.040625	0.049875	0.05225	0.024125	0.015875	0.0285	0.049333333	0.03725	0.05275	NODATA	0.043125	0.029125	0.030875	0.035125	0.03825	0.047375	NODATA	0.029625	0.034875	0.042125	0.04875	0.0505	0.047875	0.03375	0.031375	0.041375	0.0265	0.026625	0.031625	0.025125	0.03025	0.045625	0.029875	0.02375	0.029375	0.03575	0.0315	0.041375	0.053	0.023285714	0.050875	0.04975
20070701	2007	7	1	0.058625	0.049125	0.058375	0.054375	0.02575	0.04775	0.0485	0.037375	0.03575	0.057375	0.044125	0.043625	0.05375	0.052625	0.053142857	0.05975	0.058625	0.0345	0.03425	0.0585	0.0485	0.052375	0.03625	0.049875	0.03825	0.053	0.037	NODATA	0.05575	0.054125	0.057875	0.05475	0.05275	0.05075	0.06075	0.033375	0.04275	0.05675	0.06025	0.06925	0.043875	0.03825	0.0405	0.03675	0.048125	0.026
20070702	2007	7	2	0.038875	0.039375	0.04825	0.044125	0.05725	0.05275	0.051625	0.051125	0.0435	0.042875	0.052125	0.03975	0.054375	0.043125	0.0495	0.044875	0.04775	0.03775	0.041625	0.06425	0.036875	0.03525	0.03775	0.061125	0.0545	0.056625	0.03025	0.05975	NODATA	0.052625	0.05675	0.065625	0.0475	0.041375	0.042375	0.034625	0.04175	0.055	0.046625	0.04825	0.036625	0.047	0.034375	0.038	0.053	0.025125
20070703	2007	7	3	0.049625	0.048125	0.04425	0.051875	0.036375	0.04625	0.05125	0.04	0.051625	0.055875	0.05325	0.059875	0.049125	0.054625	0.042125	0.04225	0.058375	0.038	0.044375	0.0485	0.05225	0.03875	0.042875	0.044125	0.0465	0.058125	0.0335	0.041625	0.055625	0.051125	0.0625	0.0545	0.043625	0.04975	0.05525	0.03525	0.04575	0.06925	0.0365	0.048	0.056333333	0.081375	0.039	0.076	0.044375	0.021333333
20070704	2007	7	4	0.0565	0.04975	0.0565	0.058625	0.029125	0.043625	0.052375	0.03925	0.04175	0.057125	0.06	0.056125	0.04675	0.055375	0.053875	0.053125	0.059875	0.049625	0.035375	0.061	0.045125	0.050875	0.02575	0.033375	0.033875	0.0485	0.038125	0.039625	0.046125	0.067375	0.059625	0.058875	0.05375	0.053375	0.051875	0.031125	0.043625	0.05275	0.051625	0.063875	0.047	0.050625	0.034625	0.044125	0.036	0.027375
20070705	2007	7	5	0.04875	0.052875	0.101625	0.06075	0.02	0.05075	0.0655	0.024625	0.030625	0.060875	0.06575	0.065375	0.0585	0.067125	0.05625	0.073375	0.06825	0.054	0.034125	0.064875	0.04675	0.0595	0.039625	0.039625	0.0335	0.053875	0.03	0.0375	0.037875	0.068	0.0595	0.070571429	0.08075	0.05625	0.0535	0.03375	0.045	0.0475	0.06575	0.069625	0.02125	0.045333333	0.03375	0.017875	0.034	0.021
20070706	2007	7	6	0.06425	0.047125	0.052375	0.066	0.027666667	0.029375	0.039875	0.025625	0.039833333	0.066875	0.052125	0.054125	0.066625	0.084333333	0.05575	0.067375	0.068875	0.04425	0.0445	0.04975	0.051375	0.044125	0.025625	0.05275	0.0325	0.041125	0.013	0.029875	0.060375	0.046125	0.057833333	0.058	0.066125	0.04975	0.055	0.023875	0.04025	0.07025	0.073875	0.0555	0.029625	0.036375	0.01725	0.023	NODATA	0.01325
20070707	2007	7	7	0.07425	0.049	0.03825	0.04875	0.03025	0.009875	0.016	0.039375	0.03775	NODATA	0.042625	0.0505	0.06575	0.06075	0.031625	0.04425	0.069625	0.03675	0.0425	0.034	0.058375	0.03325	0.02425	0.038125	0.029125	0.03725	0.017375	0.0475	0.05275	0.04	0.056625	0.06425	0.051625	0.05	0.069375	0.04525	0.039	0.069125	0.0395	0.03875	0.043	0.04175	0.021375	0.027375	NODATA	0.021125
20070708	2007	7	8	0.049875	0.057	0.030875	0.0245	0.037625	0.030125	0.03025	0.029857143	0.03825	0.054125	0.05975	0.03625	0.057375	0.03675	0.024375	0.024	0.064125	0.03	0.042125	0.038142857	0.036625	0.030125	0.0245	0.025125	NODATA	0.051	0.039375	0.02825	0.051625	0.034625	0.070625	0.064125	0.03625	0.06275	0.05725	0.046125	0.034	0.086125	0.025125	0.026625	0.030375	0.064125	0.03425	0.022875	0.0305	0.029625
20070709	2007	7	9	0.043	0.056833333	0.050625	0.0365	0.017875	0.0345	0.041375	0.034	0.0225	0.044625	0.05575	0.045125	NODATA	0.043625	0.042875	0.0585	0.041125	0.039625	0.035	0.049125	0.031285714	0.05075	0.027125	0.02675	NODATA	0.046	0.017625	0.045375	0.03975	0.05	0.0715	0.073875	0.06075	0.046625	0.054375	0.03575	0.0405	0.06925	0.043	0.050375	0.02875	0.031125	0.029875	0.025428571	0.057	0.017375
20070710	2007	7	10	0.04825	0.045375	0.0355	0.040875	0.0155	0.020625	0.024375	0.0435	0.034	0.062142857	0.033125	NODATA	0.049625	0.051625	0.030875	0.039375	0.07175	0.0365	0.036125	0.0325	NODATA	0.0355	0.026	0.041	NODATA	0.025625	0.0195	0.046	0.039625	0.028375	0.055625	0.0455	0.034	0.05125	0.054625	0.033125	0.028875	0.039875	0.0435	0.03725	0.0255	0.015625	0.022	0.0215	0.026625	0.01575
20070711	2007	7	11	0.0355	0.029625	NODATA	0.02775	0.032	0.028375	0.037625	0.02275	0.023125	0.0385	0.037875	0.038	0.049625	0.034375	0.030375	0.033125	0.04325	0.0345	0.038	0.037875	0.039	0.041375	0.022375	0.020375	0.037125	0.043625	0.035125	0.03175	0.047125	0.037	0.03725	0.0485	0.0325	0.037375	0.039375	0.05125	0.032625	0.0445	0.0235	0.036625	0.036625	0.043125	0.036	0.0205	0.033625	0.037875
20070712	2007	7	12	0.061125	0.052	NODATA	0.0595	0.0375	0.0555	0.0535	0.042625	0.0465	0.07325	0.0475	0.053125	0.057625	0.075375	0.0565	0.08	0.07575	0.042625	0.028	0.0575	0.057625	0.04475	0.019125	0.03375	0.04275	0.053375	0.049625	0.0365	0.056625	0.064125	0.05225	0.0595	0.056625	0.05875	0.062625	0.03575	0.040875	0.047125	0.072625	0.0775	0.041125	0.051375	0.045142857	0.022	0.048625	0.041625
20070713	2007	7	13	0.0435	0.027	NODATA	0.06425	0.045142857	0.066875	0.056375	0.044875	0.070875	0.04425	0.047125	0.049375	0.046875	0.061875	0.06725	0.078	0.043	0.04175	0.035	0.070875	0.057875	0.04625	0.025875	0.043142857	0.042625	0.049625	0.037375	0.050625	0.048625	0.05825	0.040875	0.04675	0.071875	NODATA	0.042875	0.0205	0.036875	0.048375	0.075875	0.07275	0.034625	0.043875	0.033625	0.02325	0.041875	0.029875
20070714	2007	7	14	0.05525	0.050125	NODATA	0.06	0.012875	0.02875	0.034875	0.038	0.028875	0.0535	0.076	0.0665	0.05425	0.045875	0.04475	0.050375	0.056125	0.050875	0.0335	0.0595	0.038875	0.04925	0.028	0.030125	0.030625	0.055375	0.025125	0.045375	0.05225	0.063375	0.0565	0.068875	0.059625	0.048375	0.048875	0.03625	0.0495	0.05625	0.046625	0.052375	0.03525	0.04225	0.025625	0.027	0.0345	0.019625
20070715	2007	7	15	0.052875	0.052125	NODATA	0.0395	0.015875	0.020625	0.027375	0.033	0.032625	0.053375	0.043625	0.041125	0.055125	0.047	0.032625	0.034	0.060375	0.032875	0.03375	0.034	0.046375	0.042	0.0275	0.021875	0.025625	0.03825	0.01675	0.03125	0.051125	0.034875	0.0605	0.06425	0.033625	0.05525	0.049	0.03225	0.036375	0.0515	0.03425	0.0375	0.03925	0.042375	0.027	0.03625	0.025125	0.02625
20070716	2007	7	16	0.051125	0.048375	NODATA	0.042875	0.029375	0.040875	0.04525	0.031	0.033	0.065	0.048875	0.048875	NODATA	0.062875	0.03925	0.045125	0.07025	0.028125	0.040625	0.041	0.046625	0.0465	0.038	0.042375	0.033625	0.038375	0.031625	NODATA	NODATA	0.041875	0.0445	0.06125	0.064125	0.047625	0.052875	0.033375	0.028625	0.055875	0.043625	0.03925	0.038875	0.043125	0.031625	0.02175	0.031	0.021857143
20070717	2007	7	17	0.044125	0.032375	0.035875	0.038875	0.03075	0.0285	0.034	0.05175	0.03475	0.053875	0.04375	0.041125	NODATA	0.05075	0.03275	0.037875	0.05825	0.031	0.031	0.034	0.042875	0.0365	0.0335	0.047125	0.047125	0.038375	0.0245	NODATA	0.043625	0.035625	0.0545	0.06025	0.04675	0.0465	0.058125	0.03975	0.032375	0.050875	0.0395	0.035125	0.026375	0.044125	0.03775	0.022875	0.04775	0.0335
20070718	2007	7	18	0.041875	0.038375	0.0425	0.05225	0.044625	0.032875	0.038375	0.0445	0.038666667	0.051625	0.0355	0.038875	0.059875	0.048625	0.046	0.053375	0.051875	0.0325	0.03525	0.038125	0.04825	0.039625	0.032	0.054125	0.038375	0.046	0.032666667	NODATA	0.048	NODATA	0.036	0.042625	0.03775	0.050875	0.05	0.04875	0.0325	0.056	0.042125	0.04525	0.028428571	0.043375	0.034666667	NODATA	0.048625	0.02825
20070719	2007	7	19	0.04975	0.04225	0.0335	0.059125	0.024285714	0.027	0.041875	0.036625	0.048857143	0.063625	0.033375	0.043625	0.0495	0.062	0.044375	0.03525	0.07	0.03825	0.0465	0.03725	0.059375	0.04075	0.030125	0.035	0.02625	0.051875	0.040125	NODATA	0.06375	0.04025	0.0575	0.056428571	0.04675	0.048375	0.066	0.04425	0.0395	0.052375	0.03975	0.03525	0.03175	0.0415	0.028625	0.026875	0.044875	NODATA
20070720	2007	7	20	0.049	0.043125	0.032625	0.05075	0.027	0.028	0.034625	0.04425	0.054	0.049375	0.04175	0.04275	0.053625	0.064142857	0.04025	0.03925	0.048625	0.033	0.03375	0.037	0.0545	0.04125	0.043	0.037125	0.043125	0.031	0.02975	0.041	0.047375	0.0315	0.052	0.05225	0.03525	0.043625	0.046	0.036125	0.03175	0.050375	0.0525	0.041875	0.039	0.049125	0.0325	0.027125	0.03575	0.028625
20070721	2007	7	21	0.0635	0.05375	0.07125	0.061375	0.038	0.0535	0.056875	0.052	0.04975	0.060625	0.056375	0.064375	0.066	0.067875	0.058125	0.059375	0.060375	0.046125	0.04975	0.06325	0.06025	0.057875	0.046375	0.05	0.050625	0.05675	0.040125	0.04975	0.04525	0.05825	0.051875	0.053625	0.060625	0.048	0.05575	0.054875	0.048875	0.0525	0.059375	0.06225	0.03825	0.05825	0.043875	0.032625	0.043125	0.033125
20070722	2007	7	22	0.060875	0.047625	0.048875	0.051	0.0465	0.069	0.064125	0.04825	0.04325	0.058875	0.05625	0.058	0.058	0.059125	0.056875	0.04625	0.0585	0.04275	0.050875	0.053875	0.05025	0.0485	0.041625	0.044375	0.054875	0.06125	0.053	0.051125	0.042625	0.052625	0.05175	0.063625	0.048875	0.05125	0.058	0.058	0.04675	0.053	0.050125	0.047375	0.046	0.057	0.0555	0.043	0.0715	0.05125
20070723	2007	7	23	0.065	0.047	0.05725	0.067375	0.074	0.053125	0.053625	0.048375	0.036625	0.067875	0.057375	0.06675	0.063375	0.061	0.058875	0.05225	0.065375	0.055	0.0435	0.0455	0.051625	0.0605	0.042875	0.049125	0.049	0.05075	0.05225	0.051333333	0.043375	0.057875	0.054125	0.05	0.053	0.055375	0.06275	0.059875	0.04975	0.052	0.055625	0.0525	0.042	0.066875	0.042375	0.036375	0.04925	0.049
20070724	2007	7	24	0.060142857	0.029	0.068625	0.0575	0.069	0.05175	0.061125	0.036625	NODATA	0.07125	0.058875	NODATA	0.060625	0.0665	0.04725	0.05775	0.074625	0.061	0.036375	0.056625	0.06025	0.065125	0.037875	0.037875	0.076	0.062125	0.042875	0.03975	0.0505	0.075875	0.028625	0.051875	0.063375	0.046125	0.0635	0.068625	0.056	0.06075	0.05525	0.059625	0.034	NODATA	0.039333333	0.03075	0.061	0.050428571
20070725	2007	7	25	0.065	0.03925	0.062125	0.050375	0.072125	0.046875	0.051875	0.044	NODATA	0.063375	0.047125	0.066375	0.058	0.060125	0.051625	0.050375	0.0615	0.058375	0.0465	0.05375	0.043125	0.05375	0.028625	0.04375	0.0535	0.05575	0.05975	0.065375	0.0535	0.067875	0.029375	0.030875	0.0585	0.048125	0.078	0.075625	0.055625	0.069375	0.054375	0.05375	0.039375	NODATA	0.064625	0.016375	0.063125	0.04725
20070726	2007	7	26	0.065375	0.04325	0.072875	0.058625	0.0225	0.05725	0.0665	0.040625	NODATA	0.068375	0.063625	0.060625	NODATA	0.0505	0.058125	0.051125	0.0645	0.053625	0.049625	0.054375	NODATA	0.055	0.035	0.05	0.034625	0.059875	0.05075	NODATA	NODATA	0.065125	0.061285714	0.06225	0.069875	0.061833333	0.0715	0.061	0.040375	0.07475	0.058625	0.052875	0.040375	0.0655	0.053625	0.020125	0.030875	0.044625
20070727	2007	7	27	0.058	0.0395	0.061125	0.071875	0.017375	0.043875	0.052	0.048	NODATA	0.0725	0.05325	0.05675	0.05525	0.082125	0.0595	0.069	0.071375	0.049875	0.047875	0.050375	NODATA	0.052875	0.045285714	0.04425	0.03	0.06225	0.029875	NODATA	0.0545	0.051875	0.0535	0.064125	0.063	0.046	0.062125	0.045375	0.04375	0.051625	0.062375	0.06475	0.0415	0.054	0.035875	0.023875	0.04025	0.02475
20070728	2007	7	28	0.049125	0.0325	0.0455	0.042875	0.02775	0.029375	0.038875	0.03275	NODATA	0.050875	0.0375	0.049	0.05375	0.04775	0.0405	0.0375	0.057125	0.0365	0.034625	0.054	0.048375	0.037	0.046625	0.029875	0.029875	0.0465	0.03525	0.029375	0.04975	0.034625	0.036	0.048	0.044	0.041	0.052	0.040875	0.03525	0.039	0.038	0.040125	0.048375	0.05475	0.02675	0.043	0.032	0.026375
20070729	2007	7	29	0.045	0.038875	0.04975	0.03775	0.021	0.03575	0.040125	0.02925	NODATA	0.0465	0.04425	0.044875	0.0555	0.044375	0.043625	0.038375	0.04475	0.034625	0.02475	0.04225	0.0435	0.0445	0.027875	0.020875	0.032625	0.050375	0.035	NODATA	0.04875	0.041	0.0385	0.049125	0.0495	0.037625	0.04625	0.04375	0.0375	0.05675	0.0385	0.042	0.030375	0.056125	0.031625	0.03525	0.037875	0.025875
20070730	2007	7	30	0.04475	0.0385	0.07	0.050125	0.027875	0.047	0.053625	0.02825	NODATA	0.044375	0.044625	0.058125	NODATA	NODATA	0.05275	0.05975	0.042	0.036625	0.037571429	0.049625	0.030875	0.047875	0.026	0.023625	0.032285714	0.0565	0.034125	0.0345	0.03275	0.05375	0.043375	0.046	0.065375	0.040125	0.03325	0.05225	0.03625	0.069625	0.0645	0.06625	0.027125	0.06475	0.030875	0.034285714	0.028625	NODATA
20070731	2007	7	31	0.057	0.0515	0.062	0.049625	0.017625	0.059	0.059625	0.043	NODATA	0.056125	0.054375	0.064875	NODATA	0.042	0.059125	0.051125	0.065125	0.044875	0.029	0.076625	0.048125	0.042625	0.022625	0.03975	0.045625	0.059625	0.048857143	0.04875	0.037875	0.0645	0.044875	0.052375	0.064125	0.053625	0.062625	0.064875	0.0445	0.070625	0.045875	0.05275	0.025375	NODATA	0.052875	0.026125	0.043625	NODATA
20070801	2007	8	1	0.07225	0.0615	0.064125	0.0645	0.050625	0.055	0.056	0.033625	0.043375	NODATA	0.06425	0.080625	NODATA	0.062	0.052375	0.0525	0.074125	0.060125	0.040375	0.0715	0.05475	0.05325	0.035375	0.0305	0.05475	0.06225	0.046125	0.031833333	0.07775	0.072125	0.0565	0.066875	0.063875	0.056125	0.070375	0.072625	0.064375	0.07	0.058375	0.056625	0.02925	0.0685	0.05375	0.027	0.04225	NODATA
20070802	2007	8	2	0.0735	0.057125	0.070875	0.06125	0.040857143	0.061	0.06525	0.028375	0.052	0.07225	0.07675	0.071875	NODATA	0.06675	0.058125	0.0565	0.071	0.056875	0.0235	0.078625	0.062375	0.05125	0.021	0.024125	0.05425	0.06625	0.047	0.03475	0.054875	0.077	0.064125	0.069	0.065125	0.067	0.085125	0.059375	0.055125	0.093	0.05425	0.05675	0.022875	0.072625	0.05325	0.025625	0.040625	NODATA
20070803	2007	8	3	0.0725	0.066125	NODATA	0.031625	0.047375	0.072125	0.070625	0.0215	0.016375	0.08025	0.058625	0.073	NODATA	0.046	0.06225	0.061	0.080875	0.056	0.035875	0.082625	0.033125	0.053125	0.022125	0.018125	0.058375	0.07425	0.061	0.023	0.036	0.072625	0.072714286	0.08175	0.075375	0.07925	0.084375	0.07375	0.05025	0.081375	0.04525	0.06075	0.03425	0.068	0.059833333	0.023125	0.04925	0.05
20070804	2007	8	4	0.0825	0.056875	NODATA	0.060875	0.0615	0.080875	0.078625	0.025	0.0245	0.0785	0.058625	0.0655	NODATA	0.0645	0.071875	0.084	0.073	0.0485	0.031125	0.072	0.05425	0.067375	0.023125	0.035625	0.04525	0.072875	0.05425	0.033375	0.056125	0.06875	0.070375	0.078375	0.06575	0.060375	0.072625	0.05725	0.041875	0.072875	0.078	0.10625	0.037	0.068875	0.059625	0.0185	0.058375	0.049875
20070805	2007	8	5	0.058875	0.045875	NODATA	0.061625	0.031375	0.050875	0.059125	0.047875	0.040625	0.069	0.0615	0.055625	0.07025	0.068875	0.0585	0.07225	0.0775	0.048875	0.048	0.063875	0.0555	0.057	0.023125	0.05025	0.047	0.067375	0.053375	0.050125	0.05475	0.062375	0.04475	0.07425	0.072	0.05175	0.0605	0.0515	0.040875	0.0625	0.069625	0.07475	0.04525	0.055375	0.051125	0.047	0.0445	0.040625
20070806	2007	8	6	0.061	0.048125	NODATA	0.069	0.027	0.043125	0.054625	0.04975	0.054625	0.06775	0.05375	0.05425	0.0675	0.065125	0.058	0.080125	0.072875	0.043875	0.055	0.057875	0.060125	0.06325	0.021375	0.038625	0.033857143	0.067125	0.036333333	0.045125	0.051375	0.070875	0.054875	0.071125	0.064875	0.0585	0.060625	0.039625	0.04075	0.06325	0.073125	0.084375	0.05925	NODATA	0.039285714	0.04375	0.034375	0.02875
20070807	2007	8	7	0.075375	0.053875	NODATA	0.066875	0.03025	0.05375	0.048375	0.0575	0.06	0.08925	0.054	0.064333333	0.06525	0.077375	0.058125	0.080875	0.09275	0.0535	0.0565	0.06225	0.062375	0.066	0.037	0.048	0.03575	0.0595	NODATA	0.062875	0.062	0.073125	0.072	0.079	0.072	0.06075	0.0745	0.037875	0.046125	0.054285714	0.074	0.102125	0.064125	0.043375	0.03575	0.052625	0.0355	0.027375
20070808	2007	8	8	0.065375	0.048375	NODATA	0.08575	0.036875	0.04125	0.053125	0.06	NODATA	0.08625	0.05225	0.058625	0.061625	0.06525	0.06575	0.07475	0.078125	0.050625	0.05575	0.06275	0.066	0.061625	0.0395	0.049875	0.059625	0.055	0.038625	NODATA	0.07325	0.06225	0.064625	0.071375	0.085125	0.0585	0.05625	0.04475	NODATA	0.05575	0.076875	0.07475	0.065142857	0.048	0.038166667	0.05575	0.056875	0.035571429
20070809	2007	8	9	0.063625	0.051375	NODATA	0.070125	0.049875	0.03925	0.04025	0.044125	NODATA	0.0875	0.059	0.05275	0.062875	0.074	0.083375	0.080875	0.087875	0.048625	0.057875	0.053375	NODATA	0.06725	0.048625	0.050625	0.04825	0.058875	0.0355	0.0515	NODATA	0.063875	0.06675	0.0845	0.071125	NODATA	0.067875	0.04825	0.045625	0.056875	0.0865	0.080125	0.046125	0.059625	0.042875	0.031285714	0.057	0.050125
20070810	2007	8	10	NODATA	0.056625	0.079375	0.065875	0.060857143	0.053625	0.055625	0.047	NODATA	0.08075	0.0665	0.05525	0.078625	0.071375	0.0615	0.09	0.07825	0.049	0.051625	0.062625	NODATA	0.065875	0.038125	0.0405	0.067375	0.0695	0.052875	0.055625	0.05875	0.069	0.063625	0.07125	0.068875	0.060625	0.067375	0.0735	0.0575	NODATA	0.072625	0.0855	0.0305	0.06925	0.0495	0.023125	0.05875	0.046
20070811	2007	8	11	0.0665	0.06175	0.092	0.07525	0.058625	0.064125	0.067625	0.045875	0.0435	0.065125	0.063375	0.0675	0.074625	0.068875	0.077	0.0885	0.066375	0.055125	0.050375	0.076	0.057125	0.066875	0.0255	0.037166667	0.074375	0.0665	0.063375	0.052125	0.042625	0.069625	0.063	0.0635	0.07625	0.061	0.0795	0.076	0.054	NODATA	0.063875	0.091125	0.0345	0.0715	0.067125	0.02625	0.067875	0.055375
20070812	2007	8	12	0.059625	0.0525	0.05475	0.049875	0.0545	0.065125	0.06825	0.051	0.03675	0.064375	0.0635	0.05575	0.076375	0.05675	0.054625	0.048875	0.06925	0.05075	0.0455	0.068375	0.056125	0.052625	0.02475	0.043875	0.0775	0.06675	0.062625	0.056375	0.05375	0.0645	0.064375	0.068875	0.054625	0.061375	0.06125	0.066625	0.0505	NODATA	0.050375	0.052285714	0.0325	0.0705	0.066125	0.025	0.061	0.056875
20070813	2007	8	13	0.07475	0.057	0.090333333	0.0585	0.068375	0.07425	0.071125	0.04225	0.044	0.073125	0.068625	0.0665	0.0765	0.0745	0.074125	0.09375	0.07025	0.051375	0.049875	0.073375	0.066625	0.074875	0.031375	0.054	0.055857143	0.069625	0.06475	NODATA	0.0565	0.0665	0.072375	0.0695	0.069	0.06425	0.068625	0.069875	0.058375	NODATA	0.072125	0.105875	0.0355	0.08	0.06475	0.025	0.071142857	0.062142857
20070814	2007	8	14	0.084125	0.060833333	0.096125	0.071	0.068875	0.07925	0.07425	0.054875	0.046375	0.08175	0.071625	0.06625	0.07425	0.0725	0.076	0.078125	0.079	0.061375	0.059714286	0.085	0.076	0.075125	0.020375	0.056125	0.061875	0.080333333	0.071125	NODATA	0.065	0.076	0.070125	0.07025	0.0795	0.061625	0.08225	0.07975	0.056625	0.072375	0.0755	0.081	0.058125	0.077125	0.073571429	0.023857143	0.068625	0.0655
20070815	2007	8	15	0.08875	0.063625	0.116875	0.090375	0.049571429	0.091875	0.09575	0.051	NODATA	0.127125	0.089875	0.07475	0.075375	0.07525	0.087375	0.105875	0.1255	0.0695	0.037125	0.093375	0.062375	0.083875	0.02075	0.061	0.031125	0.09025	0.06825	NODATA	0.05575	0.094	0.084	0.119428571	0.0925	0.07775	0.09275	0.078125	0.058125	0.085875	0.0805	0.095125	0.033	0.077625	0.068375	0.036375	0.045	0.06075
20070816	2007	8	16	0.067625	0.073625	0.09625	0.06475	0.030625	0.062125	0.07025	0.03825	0.038375	0.080375	0.092	0.081875	0.089875	0.069	0.064375	0.09875	0.096875	0.073625	0.04025	0.0775	0.058	0.089	0.044875	0.040625	0.02925	0.098	0.052875	NODATA	0.05075	0.076	0.098125	0.095375	0.09975	0.07475	0.07625	0.076375	0.068375	0.076875	0.07075	0.0825	0.044	0.08175	0.053625	0.0525	NODATA	0.038714286
20070817	2007	8	17	0.0935	0.063125	0.087	0.068875	0.0265	0.04	0.0625	0.05525	0.041	0.10225	0.0695	0.065	0.083625	0.084625	0.069625	0.092	0.1065	0.06525	0.047	0.072	0.069125	0.07675	0.057375	0.052625	0.024375	0.07475	0.053142857	NODATA	0.052	0.075125	0.077714286	0.0705	0.07575	0.073875	0.073125	0.05775	0.061875	0.059	0.066625	0.098875	0.04325	0.07325	0.058	0.0485	0.036	0.0275
20070818	2007	8	18	0.068875	0.071625	0.0765	0.070625	0.04575	0.070875	0.072125	0.0475	0.050375	0.066125	0.08075	0.0795	NODATA	0.071125	0.0655	0.069875	0.06925	0.0695	0.0385	0.0855	0.063125	0.067875	0.042125	0.05	0.036875	0.0805	0.0535	NODATA	0.061625	0.079875	0.05975	0.0635	0.0765	0.065125	0.077125	0.05025	0.0845	0.053625	0.0685	0.0815	0.037375	0.080625	0.0595	0.0365	0.04775	0.044125
20070819	2007	8	19	0.055375	0.05325	0.06125	0.0385	0.045625	0.055875	0.06475	0.03225	0.031625	0.058125	0.073125	0.062125	0.079125	0.054	0.05375	0.050125	0.06425	0.05975	0.021625	0.055	0.049375	0.070375	0.0265	0.031875	0.047375	0.069125	0.045125	NODATA	0.04925	0.075625	0.08525	0.070625	0.06475	0.067125	0.064875	0.03175	0.058625	0.07075	0.05225	0.054	0.01875	0.0555	0.051625	0.0225	0.0505	0.046625
20070820	2007	8	20	0.050625	0.05	0.051875	0.036	0.047875	0.030875	0.038125	0.01575	0.028714286	0.061625	0.055	NODATA	0.052125	0.05525	0.04325	0.038125	0.070142857	0.049625	0.014	0.04025	0.052	0.050625	0.027375	0.020125	0.026625	0.049875	0.042166667	NODATA	0.053125	0.03925	0.06925	0.065625	0.06125	0.062625	0.062875	0.0385	0.050875	0.057375	0.044125	0.038125	0.013428571	0.0525	0.036666667	0.025875	0.0355	0.0405
20070821	2007	8	21	0.0445	0.035875	0.05475	0.055	0.043375	0.034	0.04875	0.025125	0.033125	0.060857143	0.04575	0.043125	0.056625	0.05725	0.047	0.053375	0.06675	0.05	0.014375	0.049	0.059125	0.049625	0.029375	0.0285	0.036125	0.040375	0.029375	0.021375	0.063625	0.042125	0.046375	0.0495	0.058875	0.045125	0.052625	0.034875	NODATA	0.03975	0.050375	0.056875	0.019125	0.053125	0.02575	0.019875	0.045875	0.026714286
20070822	2007	8	22	0.08225	0.050875	0.075125	0.067	0.032375	0.065125	0.082875	0.033875	NODATA	0.08175	0.054875	0.05325	0.0845	0.064375	0.059375	0.07275	0.0825	0.0395	0.021625	0.056875	0.064125	0.058375	0.02825	0.046375	0.0355	0.0555	0.04525	NODATA	0.041125	0.061	0.06925	0.076375	0.057375	0.061125	0.0585	0.04125	0.0455	0.060625	0.063	0.091625	0.02825	0.0515	0.045	0.022	0.044625	0.036875
20070823	2007	8	23	0.07125	0.0585	0.070875	0.0535	0.06525	0.058875	0.06625	0.040875	0.03225	0.093	0.074125	0.066375	0.071875	0.060375	0.066625	0.065375	0.089875	0.06925	0.026875	0.07975	NODATA	0.052875	0.035	0.0475	0.046625	0.067625	0.05475	0.032375	0.04125	0.08975	0.0705	0.085875	0.0705	0.07425	0.078875	0.04375	0.05525	0.056625	0.056333333	0.071875	0.031875	0.0585	0.05575	0.03075	0.059666667	0.041
20070824	2007	8	24	0.061875	0.053125	0.081625	0.057	0.04625	0.045625	0.053625	0.02625	0.03125	0.073375	0.083	0.052875	0.072	0.057875	0.0525	0.054875	0.087125	0.062375	0.021625	0.07875	0.056625	0.06025	0.040125	0.02325	0.050125	0.080125	0.068571429	0.019375	0.044375	0.09075	0.0855	0.092375	0.082625	0.06125	0.072125	0.050625	0.05075	0.064	0.048625	0.061	0.026625	0.057875	0.053875	0.023375	0.050375	0.043875
20070825	2007	8	25	0.062375	0.05475	0.085625	0.04675	0.058	0.0465	0.056375	0.02575	0.01575	0.06475	0.071625	0.05925	0.08625	0.05275	0.056	0.066	0.07025	0.057875	0.043875	0.067625	0.050142857	0.069375	0.03875	0.028833333	0.04925	NODATA	0.04025	0.0225	0.048875	0.07275	0.078125	0.076375	0.076	0.06275	0.069625	0.05975	0.050375	0.0525	0.040875	0.063375	0.027875	0.055625	0.051375	0.019875	0.04275	0.05075
20070826	2007	8	26	0.056625	0.048875	0.057	0.041125	0.057	0.05275	0.002	0.038857143	0.03	0.060625	0.06825	0.0505	0.0735	0.04675	0.064125	0.05275	0.06425	0.044875	0.0415	0.060125	0.038125	0.05075	0.02375	0.032875	0.065125	NODATA	0.055375	0.044875	0.03275	0.060625	0.0475	0.07	0.059	0.0495	0.0535	0.056625	NODATA	0.05275	0.052625	0.062625	0.027125	0.05725	0.05325	0.019125	0.05475	0.052625
20070827	2007	8	27	0.057	0.052	0.056	0.04825	0.059	0.06425	0.060625	NODATA	0.03425	0.05775	0.07425	0.06225	0.06225	0.047	0.049875	0.04475	0.059625	0.057375	0.0225	0.071875	0.041125	0.05525	0.026125	0.037125	0.05125	NODATA	0.048625	0.05	0.04275	0.068625	0.075857143	0.092	0.048875	0.052125	0.061125	0.065875	0.061875	0.0595	0.039375	0.04075	0.023	NODATA	0.048	0.017875	0.048875	0.0535
20070828	2007	8	28	0.0735	0.059571429	0.0435	0.053	0.03825	0.044375	0.004125	0.029375	0.031875	0.0725	0.05875	0.066125	0.064625	NODATA	0.04175	0.034625	0.068	0.05575	0.01625	0.050375	0.06	0.049	0.028625	0.03625	0.018875	0.044375	0.039125	0.02625	0.06275	0.05325	0.075375	0.075125	0.040875	0.060375	NODATA	0.06125	0.06675	0.078125	0.026	0.0325	0.016375	NODATA	0.036125	0.019875	0.019125	0.051714286
20070829	2007	8	29	0.062875	0.048625	0.02975	0.04625	0.02525	0.031125	0.042125	0.044125	0.04825	0.07475	0.043375	0.055125	0.0625	0.069875	0.045625	0.0255	0.081625	0.034625	0.04525	0.04375	0.0525	0.03775	0.02775	0.053	NODATA	0.039875	0.03875	0.04925	0.050375	0.041	0.0605	0.065	0.04325	0.054	0.065125	0.063875	0.049375	0.0615	0.02725	0.03	0.04775	0.0685	0.03075	0.025	0.027	0.044
20070830	2007	8	30	0.082375	0.037125	0.0465	0.051125	0.036714286	0.0385	0.04925	0.05075	0.048285714	0.081625	0.040375	0.06075	0.07425	0.06375	0.041625	0.0535	0.076875	0.028625	0.0605	0.043125	0.064375	NODATA	0.059375	0.0465	0.040571429	0.043125	0.03125	0.056	0.054375	0.041875	0.057	0.03925	0.047625	0.054625	0.07675	0.052625	0.045625	0.05575	0.051125	0.055	0.05475	0.072125	0.040142857	0.057125	0.04175	0.045375
20070831	2007	8	31	0.0625	0.049625	0.05525	0.037125	0.045875	0.044375	0.06225	0.04	0.031625	0.07375	0.070875	0.073	0.074625	0.060875	0.033875	0.0465	0.075375	0.058875	0.0345	0.068125	0.05075	0.05025	0.056875	0.029875	0.046625	0.064875	0.06075	0.03725	0.073875	0.063125	0.066125	0.066	0.064625	0.059875	0.068	0.05625	0.061	0.052625	0.040375	0.042125	0.04875	0.063125	0.05375	0.064	0.046	0.053625
20080701	2008	7	1	0.0475	0.05275	0.06075	0.053375	NODATA	0.055	0.05275	0.050375	0.051375	0.053625	0.051375	0.056875	0.06825	NODATA	0.057625	0.067375	0.053625	0.051	0.036625	0.063	0.0545	0.057125	0.023625	0.03575	0.05975	0.0545	0.052875	0.057375	0.05025	0.051375	0.0545	0.058625	0.0485	0.053875	0.051375	0.052375	0.054375	0.057714286	0.064625	0.07225	0.031375	0.0655	0.06125	0.02925	0.053875	0.048625
20080702	2008	7	2	0.068	0.063875	0.087375	0.07475	0.072875	0.0725	0.081625	0.03725	0.058375	0.085375	0.071875	0.07025	0.0595	0.066875	0.07375	0.077875	0.096125	0.067375	0.039375	0.077125	NODATA	0.058125	0.029875	0.04525	0.048857143	0.06325	0.06025	0.05125	0.057857143	0.083125	0.0705	0.0675	0.072625	0.063125	0.06775	0.050375	0.06	0.065125	0.069875	0.07425	0.03375	0.064375	0.052125	0.04025	0.05025	0.04675
20080703	2008	7	3	0.062875	0.0595	0.060625	0.05325	0.023875	0.058625	0.0655	0.049375	0.03775	0.0725	0.071375	0.066625	0.070625	0.056375	0.044375	0.061875	0.07725	0.079625	0.036375	0.056875	0.06275	0.05875	0.030375	0.037375	0.033875	0.0695	0.062625	0.055625	0.0655	0.054125	0.074125	0.073125	0.064125	0.074375	0.068	0.056625	0.06575	0.052	0.066375	0.056875	0.033	0.06825	0.061	0.0215	0.05225	0.035375
20080704	2008	7	4	0.05725	0.0505	0.055625	0.038875	0.02775	0.04875	0.05275	0.03975	0.04075	0.059875	0.064125	0.058375	0.058	0.044	0.044625	0.05575	0.06575	0.05875	0.0435	0.056625	0.0555	0.056	0.026125	0.0395	0.05075	0.056125	0.0315	0.0465	0.05225	0.053875	0.05375	0.066125	0.052875	0.05625	0.056625	0.0375	0.05	0.045375	0.045375	0.051625	0.035125	0.044625	0.031625	0.025375	0.044	0.0265
20080705	2008	7	5	0.046625	0.040875	0.04	0.044	0.0275	0.032125	0.0395	0.034625	0.035	0.048375	0.048	0.04775	0.051	0.05875	0.03975	0.04225	0.0515	0.046375	0.051125	0.04725	0.053875	0.048125	0.0285	0.02525	0.038875	0.053375	0.03425	0.042	0.039	0.050625	0.043	0.05025	0.048	0.036875	0.04275	0.039625	0.040125	0.051375	0.03725	0.04275	0.033375	0.04925	0.033375	0.028125	0.02975	0.02575
20080706	2008	7	6	0.042125	0.04	0.0425	0.03725	0.035375	0.039	0.045375	0.037875	0.037625	0.044125	0.05475	0.049375	0.054375	0.051125	0.041125	0.039875	0.048625	0.055	0.032625	0.048625	0.050625	0.04975	0.032875	NODATA	0.037375	0.060625	0.027625	0.04225	0.04225	0.048375	0.05825	0.061625	0.040875	0.04275	0.042125	0.037625	0.037	0.059	0.03975	0.04225	0.033375	0.058125	0.030875	0.033125	0.0305	0.022625
20080707	2008	7	7	0.045125	0.055875	0.07275	0.031625	0.04475	0.05675	0.065875	0.038625	0.025625	0.047375	0.075125	0.057375	0.060625	0.04275	0.049875	0.0455	0.051375	0.058	0.02925	0.060375	0.03925	0.054375	0.033125	0.033	0.045285714	0.051	0.0465	NODATA	0.043625	0.07575	0.05925	0.061	0.05625	0.052375	0.043375	0.040125	0.045625	0.04025	0.0385	0.057375	0.02875	0.045	0.046125	0.03	0.05125	0.02425
20080708	2008	7	8	0.045125	0.0435	NODATA	0.03675	0.042	0.053875	0.067	0.02425	0.02525	0.05075	0.05825	0.050666667	0.0565	0.044375	0.0405	0.045625	0.05275	NODATA	0.022571429	0.055875	0.046	0.059875	0.026375	0.026875	0.029875	0.056	0.0605	0.027625	0.037875	0.05475	0.047	0.045125	0.049	0.0475	0.048375	0.046666667	0.0425	0.039375	0.046625	0.042625	0.020125	0.045625	0.048625	0.022375	0.031875	0.0275
20080709	2008	7	9	0.0405	0.038571429	0.0455	0.046	0.039875	0.03925	0.046125	0.038125	0.037857143	0.048375	0.049875	0.054375	0.048875	0.0545	0.028625	0.036625	0.05175	NODATA	0.015625	0.040875	0.048375	0.048	0.032	0.029625	0.033625	0.047875	0.041	NODATA	0.03625	0.041125	0.032125	0.046875	0.044	0.042166667	NODATA	0.028375	NODATA	0.03575	0.041625	0.036875	0.017	0.03175	0.042	0.01925	0.032125	0.032625
20080710	2008	7	10	0.04475	0.02475	0.03425	0.03675	NODATA	0.02775	0.037	0.026333333	0.02625	0.05125	0.037125	0.037875	0.045	0.052625	0.033125	0.032125	0.049	0.03825	0.027625	0.040375	0.054375	NODATA	0.031625	0.044875	0.03925	0.046125	0.039125	0.043	0.04325	0.036666667	0.038625	0.032125	0.035125	0.032625	0.04275	0.03175	0.027	0.052875	0.036	0.032	0.023125	0.04175	0.039125	0.024375	0.026875	0.027375
20080711	2008	7	11	0.057375	0.0505	0.043875	0.04525	0.027	0.03775	0.040375	NODATA	0.027125	0.05725	0.046125	0.048875	0.06375	0.044625	0.03525	0.044	0.060375	0.03475	0.04275	0.04625	0.040125	0.0505	0.032125	0.022	0.041625	0.049625	0.0265	0.034625	0.054	0.0415	0.057625	0.064125	0.036125	0.0425	0.052375	0.0415	0.042875	0.066625	0.052875	0.050375	0.026125	0.056125	0.03475	0.023875	0.030875	0.02025
20080712	2008	7	12	0.065875	0.061625	0.068625	0.0575	0.026875	0.040375	0.036875	NODATA	0.04375	0.065	0.047	0.0705	0.06075	0.06225	0.04225	0.055625	0.06275	0.052875	0.025625	0.049875	0.063625	0.0435	0.046125	0.019125	0.042375	0.04075	0.037625	0.038125	0.061875	0.055625	0.0685	0.0645	0.05425	0.06175	0.062375	0.038125	0.04625	0.048	0.053375	0.060375	0.0325	0.04825	0.029375	0.027	0.03725	NODATA
20080713	2008	7	13	0.053375	0.039125	0.026125	0.050875	0.033375	0.03475	0.031875	0.04725	0.045125	0.05475	0.03325	0.047125	0.052875	0.058	0.02875	0.027375	0.0585	0.03	0.037875	0.02775	0.06375	NODATA	0.031375	0.043875	0.03225	0.0405	0.0475	0.049375	0.0585	0.02725	0.0345	0.041875	0.026625	0.05125	0.047375	0.0355	0.031	0.043875	0.041	0.03275	0.028	0.042125	0.038375	0.03475	0.02675	0.03725
20080714	2008	7	14	0.063625	0.053125	0.055875	0.04625	0.034375	0.050125	0.048875	NODATA	0.042	0.059625	0.04825	0.0615	0.064125	0.041375	0.0525	0.04975	0.05725	0.0445	0.054285714	0.063	0.039714286	0.060875	0.041285714	0.039625	0.04175	0.053375	0.0525	NODATA	0.04675	0.05	0.04625	0.05075	0.043375	0.05025	0.051875	0.04875	0.041	0.047125	0.046625	0.054375	0.043125	0.060625	0.051625	0.031428571	0.0385	0.043875
20080715	2008	7	15	0.0665	0.056875	0.05975	0.059	0.05725	0.0705	0.063875	NODATA	0.032125	0.068625	0.062375	0.06375	0.073125	0.055125	0.058	0.052375	0.068	0.050875	0.040125	0.080625	0.05325	0.0625	0.043625	0.027875	0.06925	0.0545	0.055833333	0.046375	0.0535	NODATA	0.056125	0.05725	0.056125	0.0515	0.055875	0.057375	0.051	0.05525	0.056	0.0525	0.03925	0.059125	0.041714286	0.038625	0.069125	0.049375
20080716	2008	7	16	0.07025	0.06325	0.065	0.06825	0.062375	0.057625	0.064375	0.03425	NODATA	0.070375	0.06825	0.079	0.069625	0.065125	0.06525	0.058375	0.07175	0.058125	0.041125	0.083	0.07	0.0545	0.043125	0.038125	0.06425	0.071625	NODATA	0.036125	NODATA	0.0705	0.054375	0.063375	0.060166667	0.0565	0.06425	0.0655	0.058	0.064125	0.060125	0.05825	0.036125	0.062625	0.0475	0.040375	0.050125	0.051
20080717	2008	7	17	0.0735	0.067	0.0745	0.078125	0.067625	0.074	0.07375	0.03125	0.031625	0.07625	0.073125	0.086625	0.070375	NODATA	0.0755	0.07375	0.076	0.063875	0.0285	0.0855	0.080125	0.056875	0.019125	0.02875	0.061125	0.073125	NODATA	0.030875	0.08375	0.06875	0.058875	0.06925	0.068375	0.072375	0.086125	0.066125	0.07025	0.06625	0.065125	0.0725	0.025875	0.10175	0.054875	0.022285714	0.05475	0.058
20080718	2008	7	18	0.0495	0.080625	0.084	0.03975	0.063125	0.091	0.077875	0.0245	0.027625	0.05075	0.076875	0.079	0.08	0.035625	0.06625	0.0695	0.052	0.06775	0.0405	0.085375	0.027125	0.06475	0.017125	0.035	0.0715	0.084	0.065125	0.0275	0.027375	0.072125	0.093	0.093625	0.0655	0.068375	0.073125	0.065	0.062625	0.076	0.05125	0.072	0.03	0.077375	0.068375	0.022125	0.072	0.043625
20080719	2008	7	19	0.041	0.068125	0.073875	0.034625	0.057	0.08475	0.0765	0.033625	0.022	0.035	0.07825	0.060875	0.084125	0.026375	0.07225	0.058	0.033625	0.04725	0.036875	0.075	0.022	0.070625	0.02775	0.04275	0.0465	0.081125	0.06425	0.044125	0.024125	0.068625	0.071	0.086375	0.040125	0.056625	0.056125	0.060375	0.046	0.06725	0.051375	0.06775	0.039875	0.073375	0.063	0.02175	0.06	0.04775
20080720	2008	7	20	0.069875	0.063625	0.071875	0.061125	0.06675	0.072	0.055875	0.059125	0.034285714	0.069625	0.06275	0.06625	0.069125	0.0595	0.06875	0.0755	0.071125	0.0515	0.042875	0.068375	0.0435	0.058857143	0.02575	0.0355	0.063375	0.0625	0.048375	0.0565	0.032875	0.06925	0.063375	0.072625	0.053875	0.059125	0.06275	0.05025	0.0575	0.06725	0.085	0.08675	0.030625	0.0655	0.05325	0.02525	0.063125	0.04
20080721	2008	7	21	0.063625	0.056	0.077875	0.061	0.048375	0.069875	0.06725	0.063	0.049833333	0.06675	0.058875	0.051666667	0.060125	0.060375	0.062	0.080375	0.07125	0.048125	0.04125	0.069625	0.063	0.052375	0.024	0.025375	0.0695	0.0725	0.051125	NODATA	0.054375	0.070125	0.0575	0.073125	0.0525	0.06025	0.05975	0.066	0.049125	0.048375	0.080875	0.1025	0.035875	0.069875	0.053166667	0.0215	0.066166667	0.04025
20080722	2008	7	22	0.072375	0.057375	0.083	0.06175	0.028875	0.049	0.049571429	0.047125	0.075166667	0.075	0.061625	0.059142857	0.061375	0.074125	0.0555	0.093375	0.07675	0.0555	0.03325	0.055375	0.06575	0.047625	0.023	0.0215	0.028375	0.059625	0.04775	NODATA	0.057	0.07175	0.068875	0.07425	0.070875	0.0625	NODATA	0.059	NODATA	0.0685	0.056625	0.08025	0.04125	0.065125	0.045375	0.022875	0.024625	0.03875
20080723	2008	7	23	0.079875	0.052625	0.0615	0.054625	0.022	0.04675	0.04625	0.032	0.054625	0.067	0.052875	0.053	0.056	0.072125	0.0465	0.0715	0.06425	0.042125	0.03075	0.0555	0.06675	0.04725	0.022	0.02	0.024125	0.057125	NODATA	0.03	NODATA	0.056375	0.052625	0.056625	0.05075	0.0565	0.0575	0.06725	0.040125	0.03775	0.047125	0.07025	0.03975	0.06425	0.027625	0.026125	0.020375	0.02375
20080724	2008	7	24	0.0615	0.05275	0.0675	0.070875	0.01775	0.05825	0.07275	0.04575	0.06125	0.059	0.052625	0.065875	0.053	0.059	0.057375	0.0765	0.055125	0.051375	0.030375	NODATA	0.049	0.0515	0.029375	0.02475	0.026875	0.067	0.0335	NODATA	NODATA	0.058625	0.05325	0.056625	0.061	0.050125	0.055	0.036125	0.044375	0.055625	0.06925	0.072875	0.033875	0.085666667	0.025	0.038125	0.031875	0.01825
20080725	2008	7	25	0.053375	0.057375	0.05625	0.061625	0.02175	0.046	0.0535	0.043	0.05	0.053125	0.046125	0.0665	0.058875	0.0585	0.062125	0.071	0.05375	0.04975	0.038125	NODATA	0.05425	0.0535	0.04525	0.03675	0.041	0.0535	0.02425	0.05625	0.0485	0.056	0.0645	0.059375	0.062125	0.061	0.0655	0.035625	0.043875	0.056	0.06875	0.065	0.036875	0.043875	0.0245	0.023	0.03225	NODATA
20080726	2008	7	26	0.05275	0.044	0.046375	0.053	0.033125	0.026875	0.024375	0.045625	0.041375	0.055125	0.037285714	0.053625	0.05325	0.05	0.049	0.05475	0.059125	0.043625	0.04425	NODATA	0.040625	0.03725	0.0335	0.03125	0.0325	0.043125	0.044625	0.05175	0.053875	0.035875	0.0455	0.05425	0.042625	0.052125	0.0555	0.044125	0.035	0.065	0.052875	0.050625	0.029375	0.054625	0.0275	0.021875	0.031625	0.03375
20080727	2008	7	27	0.058625	0.05325	0.06225	0.046625	0.04575	0.05825	0.0545	0.03425	0.031375	0.06525	0.0505	0.044375	0.0595	0.06075	0.046625	0.064875	0.06125	0.04225	0.039125	NODATA	0.049	0.051	0.023125	0.02875	0.049875	0.05375	0.046875	0.04175	0.043625	0.045875	0.052375	0.061125	0.043	0.05475	0.05175	0.046125	0.038375	0.07125	0.05675	0.07125	0.031625	0.03225	0.045625	0.028625	0.058375	0.035375
20080728	2008	7	28	0.0685	0.0575	0.09625	0.047625	0.04225	0.048	0.054125	0.036625	0.043875	0.069875	0.06025	0.05925	0.05825	0.062125	0.066625	0.07675	0.06825	0.063375	0.030857143	NODATA	0.064	0.057125	0.0265	0.02175	0.071125	0.052125	0.055	NODATA	0.05425	0.06225	0.05875	0.05775	0.079	0.071	0.09325	0.075	0.056	0.076	0.068875	0.067666667	0.0255	0.073666667	0.049625	0.0315	0.065375	0.045375
20080729	2008	7	29	0.055	0.045	0.0655	0.052375	0.043375	0.051	0.057625	0.01925	0.035125	0.0665	0.047125	0.0555	0.05125	0.065375	0.044625	0.05475	0.076125	0.0495	0.026625	0.051375	0.052428571	0.045125	0.028375	0.019875	0.049125	0.049	0.048875	0.0235	0.047875	0.04875	0.062285714	0.060125	0.067625	0.056125	0.059125	0.054875	0.036375	0.07225	0.044375	0.0475	0.033	0.06925	0.05525	0.029714286	0.046	0.03675
20080730	2008	7	30	0.061625	0.04875	0.04975	0.039625	0.027875	0.04625	0.0545	0.021125	0.027833333	0.063125	0.056375	0.047625	0.05825	0.050875	0.044375	0.04675	0.06675	0.04525	0.02275	0.041875	0.052125	0.053	0.026	0.0155	0.030875	0.04825	0.032375	0.0295	0.0535	0.0365	0.0505	0.057375	0.04725	0.052375	0.053875	0.056875	0.041	0.05575	0.04375	0.039375	0.029375	0.0665	0.036375	0.027375	0.035625	0.026875
20080731	2008	7	31	0.043125	0.040625	0.033375	0.036125	0.022875	0.03	0.03725	0.021125	0.034875	0.05625	0.033571429	0.03975	0.047375	NODATA	0.0365	0.034875	0.059875	0.039625	0.024875	0.045375	0.055125	0.04	0.022	0.020625	0.031875	0.043125	0.024125	0.02425	0.056375	0.034125	0.039375	0.04575	0.029375	0.04525	0.048125	0.04675	0.036875	0.049	0.038142857	0.039125	0.0255	0.0585	0.027375	0.024625	0.021875	0.024375
20080801	2008	8	1	0.05875	0.057625	0.0655	0.052625	0.02075	0.051	0.047375	0.028625	0.039	0.06825	0.05725	0.050625	0.057125	0.05825	0.043625	0.0665	0.06775	0.04175	0.02525	0.0515	0.047125	0.05725	0.02225	0.021	0.0255	0.059	NODATA	0.025375	0.04575	0.0645	0.05525	0.0785	0.04725	0.05825	NODATA	0.061125	0.03775	0.062625	0.049	0.065625	0.025875	0.062125	0.035125	0.025375	0.02	0.0275
20080802	2008	8	2	0.05575	0.05125	NODATA	0.068125	0.04375	0.042125	0.0485	0.025375	0.045625	0.064875	0.04725	0.04475	0.055625	0.06925	0.05375	0.065375	0.06825	0.05	0.024375	0.05025	0.063875	0.048571429	0.028375	0.017375	0.04925	0.053	0.042	0.02775	0.05925	NODATA	0.04925	0.063	0.051125	0.053375	0.05775	0.057625	0.04025	0.058	0.054875	0.0605	0.031875	0.05875	0.04525	0.018	0.048875	0.0425
20080803	2008	8	3	0.0695	0.057625	NODATA	0.054875	0.04775	0.069	0.0745	0.028142857	0.0295	0.063625	0.06	0.0545	0.06425	0.0545	0.041125	0.058375	0.062875	0.050625	0.03575	0.054375	0.0535	0.057625	0.03925	0.036375	0.039125	0.060625	0.035875	0.035875	0.05675	0.056375	0.0535	0.06175	0.051375	0.058875	0.064125	0.05625	0.044375	0.05325	0.04325	0.049125	0.031625	0.0615	0.05025	0.03975	0.0345	0.051125
20080804	2008	8	4	0.0715	0.062125	NODATA	0.051	0.039125	0.04475	0.059	0.051875	0.02875	0.095	0.079125	0.0595	0.05325	0.07125	0.03725	0.06025	0.089875	0.0555	0.037	0.054	0.055125	0.07175	0.028571429	0.041125	0.028875	0.064875	0.03	0.0615	0.05825	0.044	0.0655	0.0865	0.065625	0.06125	0.071125	0.064125	0.04475	0.0605	0.039	0.0585	0.02575	0.071375	0.024625	0.0245	0.020875	NODATA
20080805	2008	8	5	NODATA	0.064625	0.062125	0.07125	0.01675	0.0345	0.050375	0.04275	0.041125	0.09875	0.050375	0.051833333	0.0725	0.067375	0.043375	0.069	0.09375	0.0575	0.019166667	0.0535	0.06425	0.061125	0.03275	0.03525	0.023125	0.054625	0.027375	0.062	0.064875	0.057875	0.067	NODATA	0.057	0.07025	0.09775	0.043375	0.04625	0.055625	0.042875	0.065375	0.023333333	0.041625	0.02875	0.02425	0.024375	0.025125
20080806	2008	8	6	0.0575	0.067375	0.066625	0.064625	0.0295	0.04575	0.035375	0.0455	NODATA	0.066125	0.051375	0.050625	0.064	0.069625	0.050833333	0.069625	0.0685	0.047625	0.045375	0.053625	0.06225	0.051125	0.03425	0.044375	0.047375	0.047	0.03625	0.04275	NODATA	0.05625	0.055125	NODATA	0.048625	0.06425	0.061625	0.036375	0.046	0.055875	0.075	0.06425	0.026875	0.047666667	0.031285714	0.021625	0.035125	0.024
20080807	2008	8	7	0.060125	0.05	0.050166667	0.056	0.029	0.02825	0.032625	0.043	0.083375	0.065	0.052	0.049	0.05825	0.068875	0.0495	0.057875	0.064125	0.04475	0.04325	0.046125	0.060125	0.046625	0.041	0.032125	0.04375	0.049375	0.036875	NODATA	0.06025	0.041125	0.043875	NODATA	0.040875	0.0535	0.056625	0.038375	0.046875	0.047625	0.05525	0.05375	0.05	0.046	0.03125	0.024	0.038625	0.03625
20080808	2008	8	8	0.05775	0.055375	0.060375	0.0635	0.031428571	0.050375	0.055125	0.035	0.035875	0.0585	0.049625	0.05875	0.060125	0.071125	0.057	0.067375	0.05525	0.053	0.027	0.06475	0.05375	0.055125	0.021625	0.026875	0.048375	0.058	0.0445	0.040625	0.058625	0.05	0.04925	NODATA	0.0495	0.05475	0.054375	0.053375	0.051625	0.035625	0.07	0.0735	0.024875	0.05425	0.045625	0.025625	0.039625	0.04575
20080809	2008	8	9	0.06725	0.05625	0.0785	0.062875	0.060125	0.0545	0.052	0.05875	0.056375	0.0645	0.05725	0.065625	0.062125	0.058125	0.05375	0.068875	0.06025	0.068	0.04825	NODATA	0.051875	0.0585	0.03675	0.05275	0.051875	0.056375	0.04775	0.05675	0.054	0.079	0.048	NODATA	0.0575	0.0545	0.058375	0.054625	0.05925	0.04725	0.0665	0.071625	0.048	0.0565	0.0525	0.02625	0.057875	0.053
20080810	2008	8	10	0.0595	0.055	0.064	0.072375	0.0385	0.041375	0.050375	0.057571429	0.052125	0.069875	0.053375	0.06225	0.06325	0.063625	0.05975	0.068875	0.077375	0.05275	0.052375	NODATA	0.049	0.05425	0.039375	0.053875	0.067375	0.05825	0.034625	0.063625	0.0515	0.055875	0.04975	NODATA	0.055875	0.057875	0.06725	0.030625	0.051	0.043875	0.063	0.061875	0.056625	0.041	0.03525	0.02475	0.054875	0.02125
20080811	2008	8	11	0.058	0.048375	0.073166667	0.0625	0.012625	0.055375	0.067375	0.049	0.064625	0.066125	0.049625	0.05725	0.062	0.057625	0.051875	0.0815	0.06075	0.0475	0.051875	NODATA	0.050142857	0.05475	0.04025	0.052375	0.023125	0.055375	0.02625	0.05425	0.04475	0.059857143	0.039625	NODATA	0.051625	0.04675	0.054875	0.03325	0.04625	0.040625	0.061125	0.081875	0.057857143	0.05175	0.022375	0.029857143	0.0295	0.015375
20080812	2008	8	12	0.05875	0.05925	0.058875	0.047	0.012375	0.035	0.03525	0.037375	0.038142857	0.061375	0.060125	0.072875	0.056875	0.056125	0.042875	0.05725	0.057875	0.048375	0.03325	0.057125	0.049625	0.03975	0.023	0.022	0.02225	0.047375	0.015625	0.032666667	0.05125	0.050625	0.061125	NODATA	0.0485	0.06075	0.079125	0.038375	0.05275	0.049375	0.0705	0.05275	0.035375	0.043	0.015875	0.025625	0.019625	0.015125
20080813	2008	8	13	0.04525	0.05725	NODATA	0.0355	0.0355	0.040125	0.042875	0.019625	0.02525	0.047875	0.0665	0.058	0.0715	0.04375	0.029375	0.04075	0.046875	0.048375	0.021625	0.062375	0.045	0.054375	0.028625	0.020875	0.025428571	0.065125	0.03475	0.0225	0.0395	0.058125	0.064375	NODATA	0.049125	0.053375	0.05025	0.048	0.049875	0.062285714	0.034375	0.043875	0.021875	0.05825	0.027	0.023875	0.024875	0.042875
20080814	2008	8	14	0.050125	0.05575	0.058625	0.062875	0.056375	0.0605	0.056	0.02575	0.0395	0.055125	0.063875	0.065	0.070875	NODATA	0.059375	0.062125	0.05975	0.057	0.021125	0.05975	0.049875	0.066375	0.02	0.020875	0.054	0.06675	0.04375	0.02425	0.04775	0.063125	0.066125	NODATA	0.061125	0.048875	0.04975	0.06025	0.04775	0.050125	0.060375	0.06025	0.023125	0.06925	0.048375	0.032142857	0.04525	0.039166667
20080815	2008	8	15	0.061125	0.053571429	0.065875	0.06125	0.0435	0.056625	0.05275	0.048125	0.045875	0.070125	0.052375	0.06075	0.060125	0.061625	0.065	0.076125	0.075875	0.055	0.02675	0.06075	0.048125	0.05375	0.02125	0.0235	0.0475	0.065	0.0675	0.047875	0.0465	0.062375	0.056	NODATA	0.056875	0.05375	0.062875	0.034625	0.049875	0.055142857	0.067625	0.0725	0.021625	0.045875	0.047333333	0.0335	0.050625	0.040125
20080816	2008	8	16	0.060375	0.05275	0.06825	0.054125	0.024625	0.047	0.048375	0.027625	0.045	0.057375	0.0535	0.06275	0.059875	0.0475	0.05675	0.0595	0.061	0.049375	0.02575	0.056625	0.04475	0.053	0.025125	0.025	0.02625	0.05175	0.03675	0.028875	0.058125	0.0525	0.056375	NODATA	0.054125	0.054375	0.061375	0.043125	0.04825	0.047625	0.0675	0.06125	0.029	0.0545	0.044375	0.029	0.03	0.02175
20080817	2008	8	17	0.04875	0.0565	0.062125	0.043375	0.0495	0.056625	0.055625	0.042625	0.0425	0.045375	0.062	0.06275	0.057125	0.050625	0.05275	0.05525	0.046125	0.05425	0.03625	0.073125	0.044	0.049125	0.02925	0.027875	0.033625	0.06175	0.04025	0.036625	0.058125	0.060875	0.05625	NODATA	0.053125	0.0535	0.056125	0.056875	0.04975	0.05125	0.046	0.052625	0.033125	0.057875	0.05175	0.030125	0.031875	0.033125
20080818	2008	8	18	0.062125	0.064	0.053375	0.051625	0.053	0.055	0.051625	0.034625	0.0365	0.058625	0.0725	0.066125	0.053125	0.054875	0.040625	0.04925	0.058	0.05575	0.020142857	0.06275	NODATA	0.048125	0.024166667	0.02325	0.036714286	0.063125	0.0515	0.031375	0.050625	0.066625	0.0685	NODATA	NODATA	0.067625	0.070125	0.054625	0.0555	0.071375	0.0495	0.048625	0.024	0.06125	0.040125	0.029375	0.035	0.0415
20080819	2008	8	19	0.075625	0.064875	0.06425	0.04975	0.026875	0.0555	0.0605	0.022375	0.035375	0.077	0.076375	0.071	0.0745	0.052125	0.052375	0.0585	0.07575	0.059125	0.019625	0.077	0.046375	0.054125	0.025	0.019	0.0335	0.063625	0.033125	NODATA	0.050375	0.071	0.067	NODATA	0.0615	0.064625	0.06625	0.039375	0.05825	0.07025	0.051375	0.05275	0.027125	0.05325	0.030875	0.03325	0.03775	0.021125
20080820	2008	8	20	0.056375	0.0715	0.051125	0.031125	0.018375	0.057625	0.05225	0.026375	0.022625	0.05775	0.067875	0.0655	0.072875	0.0455	0.03975	0.05125	0.06025	0.059	0.041375	0.059125	0.03975	0.063125	0.022875	0.02375	0.03525	0.070375	0.0295	NODATA	NODATA	0.058625	0.067875	NODATA	0.05325	0.069	0.07	0.0275	0.07075	0.065375	0.03225	0.0475	0.0265	0.0345	0.03	0.028875	0.040875	0.017
20080821	2008	8	21	0.0465	0.058625	0.045875	0.044625	0.02125	0.030375	0.0315	0.024125	0.02475	0.050625	0.053375	0.061125	0.066	0.04825	0.035375	0.043625	0.05175	0.057	0.022	0.04375	0.043625	0.05825	0.02625	NODATA	0.051875	0.043375	0.033875	NODATA	0.043625	0.045375	0.054625	NODATA	0.046625	0.056875	0.053875	0.0215	0.058	0.058	0.034625	0.042625	0.02925	0.034625	0.0245	0.024875	0.030625	0.016125
20080822	2008	8	22	NODATA	0.05	0.04025	0.03075	0.043375	0.052875	0.0495	0.02425	0.019	0.043375	0.054125	0.04975	0.053625	0.03175	0.033875	0.038125	0.0445	0.0465	0.022875	0.0435	0.031125	0.0445	0.027	NODATA	0.029375	0.04975	0.03575	NODATA	0.039625	0.042625	0.056857143	NODATA	0.044625	0.04875	0.051125	0.023375	0.044375	0.063625	0.031875	0.036625	0.024375	0.044625	0.033125	0.028	0.011375	0.019375
20080823	2008	8	23	0.03675	0.044375	0.0295	0.02525	0.034375	0.0225	0.027375	0.017	0.027	0.035875	0.040875	0.043125	0.050625	0.036375	0.02825	0.027	0.036875	0.039125	0.017875	0.03025	0.03225	0.041	0.0205	NODATA	0.026	0.039625	0.025625	NODATA	0.033875	0.031125	0.042875	NODATA	0.03025	0.040875	0.04075	0.037375	0.042375	0.061625	0.022	0.0265	0.02075	0.029125	0.02875	0.01875	0.006375	0.028125
20080824	2008	8	24	0.03425	0.03875	0.021375	0.0185	0.02075	0.0265	0.026	0.0165	0.022875	0.03575	0.029	0.031875	0.037625	0.03	0.02775	0.020375	0.03425	0.027	0.02275	0.025	0.0285	0.028	0.018	NODATA	0.02925	0.028375	0.023	NODATA	0.034875	0.022625	0.046375	NODATA	0.022125	0.039	0.0425	0.045375	0.030875	0.0685	0.019625	0.019714286	0.01925	0.028875	0.027375	0.02075	0.005875	0.022
20080825	2008	8	25	0.023	0.020125	0.01975	0.024125	0.026	0.0275	0.028375	0.035875	0.016125	0.0295	0.030166667	0.031	0.04175	0.02625	0.032375	0.022625	0.0305	0.025875	0.024375	0.023571429	0.018	0.025125	0.022625	0.021875	0.03775	0.03225	0.025625	NODATA	0.034625	0.02125	0.02975	NODATA	0.02175	0.019625	0.02125	0.0365	0.025375	0.039375	0.025625	0.024375	0.023714286	0.034	0.028125	0.02175	0.03025	0.02075
20080826	2008	8	26	0.02475	0.019375	0.025875	0.016	0.034875	0.013625	0.01425	0.043375	NODATA	0.028125	0.021375	0.017875	NODATA	0.027857143	0.034	0.022625	0.026	0.026125	0.033714286	0.0275	0.019	0.0275	0.021	0.02	0.03375	0.031875	0.028875	0.038125	0.04025	0.02425	0.024428571	NODATA	0.023625	0.0305	0.02675	0.050875	NODATA	0.048	0.01775	0.025625	0.0335	0.043	0.023875	0.027125	0.02925	0.032142857
20080827	2008	8	27	0.027625	0.0275	0.0255	0.028625	0.06025	0.03375	0.032375	0.030375	0.03	0.031875	0.0285	0.026875	NODATA	0.031875	0.033625	0.023625	NODATA	0.024125	0.032625	0.028625	0.034375	0.025875	0.024375	0.01575	0.049571429	0.03825	0.036375	NODATA	0.027125	0.020625	0.021	NODATA	0.020625	0.027125	0.025833333	0.0555	0.021625	0.0255	0.03125	0.0295	0.0305	0.054875	0.038285714	0.0225	0.04175	0.04225
20080828	2008	8	28	0.04275	0.027	0.053875	0.043375	0.06725	0.053375	0.05	0.038625	0.0395	0.049375	0.04425	0.037	0.051	NODATA	0.048125	0.05175	0.0495	0.03475	0.03475	0.04475	NODATA	0.044625	0.046625	0.036875	0.061875	0.048875	0.044375	0.040625	NODATA	0.0475	0.03225	NODATA	0.041375	0.02475	0.032625	0.060375	0.027375	0.05925	0.05175	0.0555	0.0245	0.057	0.036125	0.0245	0.046375	0.041875
20080829	2008	8	29	0.0535	0.052	0.062625	0.06275	0.040625	0.064375	0.058875	0.045875	0.03825	0.054	0.055125	0.049625	0.067375	NODATA	0.05525	0.043	0.050375	0.041625	0.016875	0.059625	0.040875	0.060375	0.02175	0.038375	NODATA	0.057125	0.045125	0.042375	0.042875	0.050625	0.060285714	NODATA	0.052125	0.042625	0.04325	0.047375	0.04025	0.061	0.047875	0.046625	0.013875	0.047	0.046	0.023	NODATA	0.040875
20080830	2008	8	30	0.056	0.058625	0.05675	0.031625	0.048375	0.059625	0.056625	0.01475	0.015875	0.049875	0.04975	0.056375	0.05725	0.046	0.05125	0.05	0.054	0.0475	0.019125	0.06925	0.03425	0.04425	0.023875	0.017	NODATA	0.058625	0.047125	0.015875	0.03975	0.0565	0.054	NODATA	0.054	0.0525	0.061	0.04825	0.046	0.062	0.042	0.04975	0.018625	0.050125	0.046625	0.023375	NODATA	0.038875
20080831	2008	8	31	0.045625	0.051875	0.021125	0.020375	0.02725	0.03	0.034	0.011875	0.013875	0.0455	0.050375	0.043625	0.056625	0.03475	0.0155	0.018375	0.048375	0.032875	0.016125	0.029375	0.030625	0.034142857	0.02225	0.012875	NODATA	0.039125	0.02375	0.014125	0.051125	0.0305	0.0485	NODATA	0.02825	0.048875	0.052	0.052625	0.042125	0.061	0.014625	0.018625	0.0135	0.053625	0.022125	0.0205	NODATA	0.034625
20090701	2009	7	1	0.052875	0.04675	0.064875	0.058	0.069875	0.0525	0.05775	0.059125	0.055125	0.05975	0.05225	0.05725	0.05325	0.065	0.0615	NODATA	0.065625	0.061875	0.026875	0.06475	0.0655	0.058125	0.02175	NODATA	0.085625	0.05825	0.064875	0.054625	0.061625	0.058875	0.046	0.046875	0.06475	0.051125	0.05575	0.0615	0.055125	0.027125	0.0565	0.0635	0.022714286	0.0495	0.06125	0.023	0.07125	0.067625
20090702	2009	7	2	0.042	0.04025	0.057625	0.056875	0.072625	0.054	0.048625	NODATA	0.047	0.0545	0.052	NODATA	0.05075	0.0515	0.065125	NODATA	0.048125	0.05325	0.04425	0.05575	NODATA	0.050625	0.026375	0.0405	0.083875	0.05075	0.06125	0.0575	0.056	0.054625	0.037428571	0.043875	0.057375	0.0425	NODATA	0.065875	0.045875	0.021	0.066875	0.062125	0.02175	0.053	0.05725	0.027375	0.071142857	0.06875
20090703	2009	7	3	0.04675	0.0405	0.056625	0.05175	0.062125	0.0435	0.046	0.053125	0.046375	0.045375	0.038875	0.04675	0.051	0.049125	0.05125	0.05725	0.0445	0.043625	0.0395	0.05025	0.042875	0.0455	0.02575	0.034625	0.07975	0.049125	0.06025	0.04525	0.04125	0.04875	0.04025	0.041375	0.04725	0.042875	0.042375	0.065125	0.036875	0.0445	0.070875	0.067	0.03925	0.05825	0.051	0.028875	0.0645	0.066625
20090704	2009	7	4	0.04875	0.043875	0.072875	0.059125	0.03325	0.05675	0.06425	0.052125	0.045875	0.05425	0.0585	0.050875	0.048	0.05475	0.05475	0.062625	0.04975	0.060625	0.047125	0.0555	0.046625	0.054	0.025625	0.052	0.0565	0.056875	0.053875	0.0645	0.043	0.061625	0.0545	0.049	0.0695	0.043375	0.04725	0.04675	0.047375	0.03125	0.060625	0.05975	0.035375	0.051875	0.057875	0.044625	0.0595	0.036625
20090705	2009	7	5	0.04125	0.03	0.03425	0.052375	0.0295	0.03375	0.037125	0.04975	0.036625	0.042	0.03425	0.042375	0.052875	0.05225	0.04325	0.030875	0.044125	0.037714286	0.047875	0.031	0.0475	0.040428571	0.023375	0.043	0.038	0.03475	0.038	0.05075	0.037375	0.030125	0.02275	0.036	0.0385	0.0355	0.035625	0.035875	0.040875	0.025375	0.04575	0.041	0.036142857	0.0345	0.03525	0.0235	0.03575	0.037875
20090706	2009	7	6	0.043875	0.03575	0.04575	0.042875	0.028875	0.0295	0.034125	0.029625	0.024625	0.043875	0.0305	0.04475	0.04625	0.050875	0.029833333	0.049	0.043875	0.04025	0.031375	0.0405	NODATA	0.038375	0.020875	0.0305	0.024375	0.042625	0.0225	NODATA	0.0355	0.0455	0.049625	0.03775	0.0485	0.02575	0.036375	0.04125	0.0345	0.0545	0.0325	0.042875	0.028125	0.035375	0.02625	0.031375	0.022875	0.02475
20090707	2009	7	7	0.063125	0.0455	0.054625	0.05	0.0285	0.044	0.04525	NODATA	0.032625	0.063375	0.05525	0.0585	0.067375	0.047375	0.04175	0.046625	0.0595	0.03175	0.024857143	0.0495	0.04825	0.057625	0.021	0.0235	0.037142857	0.05875	0.039625	0.026375	0.0625	0.03975	0.057125	0.0545	0.048625	0.04975	0.0555	0.0585	0.04775	0.057875	0.044875	0.05375	0.0285	0.056375	0.035	0.031142857	0.036	0.045625
20090708	2009	7	8	0.0565	0.03225	0.043125	0.041625	0.036571429	0.059625	0.063625	0.02975	0.037	0.0595	0.057	0.038333333	0.06375	0.05075	0.046875	0.042625	0.06275	0.041	0.01925	0.05825	0.04925	0.03875	0.025875	0.016875	0.05275	0.059875	0.0485	0.02	0.0625	0.0585	0.050625	0.04275	0.0435	0.0375	0.032125	0.0745	0.0515	0.055	0.042125	0.04425	0.023625	0.0615	0.048375	0.026125	0.051125	0.058125
20090709	2009	7	9	0.039625	0.04075	0.053375	0.049875	0.047	0.058625	0.0585	0.040375	NODATA	0.04	0.0535	0.055	0.060375	0.05375	0.05	0.045125	0.040375	0.048625	0.025	0.06825	0.040125	0.043125	0.0215	0.020125	0.058875	0.05725	0.0605	NODATA	0.051125	0.06375	0.059142857	0.048	0.053375	0.043	0.038625	0.061375	0.04975	0.05875	0.045375	0.04325	0.024	0.06925	0.0535	0.028666667	0.058875	0.058625
20090710	2009	7	10	0.051625	0.042714286	0.051625	0.049875	0.070125	0.053375	0.057	0.046625	0.035375	0.054875	0.057375	0.05275	0.053375	0.055875	0.047875	0.047	0.0565	NODATA	0.037	0.058625	0.05	0.044625	0.034625	0.03925	0.051875	0.05775	0.0575	0.041	0.0395	0.05875	0.054625	0.054625	0.051625	0.051875	0.061875	0.0595	0.045875	0.05225	0.045875	0.045625	0.030375	0.06575	0.054125	0.028125	0.056625	0.061875
20090711	2009	7	11	0.04275	0.037625	0.0605	0.05725	0.057625	0.055875	0.05175	0.041	0.03625	0.045	0.049875	0.054625	0.0535	0.059125	0.045375	0.059	0.04975	NODATA	0.040625	0.051625	0.04875	0.049125	0.0345	0.036625	0.05475	0.052375	0.049875	0.033875	0.04425	0.056125	0.0615	0.055625	0.062	0.040375	0.0545	0.05725	0.051125	0.04725	0.05175	0.057	0.035375	0.05225	0.048875	0.0315	0.04825	0.047375
20090712	2009	7	12	0.048	0.039875	NODATA	0.047875	0.052125	0.0435	0.0555	0.03575	0.0355	0.0525	0.042875	0.03975	0.054875	0.048625	0.04175	0.055625	0.062125	NODATA	0.042375	0.044875	0.048875	0.037875	0.0315	0.033125	0.0565	0.048	0.040875	0.032375	0.04825	0.04225	0.045875	0.051625	0.05475	0.042375	0.0505	0.043875	0.035875	0.05225	0.046	0.046875	0.032375	0.05425	0.040125	0.0245	0.057625	0.0435
20090713	2009	7	13	0.042125	0.0365	NODATA	0.05125	0.048375	0.03475	0.04075	0.039625	0.031625	0.0465	0.043625	0.047375	0.05375	NODATA	0.04025	0.05175	0.048125	NODATA	0.037875	0.041375	0.037125	0.044875	0.020125	0.035625	0.047	0.0485	0.034625	NODATA	0.02475	0.046375	0.051125	0.04375	0.04875	0.03725	0.046625	0.053	0.033625	0.056625	0.047833333	0.050375	0.033875	0.029625	0.025714286	0.026625	0.0385	0.0525
20090714	2009	7	14	0.07075	0.051375	0.058375	0.05575	0.037375	0.06525	0.062375	0.046875	0.037375	0.06525	0.059625	0.06225	0.051285714	0.058375	0.06175	0.050875	0.063	NODATA	0.04025	0.071375	0.059875	0.043	0.019375	0.034666667	0.04	0.0535	0.04225	0.0505	NODATA	0.066875	0.05625	0.055375	0.0575	0.051375	0.0655	0.035	0.057375	0.054875	0.05375	0.04725	0.03875	0.05425	0.042125	0.022285714	0.04475	0.02825
20090715	2009	7	15	0.049125	0.043875	0.07	0.0535	0.04275	0.061875	0.06475	0.04325	0.041375	0.06175	0.057875	0.053	0.06025	0.059125	0.04425	0.0475	0.071	0.05625	0.04425	0.048375	0.05275	0.0615	0.0285	0.027125	0.059714286	0.054125	0.0505	0.045833333	0.063375	0.06975	0.05925	NODATA	0.0565	0.0565	NODATA	0.066125	0.048375	0.0405	0.04975	0.051	0.03425	0.054125	0.04275	0.0225	0.058125	0.047375
20090716	2009	7	16	0.05675	0.039375	0.05175	0.048375	0.025875	0.0295	0.03025	0.031375	0.03525	NODATA	0.0385	0.045625	0.059	0.0475	0.046	0.055625	0.06	0.04725	0.039375	0.045	0.041428571	0.0475	0.03475	0.01975	0.04375	0.0495	0.04075	0.03225	0.04375	0.043875	0.048375	0.05125	0.0545	0.0425	0.0505	0.048	0.04	0.0505	0.051125	0.051125	0.039125	0.044875	0.035	0.024125	0.04275	0.05125
20090717	2009	7	17	0.047125	0.03625	0.04875	0.050375	0.02025	0.036875	0.046625	0.03125	0.034375	0.057125	0.047333333	0.042375	0.0515	0.055	0.04225	0.052875	0.05775	0.04275	0.024875	0.045	0.04625	0.038625	0.02025	0.0145	0.046375	0.045375	0.04025	0.02125	0.04375	0.040125	0.041625	0.046875	0.048	0.04525	0.047875	0.043625	0.04	0.03775	0.03975	0.0495	0.025375	0.037625	0.044875	0.02125	0.03975	0.04075
20090718	2009	7	18	0.051125	0.03575	0.048125	0.044125	0.04725	0.044625	0.042	0.03875	0.035125	0.054625	0.04075	0.038375	0.043	0.050125	0.0415	0.05325	0.05175	0.037875	0.026875	0.041625	0.044875	0.03575	0.015875	0.030375	0.053375	0.03925	0.041125	0.032875	0.04125	0.04125	0.033875	0.03675	0.04525	0.040375	0.04525	0.045875	0.034375	0.027625	0.0495	0.052625	0.024375	0.031625	0.03825	0.021	0.043	0.04425
20090719	2009	7	19	0.049375	0.03575	0.04675	0.04775	0.04575	0.034125	0.036375	0.048875	0.04	0.047375	0.033625	0.047	0.044875	0.054	0.04525	NODATA	0.04775	0.038875	0.03775	0.04	0.04575	0.036857143	0.020375	0.0315	0.0445	0.036875	0.037375	0.04325	0.042375	0.041625	0.0395	0.038	0.0465	0.0405	0.0465	0.041875	0.03675	0.02725	0.04925	0.04675	0.033625	0.039625	0.036875	0.023875	0.0435	0.046625
20090720	2009	7	20	0.0615	0.039375	0.05125	0.055125	0.060375	0.0435	0.04625	0.057875	0.03775	0.05525	0.04125	0.05025	0.048625	0.05775	0.0415	0.05625	0.0525	0.0395	0.044875	0.0475	0.049	0.047	0.02675	0.03725	0.052428571	0.04375	0.047625	NODATA	0.037125	0.047625	0.03675	0.0375	0.04775	0.04225	0.04775	0.034	0.0435	0.049	0.056375	0.059125	0.03125	0.046625	0.04825	0.03275	0.050875	0.0485
20090721	2009	7	21	0.048875	0.05175	0.09475	0.0515	0.039125	0.05175	0.060125	0.043375	0.0365	0.050875	0.061375	0.05875	0.06375	0.0505	0.054875	0.063125	0.0495	0.066714286	0.05	0.06075	0.04725	0.05375	0.035875	0.049375	0.05325	0.0535	0.044375	NODATA	0.039625	0.0715	0.056	0.048875	0.070125	0.051125	0.05625	0.03925	0.061875	0.050125	0.06975	0.06425	0.036625	0.030625	0.052625	0.03275	0.057	0.02775
20090722	2009	7	22	0.042375	0.035571429	0.053625	0.04025	0.02025	0.033875	0.03775	0.030875	0.0185	0.052375	0.048875	0.037625	NODATA	0.047375	0.05225	0.052	0.049375	0.05775	0.0265	0.0505	0.031625	0.0535	0.04075	0.038142857	0.053875	0.044625	0.036875	0.028	0.03175	0.048625	0.042	0.04325	0.054	0.0385	0.0465	0.03825	0.037375	0.03375	0.053	0.049125	0.024142857	0.028875	0.029	0.034375	0.049375	0.043
20090723	2009	7	23	0.03425	0.0395	0.04925	0.050375	0.043	0.038125	0.037	0.034428571	0.036142857	0.040375	0.043875	0.044625	0.052375	0.0595	0.040875	0.044	0.04325	0.044625	0.048875	0.04325	0.045875	0.043	0.039875	0.029875	0.054625	0.045625	0.037333333	0.036625	0.036125	0.04575	0.041375	0.0445	0.056	0.043	0.042	0.049625	0.039875	0.04925	0.047571429	0.038375	0.038	0.038375	0.039625	0.028125	0.038375	0.04325
20090724	2009	7	24	0.05675	0.045625	0.06625	0.055875	0.058625	0.050375	0.047875	0.029625	0.0285	0.061125	0.05	0.04975	0.0565	0.05075	0.04975	0.06775	0.060625	0.04575	0.044625	0.058375	0.049	0.056375	0.039125	0.024	0.063375	0.055625	0.048375	0.03375	0.044625	0.060625	0.051875	0.059625	0.055125	0.049375	0.053125	0.051875	0.044	0.052	0.057125	0.077	0.034875	0.044625	0.042625	0.029	0.056	0.059
20090725	2009	7	25	0.05825	0.05125	0.0575	0.06875	0.068125	0.04375	0.051375	0.045125	0.039875	0.063375	0.05125	0.04875	0.062375	0.0615	0.057625	0.065875	0.068375	0.05375	0.039	0.0485	0.0505	0.05525	0.03225	0.03425	0.06725	0.0485	0.057	0.046875	0.0405	0.053375	0.057	0.055	0.062375	0.049125	0.060375	0.0555	0.0455	0.044375	0.06375	0.060375	0.035875	0.04725	0.050125	0.043125	0.055125	0.048875
20090726	2009	7	26	0.054125	0.034625	0.058	0.051625	0.0345	0.039875	0.044625	0.0425	0.0365	0.05625	0.04875	0.04925	0.048875	0.061	0.051625	0.057	0.058375	0.05	0.03475	0.05275	0.051125	0.0505	0.03225	0.028125	0.048625	0.050125	0.02875	0.0415	0.047375	0.049	0.0325	0.042375	0.0615	0.041375	0.04775	0.04475	0.045375	0.044	0.051875	0.053125	0.035625	0.045875	0.04125	0.023125	0.045833333	0.03325
20090727	2009	7	27	0.04425	0.039875	0.05875	0.05025	0.021	0.041625	0.04675	0.04475	0.03775	0.055375	0.04575	0.049125	0.0505	0.0645	0.04925	0.058375	0.06175	0.04775	0.033125	0.055	NODATA	0.045625	0.034375	0.030375	0.03175	0.052875	0.038	NODATA	0.033875	0.048625	0.045	0.050875	0.061375	0.043125	0.058375	0.041625	0.03775	0.04825	0.055625	0.055375	0.02675	0.046833333	0.04275	0.026875	0.04025	0.03175
20090728	2009	7	28	0.04475	0.036428571	0.047125	0.048375	0.0155	0.027	0.032375	0.038	0.03675	0.051875	0.046	0.051375	0.051875	0.05475	0.036125	0.04225	0.057125	0.05775	0.043	0.042375	0.04675	NODATA	0.026125	0.0285	0.03025	0.031875	0.02225	0.037875	0.04425	0.0435	0.048375	0.043428571	0.053125	0.046625	0.057666667	0.038875	0.040625	0.034857143	0.045625	0.041125	NODATA	0.022375	0.025857143	0.026	0.0235	0.0215
20090729	2009	7	29	0.026375	0.028125	0.0345	0.03025	0.01725	0.0225	0.030625	0.022125	0.022375	0.02975	0.03625	0.036333333	0.051375	0.03375	0.01775	0.027875	0.032	0.03975	0.030285714	0.037875	0.028875	NODATA	0.024625	0.0295	0.025625	0.038125	0.016375	NODATA	0.029875	0.03675	0.027	0.03775	0.04075	0.031875	0.03675	0.030875	0.030375	0.042125	0.0205	0.02525	0.024625	0.0325	0.02025	0.024625	0.022125	0.019375
20090730	2009	7	30	0.02875	0.03025	0.027875	0.027375	0.015	0.018125	0.023625	0.028875	0.02025	0.03425	0.0285	0.03575	0.04175	0.030875	0.017	0.027125	0.039875	0.031875	0.03275	0.028125	0.029875	0.02975	0.0245	0.02125	0.026125	0.02725	0.018	0.038	0.042875	0.02425	0.02275	0.031375	0.026	0.03575	0.041375	0.021	0.025125	0.0385	0.0225	0.025875	0.0265	0.013857143	0.0225	0.017875	0.020625	0.023125
20090731	2009	7	31	0.026857143	0.01875	0.03075	0.0225	0.024	0.0255	0.035125	0.025875	0.020125	0.024375	0.036875	0.032	0.0475	0.027375	0.02375	0.027375	0.02675	0.029125	0.033	0.03375	0.02475	0.03475	0.022875	0.017875	0.0335	0.0395	0.03275	0.0235	0.028	0.0295	NODATA	0.028875	0.033	0.025875	0.0345	0.06175	0.027125	0.048	0.020125	0.025125	0.024875	0.0455	0.034625	0.02175	0.01725	0.046625
20090801	2009	8	1	0.032375	0.03475	0.04975	0.043125	0.0215	0.0325	0.035875	0.028875	0.02325	0.03425	0.042875	0.045375	0.043375	0.042625	0.03325	0.037375	0.037625	0.04925	0.02525	0.041	0.03075	0.037125	0.0295	0.029	0.032375	0.038375	0.019	0.03325	0.0285	0.041	NODATA	0.04425	0.055625	0.03825	0.037	0.03325	0.04275	0.04525	0.03925	0.037625	0.020625	0.030625	0.027125	0.027375	0.02075	0.02
20090802	2009	8	2	0.025	0.02875	0.02675	0.03225	0.02675	0.029375	0.026875	0.01925	0.022125	0.024625	0.03925	0.03075	0.0495	0.035125	0.029125	0.02225	0.028	0.028666667	0.02875	0.03	0.02425	0.036125	0.02375	0.0255	0.03775	0.03975	0.03175	0.032125	0.02475	0.03225	NODATA	0.041625	0.032625	0.03125	0.034125	0.04225	0.029625	0.036875	0.026	0.031375	0.024375	0.044875	0.0305	0.022375	0.02375	0.054875
20090803	2009	8	3	0.054625	0.047	0.050875	0.046875	0.036	0.038125	0.05525	0.02125	0.026125	0.068625	0.045625	0.0415	0.054625	0.048625	0.04525	0.04675	0.06925	0.044	0.043833333	0.04125	0.0415	0.054125	0.024375	0.01725	0.034125	0.053875	0.032	NODATA	0.03225	0.049875	NODATA	0.0525	0.056	0.047125	0.056125	0.040625	0.040875	0.053	0.051125	0.043625	0.028428571	0.04375	0.036571429	0.0255	0.034625	0.0315
20090804	2009	8	4	0.065375	0.034875	0.05775	0.058375	0.026875	0.030625	0.03675	0.036875	0.03725	0.06175	0.039875	0.041625	0.044125	0.0515	NODATA	0.063625	0.05625	0.0485	0.033625	0.04425	0.047875	0.037375	0.0335	0.02325	0.049125	0.041125	0.031625	0.036875	0.0405	0.043875	NODATA	0.050625	0.059125	0.045125	0.04975	0.041875	0.03825	0.0375	0.055375	0.059875	0.0125	0.038125	0.039375	0.024	NODATA	0.022428571
20090805	2009	8	5	NODATA	0.0245	0.05625	0.0565	0.0315	0.04175	0.039	0.04175	0.03675	0.051625	0.044375	0.05175	0.05275	0.0635	0.038	0.052375	0.05725	0.052	0.03925	0.04875	0.0535	0.04525	0.03275	0.028625	0.042857143	0.05325	0.0375	0.049	0.046375	0.051125	0.0445	0.044125	0.06	0.041625	NODATA	0.042875	0.0415	0.04375	0.040625	0.0485	0.009875	0.043375	0.039875	0.018125	NODATA	0.04525
20090806	2009	8	6	0.047	0.043	0.065	0.050625	0.032571429	0.051375	0.052375	0.0435	0.04	0.04775	0.05175	0.048875	0.05625	0.054	0.049625	0.06725	0.0445	0.045625	0.041125	0.0625	0.044125	0.056	0.027875	0.022375	0.0605	0.052375	0.040625	0.044833333	0.0345	0.051875	0.04775	0.050625	0.0555	0.044875	0.045125	0.048	0.04275	0.052125	0.063	0.081	0.025428571	0.044625	0.039875	0.022666667	NODATA	0.047375
20090807	2009	8	7	0.06125	0.0465	0.075	0.0625	0.066625	0.08575	0.071125	0.0495	0.040375	0.061125	0.063	0.059625	0.050875	0.0585	0.06825	0.06275	NODATA	0.063875	0.039375	0.078	0.05125	0.051625	0.02575	0.029375	0.05325	0.056625	0.048857143	0.049375	0.05425	0.088875	0.062	NODATA	0.058625	0.052625	0.06175	0.0395	0.054625	0.0505	0.054125	0.05075	0.02375	0.052625	0.05775	0.0265	0.046625	0.04575
20090808	2009	8	8	0.04975	0.04425	0.067125	0.05125	0.046125	0.049375	0.049625	0.036	0.038	0.04875	0.05875	0.055125	0.059	0.05325	0.04075	0.0575	0.0605	0.063625	0.02325	0.05375	0.052166667	0.0545	0.028375	0.018375	0.0305	0.058375	0.033125	0.025375	0.048375	0.07625	0.067125	0.047125	0.060875	0.0505	0.0555	0.045625	0.049875	0.0555	0.05125	0.0575	0.021375	0.043625	0.02625	0.02025	0.030625	0.041875
20090809	2009	8	9	0.050875	0.0485	0.074125	0.05675	0.02575	0.033875	0.037125	0.037428571	0.041375	0.066	0.049125	0.053	0.054125	0.050625	0.039875	0.045125	0.065625	0.0545	0.02	0.0505	0.04675	0.053125	0.024125	0.019375	0.028375	0.037125	0.044	0.028	0.0445	0.0565	0.058875	0.0395	0.067	0.0525	0.05675	0.033375	0.0475	0.04025	0.045375	0.0545	0.0185	0.03825	0.02475	0.023	0.0245	0.03075
20090810	2009	8	10	0.05325	0.0435	0.049375	0.0545	0.0385	0.039375	0.040125	0.042625	0.047625	0.064375	0.036875	0.049	0.044125	0.063875	0.030625	0.047	0.071	0.04125	0.01725	0.035875	NODATA	0.033375	0.030625	0.03375	0.024142857	0.04825	0.034125	NODATA	0.05625	0.031666667	0.04625	0.03425	0.055	0.041125	0.060625	0.035375	0.0375	0.041125	0.046714286	0.040125	0.018625	0.034428571	0.037	0.0225	NODATA	0.026
20090811	2009	8	11	0.040125	0.034125	0.045375	0.04325	0.0285	0.025375	0.031875	0.04325	0.041375	0.055375	0.036875	NODATA	0.048375	0.047375	0.04575	0.05625	0.0625	0.040375	0.0385	0.0375	0.045125	0.037625	0.03025	0.026833333	0.044875	0.04075	0.025625	0.04925	0.057625	0.0415	0.024125	0.01775	0.045	0.037	0.045125	0.0435	0.0345	0.04275	0.040875	0.05175	0.021125	0.0295	0.02775	0.02	0.03825	0.039375
20090812	2009	8	12	0.023	0.035125	0.044	0.0295	0.047125	0.0425	0.0475	0.041333333	0.033125	0.0275	0.04425	0.035625	0.05825	NODATA	0.03825	0.0405	0.031625	0.033	0.044285714	0.048125	0.025125	0.044125	0.032875	0.02975	0.03975	0.052375	0.040125	NODATA	0.044	0.0395	0.0475	0.0305	0.04	0.0355	0.0285	0.047625	0.028125	0.049125	0.0395	0.046875	0.030857143	0.05275	0.034375	0.024375	0.027428571	0.0475
20090813	2009	8	13	0.048625	0.048	0.0645	0.049375	0.040625	0.05275	0.056	0.036375	0.031625	0.047875	0.054375	0.057	0.0575	NODATA	0.05	0.04925	0.045875	0.045571429	0.0385	0.07125	0.0285	0.041875	0.02	0.02625	0.059875	0.060375	0.048166667	0.034875	0.032875	0.067875	0.053875	0.035875	0.057125	0.044875	0.052375	0.05325	0.04875	0.053875	0.060625	0.049625	0.032125	0.05	0.047333333	0.01975	0.041375	0.05175
20090814	2009	8	14	0.04575	0.045625	0.058375	0.051	0.047125	0.05925	0.058875	0.03275	0.024875	0.045	0.060625	0.06375	0.056	0.039	NODATA	0.04925	0.047625	0.055	0.027125	0.0695	0.033625	0.0465	0.028625	0.03025	0.049125	0.060625	0.048	0.0295	0.033625	0.06375	0.060375	0.039	0.059125	0.05125	0.06025	0.0775	0.056	0.06375	0.04325	0.04825	0.023625	0.06375	0.0475	0.029125	0.04325	0.059125
20090815	2009	8	15	0.054375	0.0535	0.047625	0.0395	0.0365	0.044125	0.043875	0.028875	0.02425	0.050375	0.053625	0.053875	0.060375	0.03375	0.037375	0.039625	0.049875	0.045625	0.02825	0.0585	0.033875	0.0415	0.03325	0.0215	0.041	0.057875	0.0415	0.023875	0.0325	0.05575	0.055625	0.042	0.049125	0.0535	0.05975	0.054875	0.050625	0.0605	0.035	0.038875	0.025125	0.05125	0.03925	0.038375	0.033875	NODATA
20090816	2009	8	16	0.033375	0.033625	0.020625	0.026125	0.03325	0.028	0.02525	0.01575	0.019	0.03275	0.03675	0.03	0.05	0.02925	0.023	0.01925	0.03525	0.02625	0.017	0.028125	0.032125	0.023428571	0.02275	0.017875	0.033625	0.033375	0.033	0.012375	0.039875	0.029375	0.057875	0.039625	0.024625	0.0485	0.0375	0.039875	0.026625	0.045	0.018714286	0.020375	0.01875	0.034625	0.027625	0.022875	0.026	NODATA
20090817	2009	8	17	0.025875	0.0205	0.0205	0.019625	0.037375	0.024125	0.024375	0.018625	0.026125	0.034625	0.0255	0.024875	0.027375	0.025625	0.021625	0.0165	0.0415	0.0225	0.018428571	0.02175	0.02425	0.02275	0.03525	0.01675	0.035875	0.028875	0.02775	NODATA	0.046875	0.021375	0.02875	0.02075	0.026875	0.0275	0.032	0.03525	0.021375	0.035625	0.019875	0.021875	0.020875	0.037833333	0.026125	0.025125	0.028625	NODATA
20090818	2009	8	18	0.031	0.025375	0.02325	0.032125	0.026125	0.02525	0.032875	0.01525	0.02275	0.038	0.027	0.0295	0.034125	0.030125	0.02025	0.018125	0.045125	0.02725	0.02025	0.020875	0.033125	0.0235	0.030875	0.017125	0.028125	0.027375	0.037125	0.014625	0.035125	0.0255	0.02975	NODATA	0.026875	0.02925	0.0345	0.039125	0.030625	0.036	0.016428571	0.027125	0.017625	0.04325	0.029125	0.033625	0.03325	0.02975
20090819	2009	8	19	0.02925	0.020125	0.029375	0.024875	0.030625	0.032625	0.033375	0.01775	0.022142857	0.036125	0.03175	0.033125	0.0395	0.027875	0.034375	0.023625	0.04175	0.031625	0.02225	0.033375	0.028875	NODATA	0.036375	0.024125	0.028625	0.03925	0.029	0.019666667	0.033	0.035875	0.028125	0.024625	0.033625	0.03275	0.03725	0.030875	0.02625	0.04225	0.024125	0.0255	0.027625	0.034875	0.027625	0.039625	0.018	0.02475
20090820	2009	8	20	0.026375	0.01975	0.023375	0.025625	0.00875	0.02325	0.026875	0.038625	0.015875	0.0295	0.024625	0.0335	0.034375	0.02275	0.02325	0.018625	0.033375	0.028625	0.032625	0.0225	0.028375	NODATA	0.021875	0.043125	NODATA	0.03025	0.016375	0.04425	0.025875	0.0235	0.032625	0.028285714	0.03075	0.030375	NODATA	0.042375	0.030625	0.047625	0.035875	0.021875	0.01875	0.043875	0.023	0.017625	0.0225	0.023375
20090821	2009	8	21	0.03725	0.033125	0.034625	0.034875	0.009	0.022625	0.026625	NODATA	0.030625	0.049625	0.0345	0.037375	0.040625	0.034125	0.029375	0.034875	0.057	0.033	0.032875	0.033125	0.0365	0.026875	0.036333333	0.031125	0.028125	0.029625	0.023875	0.037875	0.024125	0.029875	0.042875	0.0395	0.03875	0.03625	0.052875	0.04	0.024	0.039875	0.0395	0.03675	0.024125	0.03675	0.026	0.022	0.023857143	0.0405
20090822	2009	8	22	0.03975	0.03675	0.045375	0.04525	0.043	0.030625	0.028625	0.026375	0.02225	0.043625	0.035125	0.0385	0.047	0.035125	0.036125	0.048125	0.049375	0.034375	0.033375	0.03775	0.04025	0.03125	0.0315	0.0215	0.043	0.0365	0.03425	0.022625	0.03425	0.03925	0.036875	0.039625	0.04625	0.037	0.03725	0.03325	0.0375	0.027125	0.042625	0.048	0.030625	0.032125	0.031625	0.031375	0.03475	0.038125
20090823	2009	8	23	0.03875	0.032625	0.044125	0.043875	0.04175	0.031	0.03525	0.040625	0.032125	0.0375	0.031625	0.0415	0.043625	0.040375	0.036	0.04825	0.03925	0.031125	0.038625	0.037875	0.03675	0.034	0.0375	0.03175	0.042	0.0365	0.036125	0.043375	0.026875	0.0395	0.036875	0.033375	0.044	0.0345	0.046	0.0415	0.032875	0.02825	0.04075	0.051	0.04	0.037875	0.033875	0.02475	0.03725	0.039
20090824	2009	8	24	0.0475	0.03725	0.05675	0.045625	0.041	0.038375	0.039625	0.0425	0.0395	0.048375	0.0435	0.051	0.048875	0.045375	0.04575	0.047375	0.045	0.041875	0.046875	0.072	NODATA	0.040125	0.030875	0.04175	0.04075	0.041625	0.03725	NODATA	0.039	0.05625	0.042125	0.04025	0.052625	0.039875	0.047	0.04525	0.035875	0.036125	0.059125	0.05025	0.039142857	0.03275	0.038	0.0205	0.038875	0.0435
20090825	2009	8	25	0.054875	0.050875	0.050125	0.047125	0.082625	0.050875	0.052125	0.0325	0.024375	0.05275	0.048	0.051625	0.055375	0.0425	0.044625	0.047625	0.053125	0.045375	0.02675	0.05925	0.048	0.047625	0.032125	0.032	0.063875	0.05775	0.045875	0.0245	0.04775	0.05775	0.050875	0.049125	0.050625	0.043857143	0.05775	0.043125	0.055375	0.05125	0.040625	0.05025	0.022625	0.056875	0.04825	0.022142857	0.05425	0.045125
20090826	2009	8	26	0.0515	0.055125	0.03275	0.04525	0.076125	0.043625	0.052375	0.01975	0.024	0.069125	0.04375	NODATA	0.05325	0.0395	0.037125	0.033875	0.06425	0.051875	0.017625	0.042375	0.040375	0.045875	0.028125	0.01525	0.059375	0.046875	0.051875	0.01725	0.044875	0.04975	0.061375	0.061875	0.0455	0.050375	0.052	0.05325	NODATA	0.060666667	0.02575	0.034875	0.01775	0.060875	0.044	0.028	0.0485	0.0565
20090827	2009	8	27	0.0505	0.035875	0.025625	0.023625	0.057375	0.046	0.042625	0.016125	0.013125	0.056875	0.02675	0.043875	0.051125	NODATA	0.02225	0.028375	0.0605	0.02925	0.021625	0.02875	0.036375	0.031875	0.02925	0.016375	0.036333333	0.04625	0.052875	NODATA	0.0495	0.0235	0.052	0.032375	0.030875	0.050625	0.057625	0.055125	0.035625	0.049125	0.021375	0.026125	0.023625	0.05725	0.03925	0.028125	0.021875	0.056
20090828	2009	8	28	0.033	0.023875	0.02875	0.01875	0.053125	0.02725	0.027125	0.016625	0.0145	0.03125	0.022125	0.028375	0.031625	0.016625	0.030625	0.028375	0.03275	0.03425	0.022125	0.032625	0.018375	0.027625	0.0225	0.0225	0.05425	0.03175	0.056	0.01975	0.01725	0.03425	0.034125	0.021	0.032125	0.031625	0.042	0.046	0.022125	0.049375	0.0285	0.03	0.024625	0.0515	0.034	0.033	0.036375	0.046
20090829	2009	8	29	0.03825	0.032375	0.044	0.035375	0.043125	0.033875	0.041625	0.02925	0.020375	0.0415	0.035875	0.03575	0.048875	0.03675	0.038375	0.044375	0.04275	0.0375	0.035625	0.038125	0.03225	0.04075	0.02275	0.02825	0.05975	0.041875	0.04975	0.035375	0.026875	0.043	0.03475	0.041375	0.046875	0.03425	0.034	0.04075	0.03	0.0475	0.03675	0.0455	0.0255	0.0375	0.045	0.02725	0.049125	0.054625
20090830	2009	8	30	0.051375	0.0325	0.026125	0.046	0.045375	0.021625	0.0295	0.036875	0.028875	0.048875	0.0395	0.034125	0.048875	0.052125	0.03525	0.03	0.04775	0.0215	0.03675	0.030375	0.042	0.032375	0.019625	0.03325	0.054125	0.041	0.037875	0.046375	0.03825	0.027125	0.044375	0.0405	0.027375	0.037125	0.04475	0.03675	0.028	0.031125	0.04125	0.036375	0.040375	0.0345	0.0405	0.024125	0.03175	0.039875
20090831	2009	8	31	0.028125	0.03125	0.039375	0.040333333	0.038875	0.036125	0.0395	NODATA	0.027	0.030125	0.04125	0.0355	0.04775	0.03125	0.037875	0.03475	0.032625	0.027625	0.0345	0.049	0.028375	0.031625	0.029	0.024625	0.04575	0.0455	0.036625	NODATA	0.028125	0.038875	0.0415	0.04025	0.032	0.034125	0.02925	0.0375	0.02775	0.037625	0.039875	0.034625	0.040625	0.036625	0.038875	0.024625	0.043375	0.042
20100701	2010	7	1	0.06525	0.056375	0.048125	0.04975	0.01425	0.057375	0.056875	0.02675	0.02675	0.063375	0.059875	0.06275	0.067875	0.051125	0.0345	0.03625	0.063875	0.05175	0.0365	0.06925	0.049375	0.062375	0.026	0.024875	0.025625	0.055625	0.0245	0.03875	0.062625	0.058875	0.058625	0.058125	0.052	0.0565	0.064125	0.061125	0.051375	0.05025	0.026375	0.03325	0.030875	0.063625	0.03725	0.025	0.018625	0.03075
20100702	2010	7	2	0.06025	0.0575	0.04625	0.0575	0.03	0.063625	0.063125	0.05575	0.05525	0.057875	0.054142857	0.061125	0.07375	0.06125	0.050125	0.04225	0.06	0.044375	0.03125	0.046	0.059	0.047	0.028625	0.027875	0.026875	0.061	0.055875	0.05325	0.05325	0.04325	0.063125	0.0645	0.0495	0.059875	NODATA	0.066875	0.0535	0.05775	0.051875	0.04525	0.0315	0.066875	0.057125	0.02475	0.0365	0.025125
20100703	2010	7	3	0.065125	0.062	0.056375	0.060375	0.03525	0.05975	0.061	0.050125	0.0565	0.064125	0.0615	0.060625	0.061875	0.063125	0.062625	0.055375	0.065375	0.05025	0.045125	0.065125	0.053375	0.048	0.02775	0.0435	0.045375	0.054625	0.048625	0.0515	0.051375	0.0625	0.07075	0.069375	0.058	0.069125	0.06825	0.046625	0.053125	0.06225	0.057	0.055875	0.029625	0.04275	0.049875	0.029375	0.054375	0.0385
20100704	2010	7	4	0.06575	0.05975	0.059125	0.060375	0.03775	0.059375	0.05425	0.044	0.038875	0.069375	0.06525	0.05825	0.059875	0.059875	0.050625	0.054625	0.07025	0.0565	0.034875	0.066625	0.055	0.05375	0.020375	0.026125	0.04275	0.057	0.047	0.045875	0.062125	0.06475	0.073875	0.064875	0.058875	0.068375	0.071625	0.0565	0.05375	0.055125	0.055125	0.056375	0.026875	0.059	0.04125	0.024375	0.041375	0.057875
20100705	2010	7	5	0.0555	0.065	0.049625	0.0405	0.0265	0.04875	0.046125	0.03875	0.037375	0.05875	0.06575	0.057	0.063875	0.05	0.041875	0.046	0.06375	0.05575	0.03275	0.058625	0.045285714	0.05325	0.02325	0.0175	0.0245	0.047875	0.03025	0.036125	0.05975	0.061	0.065625	0.073875	0.051375	0.069875	0.063625	0.045	0.052375	0.0605	0.042125	0.047125	0.02775	0.046125	0.0315	0.025375	0.033	0.043375
20100706	2010	7	6	0.050625	0.06325	0.05075	0.041	0.015375	0.038875	0.040625	0.030375	0.0375	0.060125	NODATA	0.04775	NODATA	0.050375	0.04	0.0435	0.067375	0.04625	0.033428571	0.062	0.05025	0.0435	0.02725	0.022375	0.0195	0.048375	0.021	NODATA	0.066	0.0665	0.06425	0.06725	0.05025	0.063625	0.05675	0.03575	0.04475	0.05775	0.03175	0.043625	0.034	0.037666667	0.017125	0.03175	0.020125	0.0195
20100707	2010	7	7	0.0625	0.066375	0.09075	0.072875	0.016	0.053875	0.052	0.027625	0.049125	0.09175	0.061375	0.049142857	0.074	0.0575	0.041625	0.048875	0.082125	0.054625	0.02925	0.059	0.058625	0.061875	0.031	0.029	0.025875	0.051375	0.0205	0.0315	0.08025	0.059875	0.06925	0.066125	0.067375	0.061	0.063375	0.022	0.038875	0.05925	0.04475	0.04125	0.0305	0.032	0.017125	0.030375	0.035875	0.0145
20100708	2010	7	8	0.087375	0.065125	0.07925	0.072125	0.041285714	0.058125	0.057625	0.0455	0.0685	0.082625	NODATA	0.072	0.078625	0.072	0.067	0.081125	0.088375	0.058	0.033625	0.067125	0.074375	0.06425	0.038125	0.0455	0.04025	0.05325	0.036	NODATA	0.041125	0.0635	0.0705	0.0655	0.067375	0.06425	0.083375	0.025125	NODATA	0.05925	0.0685	0.08625	0.030375	0.036125	0.03325	0.027333333	0.049125	0.033
20100709	2010	7	9	0.0695	0.05225	0.061625	0.08125	0.066375	0.03675	NODATA	0.0435	0.05625	0.085875	NODATA	0.059125	0.067125	0.081625	0.057625	0.0755	0.0965	0.044125	0.059375	0.04875	0.066	0.045375	0.033875	0.045	NODATA	0.034625	0.041	0.05075	0.041375	0.0555	0.07025	0.041142857	0.0605	0.066	0.0705	0.02825	0.04875	0.035375	0.080375	0.067875	0.048625	0.03275	0.031	0.034375	0.063	0.03775
20100710	2010	7	10	NODATA	0.0505	0.051125	0.039375	0.039375	0.030875	0.0375	0.036625	0.038875	0.054	0.0465	0.03825	0.060125	0.041875	0.03575	0.051625	0.050875	0.039625	0.037125	0.044125	0.03825	0.052875	0.031625	0.03075	0.057125	0.05	0.02525	0.04175	0.04575	0.051	0.046625	0.03525	0.043875	0.045	0.049	0.03025	0.02875	0.045	0.03475	0.04025	0.058	0.051	0.0295	0.0435	0.033625	0.022375
20100711	2010	7	11	0.068	0.047625	0.064125	0.048375	0.038625	0.034625	0.04825	0.03125	0.03975	0.062375	NODATA	0.054	0.056	0.04625	0.045375	0.064125	0.06	0.04825	0.034875	0.04825	0.038625	0.05225	0.029	0.030875	0.046625	0.048875	0.038625	0.03175	0.055	0.053125	0.0645	0.0535	0.0605	0.050625	0.06575	0.03525	0.038625	0.068625	0.05475	0.058625	0.03825	0.0395	0.031875	0.045625	0.04425	0.042625
20100712	2010	7	12	0.032	0.026375	0.03575	0.03625	0.019625	0.030375	0.036125	0.030375	0.038875	0.033625	NODATA	0.03725	0.04775	0.040375	0.03475	0.034875	0.035	0.03425	0.029	0.034875	0.030625	0.033375	0.028125	0.027	0.037375	0.043875	0.029125	0.034428571	0.044	0.038	0.025875	0.028	0.0365	0.033125	0.036375	0.034625	0.03	0.040875	0.031125	0.0385	0.03975	0.037833333	0.031625	0.048125	0.038625	0.02575
20100713	2010	7	13	0.03575	0.03425	0.0405	0.041625	0.018375	0.02725	0.0325	0.028125	0.024	0.041375	NODATA	0.047	0.042375	0.048625	0.036625	0.03375	0.0455	0.03925	0.028375	0.031875	0.038875	0.030833333	0.022	0.0185	0.042875	0.03425	0.02375	0.0345	0.040875	0.0315	0.0385	0.026	0.044375	0.044125	0.039375	0.0405	0.03375	0.052875	0.039125	0.032875	0.039	0.04275	0.018875	0.034857143	0.037125	0.023
20100714	2010	7	14	0.058	0.0495	0.055625	0.046125	0.025285714	0.049625	0.04875	0.026375	0.0285	0.05575	NODATA	0.042125	0.058375	0.040875	0.042125	NODATA	NODATA	0.0435	0.034571429	0.05425	0.039125	0.054875	0.04375	0.01975	0.043875	0.056125	0.031428571	0.034	0.0415	0.048	0.049375	0.033875	0.046625	0.04775	0.053625	0.044375	0.033875	0.071375	0.063875	0.064375	0.027714286	0.04275	0.0345	0.02275	0.041625	0.026875
20100715	2010	7	15	0.076625	0.046375	0.084	0.04525	0.029625	0.06525	0.0615	0.040625	0.032375	0.067625	NODATA	0.062	0.054875	0.050428571	0.06025	0.052875	0.068375	0.053125	0.02825	0.054625	0.0495	0.04725	0.02775	0.027	0.04	0.058625	0.03175	0.036125	0.057166667	0.0705	0.05775	0.068625	0.0545	0.052625	0.066625	0.0415	0.046625	0.055125	0.076375	0.064125	0.026625	0.0455	0.033375	0.027875	0.035125	0.03725
20100716	2010	7	16	0.0495	0.052625	0.043125	0.03725	0.052875	0.047375	0.050375	0.0225	0.031	0.0535	0.065875	0.050375	0.060375	0.043125	0.039375	0.03675	0.057625	0.0645	0.019875	0.045875	0.04175	0.0455	0.035125	0.029125	0.042875	0.045625	0.038375	0.021125	0.04325	0.046875	0.057625	0.069	0.049	0.05125	0.04875	0.056875	0.044625	0.055875	0.040875	0.03825	0.022125	0.0395	0.035375	0.04175	0.037	0.0425
20100717	2010	7	17	0.04	0.03975	0.027875	0.032375	0.040375	0.022875	0.027375	0.029125	0.023	0.040625	0.0425	0.03425	0.050875	0.042125	0.033	0.02	0.047	0.027875	0.023	0.022	0.032875	0.03275	0.031375	0.02925	0.02975	0.044	0.029875	0.03225	0.03725	0.023875	0.0525	0.0535	0.036	0.041375	0.04875	0.046125	0.024625	0.047375	0.032625	0.025375	0.02375	0.046625	0.02525	0.031125	0.030625	0.02425
20100718	2010	7	18	0.02625	0.03075	0.02325	0.026625	0.022875	0.023875	0.03225	0.023	0.0225	0.03025	0.032625	0.0345	0.039125	0.03325	0.02525	0.01725	0.035875	0.0255	0.0235	0.023625	0.02625	0.026428571	0.023125	0.0235	0.021625	0.029625	0.023375	0.026875	0.04	0.0245	0.043	0.040375	0.028	0.034375	0.0325	0.045625	0.024	0.038125	0.024625	0.019125	0.0245	0.045125	0.023875	0.026625	0.0235	0.035375
20100719	2010	7	19	0.03875	0.03675	0.0375	0.03525	0.032	0.033375	0.039875	0.02125	0.02625	0.047375	0.042125	0.03475	0.048375	0.037375	0.029	0.027875	0.05075	0.031375	0.009333333	0.028	0.03325	0.037375	0.031833333	0.02375	0.0295	0.031625	0.024625	NODATA	0.032625	0.026875	0.048125	0.037875	0.043375	0.039	0.046125	0.038375	0.024625	0.065375	0.032375	0.0285	0.025625	0.038857143	0.021	0.025625	0.032375	0.02275
20100720	2010	7	20	0.045875	0.0365	0.03825	0.0365	0.035875	0.034125	0.047125	0.019875	0.024375	0.05425	0.03375	0.037375	0.044625	0.048125	0.029625	0.031125	0.055875	0.0395	0.017	0.0285	0.0395	0.0325	0.02725	0.02	0.02425	0.03875	0.028428571	0.02175	0.050625	0.0305	0.04225	0.033875	0.044	NODATA	0.047	0.030625	0.029625	0.035625	0.0385	0.0325	0.016166667	0.035375	0.024142857	0.022	0.035125	0.03725
20100721	2010	7	21	0.040375	0.0265	0.043375	0.04	0.034875	0.042125	0.049714286	0.020625	0.0265	0.05675	0.037375	0.03675	0.04125	0.037125	0.03375	0.047625	0.056	0.03875	0.014875	0.032875	0.038875	0.04	0.029625	0.021625	0.026125	0.040625	0.028	NODATA	0.047875	0.038375	0.037	0.0395	0.048375	0.033875	0.047625	0.039375	0.028	0.047125	0.04275	0.046375	0.01625	0.047625	0.022	0.019875	0.032875	0.0345
20100722	2010	7	22	0.0785	0.030428571	0.057125	0.04875	0.03775	0.037625	0.0465	0.028875	0.038375	0.075125	NODATA	0.039166667	0.04975	0.054875	0.03775	0.065	0.06775	0.03625	0.0185	0.03475	0.047875	0.036375	0.025875	0.02625	0.0265	0.049	0.028875	0.033	0.05575	0.0445	0.046625	0.0365	0.04525	0.046625	0.058125	0.03725	0.026125	0.048375	0.066875	0.061375	0.018625	0.042625	0.0295	0.02075	0.0455	0.02675
20100723	2010	7	23	0.059625	0.032125	0.060875	0.05275	0.07025	0.0475	0.051875	0.013375	0.02775	0.068	NODATA	0.0505	NODATA	0.054	0.045	0.050875	0.0685	0.028375	0.018	0.049875	NODATA	0.04125	0.018625	0.0225	0.043125	0.053875	0.04575	0.01625	0.046375	0.04025	0.052375	0.06625	0.050125	0.040875	0.054125	0.035125	0.028625	0.0475	0.05825	0.04975	0.0185	0.044625	0.041875	0.02575	0.05175	0.031875
20100724	2010	7	24	0.041	0.04625	0.05625	0.025	0.035625	0.054125	0.050125	0.016875	0.016625	0.044875	NODATA	0.050125	0.048625	0.03625	0.0275	0.04475	0.05825	0.052875	0.022	0.051	0.03125	0.053375	0.019375	0.022375	0.045875	0.053375	0.038125	0.018875	0.043625	0.061125	0.048125	0.058375	0.052	0.047375	0.04525	0.038375	0.04025	0.051125	0.020875	0.049375	0.021875	0.04975	0.03525	0.02325	NODATA	0.0365
20100725	2010	7	25	0.043125	0.04575	0.033375	0.028125	0.049375	0.02425	0.03525	0.023375	0.023625	0.048625	NODATA	0.04625	0.047375	0.03775	0.034125	0.0185	0.05625	0.041	0.020625	0.032125	0.030125	0.041714286	0.02475	0.018375	0.027	0.0445	0.019375	0.02575	0.045375	0.032875	0.045	0.046625	0.0455	0.042375	0.056875	0.04225	0.03225	0.048875	0.0315	0.020875	0.02625	0.046875	0.017375	0.025125	NODATA	0.037
20100726	2010	7	26	0.06375	0.0415	0.0655	0.037375	0.02325	0.036	0.04525	0.0295	0.036625	0.059125	NODATA	0.049875	0.057125	NODATA	0.02925	0.05	0.0605	0.03075	0.034714286	0.04075	0.04775	0.034	0.017375	0.031625	0.018625	0.039375	0.020125	NODATA	0.049125	0.042875	0.05425	0.053375	0.05275	NODATA	0.046	0.04225	0.033375	0.040142857	0.03875	0.038375	0.024857143	0.048833333	0.018285714	0.01275	0.020125	0.02875
20100727	2010	7	27	0.053125	0.038875	0.047125	0.06725	0.02175	0.029875	0.0335	0.028875	0.033375	0.055625	0.0435	0.052125	0.05675	NODATA	0.035125	0.056875	0.050625	0.04375	0.029	0.03425	0.038875	0.04875	0.033	0.032125	NODATA	0.044	0.02275	0.02925	0.038125	0.046375	0.052125	0.059	0.053625	0.044625	NODATA	0.048875	0.0395	0.05525	0.04725	0.051875	0.02575	0.041375	0.027875	0.02175	0.040375	0.0215
20100728	2010	7	28	0.056	0.041875	0.0395	0.0775	0.026	0.022875	0.03125	0.04075	0.041	0.066875	0.027875	0.047375	0.051375	NODATA	0.036875	0.045375	0.065375	0.037375	0.0475	0.0305	0.050375	0.036125	0.0435	NODATA	0.033375	0.03925	0.01425	NODATA	0.03825	0.03925	0.053625	0.049625	0.042125	0.04125	0.046625	0.039125	0.0335	0.041125	0.04525	0.044	0.03575	0.03175	0.02525	0.02825	0.027125	0.020875
20100729	2010	7	29	0.048375	0.0405	0.0555	0.04825	0.029	0.033375	0.037625	0.042875	0.047375	0.054375	0.0345	0.036625	0.0515	0.04925	0.032625	0.053625	0.057	0.037125	0.05225	0.046125	0.05075	0.037625	0.040875	0.04325	0.02475	0.043	0.023125	0.047625	0.049666667	0.048	0.0495	0.046875	0.045	0.04725	0.04675	0.03025	0.032	0.04725	0.059	0.07	0.0485	0.0415	0.03125	0.025	0.0315	0.03775
20100730	2010	7	30	0.0635	0.051	0.07325	0.0605	0.03575	0.048	0.048625	0.051875	0.04175	0.059375	0.048875	0.059125	0.061875	0.05425	0.055375	0.068625	0.0605	0.045	0.038375	0.055875	0.057375	0.05625	0.03525	0.033875	0.039	0.055625	0.029	0.049375	0.0535	0.06725	0.056625	0.053625	0.056	0.050375	0.057	0.044875	0.0435	0.051375	0.0615	0.08375	0.041875	0.038875	0.035375	0.026125	0.039875	0.038875
20100731	2010	7	31	0.042375	0.04525	0.062875	NODATA	0.04575	0.048375	0.04225	0.04525	0.043	0.042375	0.033375	0.041875	0.053125	0.043	0.05875	0.068	0.041625	0.03975	0.041	0.04625	0.04225	0.04	0.028125	NODATA	0.0495	0.047875	0.034375	0.04175	0.039	0.056625	0.033	0.042625	0.05575	0.025125	0.036125	0.05	0.03825	0.048375	0.062875	0.067125	0.03675	0.04575	0.03975	0.034	0.040375	0.048
20100801	2010	8	1	0.029875	0.02975	0.065875	NODATA	0.062125	0.045625	0.047125	0.041	0.03775	0.027	0.042125	0.038625	0.052625	0.03675	0.047625	0.044625	0.02775	0.038875	0.039375	0.045	0.032375	0.042625	0.025	0.02825	0.056125	0.0505	0.036875	0.04525	0.031375	0.056	0.050625	0.047125	0.05275	0.02575	0.026625	0.05525	0.02925	0.053	0.04275	0.05025	0.034625	0.045125	0.044875	0.0255	0.05625	0.058875
20100802	2010	8	2	0.041375	0.0335	0.037625	0.043857143	0.05075	0.070875	0.072375	0.037375	0.0375	0.041	0.041125	0.04025	0.047875	0.044	0.050375	0.02725	0.040125	0.0225	0.045625	0.051625	0.035	0.03075	0.035125	0.04275	0.07475	0.0545	0.040875	0.05425	0.03625	0.047375	0.062	0.055	0.030875	0.031125	0.0425	0.06275	0.03475	0.046875	0.03325	0.035	0.046375	0.070625	0.042875	0.02175	0.048375	0.057625
20100803	2010	8	3	0.03775	0.051125	0.066375	0.045714286	0.06775	0.056875	0.06575	0.038875	0.03225	0.0445	NODATA	0.047666667	0.052166667	0.044125	0.058625	0.045625	0.046	0.036125	0.037333333	0.06475	0.043	0.045125	0.04475	0.039875	0.051	0.05925	0.043	0.0425	0.034	0.075625	0.0635	0.062375	0.0525	0.05075	0.047125	0.058875	0.036625	0.065375	0.04	0.042	0.040375	0.06775	0.048	0.023428571	0.041625	0.070125
20100804	2010	8	4	0.03875	0.0465	0.07	0.046375	0.0555	0.059875	0.067625	0.0335	0.0385	0.04075	0.068428571	0.05175	0.057125	0.051875	0.05975	0.046125	0.050375	0.05225	0.031125	0.063625	0.036875	0.050875	0.034875	0.0355	0.047625	0.070125	0.041142857	0.03625	0.045625	0.085625	0.063625	NODATA	0.065	0.036375	0.0395	0.0595	NODATA	0.073	0.04225	0.054375	0.029571429	0.076	0.054285714	0.024375	0.046875	0.061375
20100805	2010	8	5	0.043625	0.056	0.057125	0.03825	0.030875	0.0485	0.065	0.034875	0.024	0.047125	0.05175	0.050625	0.063625	0.045875	0.04725	0.044125	0.052875	0.06675	0.028875	0.05725	0.041666667	0.049	0.0225	0.04175	0.059285714	0.047875	0.039125	0.039625	0.039875	0.059125	0.049857143	0.045375	0.069375	0.041714286	0.052125	0.05675	0.0435	0.053875	0.055	0.044125	0.027875	0.064375	0.040875	NODATA	0.062875	0.052375
20100806	2010	8	6	0.054	0.039625	0.058625	0.052	0.045625	0.053375	0.066375	0.03175	0.03425	0.0595	0.04675	0.049125	0.062375	0.051375	0.047375	0.059875	0.061	0.0395	0.036625	0.05275	0.042	0.0445	0.02025	0.029	0.065375	0.059375	0.051125	0.041	0.04875	0.0545	0.053125	0.050375	0.061375	0.04925	0.0415	0.0435	0.035125	0.06225	0.048625	0.05	0.032125	0.0505	0.043375	0.0205	0.05975	0.037875
20100807	2010	8	7	0.061125	0.055125	0.055625	0.051	0.04425	0.05125	0.05425	0.03725	0.044375	0.06	0.055625	0.059875	NODATA	0.053375	0.058	0.0425	0.061875	0.046125	0.02075	0.05725	0.046125	0.051	0.017125	0.025625	0.05275	0.060875	0.052125	0.0315	0.056375	0.0525	0.064	0.062125	0.052375	0.056	0.064	0.051	0.05525	0.06075	0.053625	0.047875	0.020125	0.063	0.042625	0.02225	0.046333333	0.052125
20100808	2010	8	8	0.056375	0.054125	0.052875	0.053125	0.03175	0.05775	0.058875	0.045625	0.04175	0.0545	0.06525	0.056625	0.059	0.05275	0.049625	0.045625	0.053625	0.05025	0.0465	0.06825	0.044375	0.048571429	0.02425	0.03875	0.0395	0.06	0.038875	0.046625	0.053125	0.06025	0.06775	0.068	0.053	0.0655	0.05975	0.0485	0.0445	0.062	0.04575	0.047875	0.027	0.06125	0.04025	0.0305	0.030125	0.040625
20100809	2010	8	9	0.053375	0.05825	0.061375	0.0565	0.035625	0.05925	0.063	0.03625	0.029375	0.07225	0.066125	0.047125	0.062875	0.05675	0.060125	0.05225	0.06675	0.0525	0.037857143	0.07425	0.047	0.0465	0.028625	0.035	0.046875	0.051375	0.041125	NODATA	0.048625	0.076125	0.068625	0.072625	0.057125	0.055875	0.057875	NODATA	0.036375	0.060625	0.0485	0.05175	0.033625	0.050125	0.039875	0.029875	0.042125	0.047375
20100810	2010	8	10	0.053125	0.0545	0.059625	0.043166667	0.05175	0.07225	0.073875	0.0275	0.024875	0.06375	0.071375	0.050875	0.070375	0.044875	0.038625	0.046375	NODATA	0.057875	0.0275	0.0745	0.034375	0.047875	0.036625	0.02325	0.051625	0.058375	0.067714286	0.025875	0.053875	0.07775	0.056857143	0.07475	0.0585	0.05475	0.05375	0.050875	0.044875	0.079714286	0.032	0.056	0.030125	0.057833333	0.03825	0.030166667	0.047125	0.04575
20100811	2010	8	11	0.04075	0.05275	0.04225	0.02875	0.03625	0.048285714	0.052875	0.023875	0.019125	0.055875	0.076875	0.048	0.06925	0.042625	0.037375	0.0295	0.067	0.0585	0.024875	0.05	0.030875	NODATA	0.024375	0.026875	NODATA	0.066625	0.036375	0.026833333	0.055	0.0795	0.0635	0.07925	0.04575	0.049375	0.06	0.070571429	0.048375	0.052625	0.023625	0.037125	0.026125	0.06225	0.035875	0.014625	0.029285714	0.052125
20100812	2010	8	12	0.05675	0.049875	0.0715	0.036875	0.02825	0.062875	0.06425	0.028875	0.032	0.068	0.055125	0.04625	0.062375	0.053	0.040375	0.049375	0.07325	0.0405	0.026625	0.060875	0.043	NODATA	0.0175	0.01925	NODATA	0.06825	0.034875	0.032625	0.051625	0.0615	0.059	0.059625	0.07175	0.051625	0.05075	0.07	0.040375	0.068125	0.04675	0.0495	0.033875	0.06975	0.0325	0.018857143	0.03575	0.044875
20100813	2010	8	13	0.061875	0.050875	0.052625	0.039375	0.03525	0.05075	0.054625	NODATA	0.041875	0.059125	NODATA	0.06525	0.061125	0.054166667	0.038125	0.038	0.06025	0.053	0.0195	0.051625	0.0575	NODATA	0.01525	0.014875	0.03	0.0625	0.03175	0.029125	0.05025	0.051875	0.062625	0.061625	0.045125	0.056875	0.07275	0.059	0.05125	0.075	0.04	0.0385	0.02675	0.071125	0.030625	0.032875	0.026625	0.049125
20100814	2010	8	14	0.04475	0.046	0.027	0.0375	0.02275	0.0345	0.0335	0.02025	0.032625	0.042375	NODATA	0.04175	0.051	0.0405	0.033375	0.017375	0.042	0.029625	0.024375	0.03225	0.036571429	NODATA	0.02025	0.01075	0.02025	0.041875	0.035875	0.01925	0.035125	0.034625	0.059875	0.059	0.0305	0.042375	0.048125	0.057875	0.039875	0.05675	0.032166667	0.024875	0.03125	0.069	0.02775	0.019125	0.028	0.04625
20100815	2010	8	15	0.032625	0.042875	0.038125	0.031125	0.03125	0.05	0.0435	0.0225	0.026875	0.0325	NODATA	0.04075	0.052125	0.031625	0.0325	0.026875	0.035125	0.03275	0.020875	0.045375	0.030375	NODATA	0.016875	0.01375	0.031625	0.049875	0.0445	0.02475	0.0375	0.039875	0.051875	0.053875	0.035375	0.03825	0.037	0.060375	0.02725	0.072625	0.0215	0.029625	0.034375	0.05375	0.03375	0.033875	0.033	0.037625
20100816	2010	8	16	0.033	0.039	0.03675	0.0275	0.03875	0.051	0.053875	0.023375	0.023875	0.03725	NODATA	0.03475	0.05075	0.0345	0.03625	0.02825	0.036125	0.029	0.03325	0.048875	0.0415	NODATA	0.0205	0.021125	NODATA	0.049375	NODATA	NODATA	0.03625	0.046125	0.045125	0.03875	0.03175	0.039666667	0.04275	0.052125	0.02925	0.0485	0.022	0.026	0.034142857	0.04825	0.039714286	0.03725	0.02925	0.03375
20100817	2010	8	17	0.027375	0.027666667	NODATA	0.02925	0.025625	0.033125	0.030625	0.03425	0.019375	0.03475	0.032875	0.0295	0.041125	0.028375	0.018	0.021285714	0.0385	0.030375	0.027285714	0.025375	0.02975	NODATA	0.024125	0.036375	NODATA	0.030125	0.032375	0.032875	0.033625	0.03025	0.037625	0.0345	0.03675	0.0305	0.02825	0.05525	0.023	0.05125	0.0345	0.021875	0.04225	0.05425	0.031625	0.029166667	0.039	0.041375
20100818	2010	8	18	0.030375	0.026125	0.02475	0.035125	0.030625	0.0195	0.022375	0.044625	0.01975	0.037875	0.026375	NODATA	0.02875	NODATA	0.020375	0.018875	0.048625	0.038625	0.037875	0.023375	0.0295	0.027125	0.025625	0.0295	0.0295	0.028875	0.0315	0.05025	0.0315	0.02575	0.02925	0.0165	0.039375	0.033125	0.034875	0.063375	0.04025	0.052	0.032625	0.01925	0.030625	0.046125	0.03675	0.01625	NODATA	0.03525
20100819	2010	8	19	0.02325	0.025125	0.034625	0.02575	0.024875	0.047	0.05375	0.019	0.018375	0.028875	0.033125	NODATA	0.049	NODATA	0.022	0.024375	0.037125	0.036375	0.03375	0.034625	0.02825	0.035875	0.02475	0.01975	0.041375	0.040875	0.04575	NODATA	0.02875	0.037	0.025625	0.03025	0.0375	0.026625	0.035625	0.045875	0.027	0.061	0.023	0.02475	0.028125	0.05525	0.024125	0.01275	NODATA	0.04825
20100820	2010	8	20	0.039375	0.038375	0.040375	0.039125	0.017125	0.04775	0.050125	0.02575	0.032666667	0.040125	0.040125	0.0555	0.051571429	0.03975	0.033875	0.0355	0.042	0.03375	0.025375	0.04475	0.03175	0.032142857	0.02225	0.016875	0.04	0.066625	0.033125	0.023	0.058375	0.0375	0.04325	0.04725	0.036375	0.040625	0.04775	0.041375	0.043375	0.05275	0.042375	0.04025	0.033375	0.0555	0.03775	0.027875	NODATA	0.02425
20100821	2010	8	21	0.04925	0.022	0.054625	0.0375	0.02225	0.032625	NODATA	0.0355	0.025375	0.0475	0.0395	0.022	0.05125	0.046125	0.044375	0.040625	0.048625	0.026833333	0.026375	0.038	0.03825	0.03725	0.020375	0.029125	0.0325	0.04025	0.028	0.0325	0.0645	0.04875	0.03575	0.028625	0.037875	0.030125	0.043375	0.040625	0.029375	0.05175	0.04975	0.055	0.027875	0.045875	0.025625	0.0485	0.022375	0.030375
20100822	2010	8	22	0.051625	0.044375	0.053	0.039875	0.03125	0.05	NODATA	0.044125	0.027375	0.054125	0.044375	0.03775	0.051875	0.04175	0.041375	0.048125	0.058125	0.0375	0.037625	0.04825	0.0355	0.048125	0.030125	0.044	0.032	0.04825	NODATA	0.048	0.03525	0.04825	0.04825	0.045875	0.042	0.04675	0.03875	0.056625	0.03175	0.04875	0.038875	0.0585	0.034625	0.04925	0.029625	0.042375	0.029625	0.044375
20100823	2010	8	23	0.060125	0.052625	0.06125	0.050375	0.043875	0.056625	0.057	0.033625	0.0365	0.060625	NODATA	0.051285714	0.062	0.048875	0.058875	0.0435	NODATA	0.047	0.03675	0.066625	0.038	0.061	0.029	0.028625	0.05325	0.05475	NODATA	NODATA	0.055375	0.056875	0.050625	0.05	0.055	0.050125	0.055125	0.057375	0.041833333	0.0515	0.040714286	NODATA	0.029	0.0595	0.043125	0.022375	0.0595	0.048875
20100824	2010	8	24	0.048125	0.055125	0.086875	0.0635	0.050625	0.05975	0.057625	0.0325	0.03925	0.047375	0.056625	0.0635	0.059375	0.047375	0.060625	0.056	0.046125	0.052875	0.023375	0.066125	0.048625	0.050125	0.018875	0.02675	0.054428571	0.05125	0.061375	0.034625	0.03725	0.073375	0.04525	0.05075	0.064875	0.047375	0.048	0.06925	0.049375	0.04575	0.038666667	0.058125	0.019125	0.056125	0.054	0.02325	0.0725	0.062625
20100825	2010	8	25	0.0515	0.0495	0.06775	0.043875	0.05125	0.057125	0.05375	NODATA	0.037625	0.05975	0.05125	0.053	0.061125	0.04525	0.0695	0.0535	0.062	0.04875	0.028125	0.068625	0.045625	0.05325	0.025375	0.03125	0.066375	0.046	0.055285714	NODATA	0.0405	0.070375	0.047875	0.04825	0.063	0.043285714	0.04725	0.0505	0.040375	0.054857143	0.049375	0.0485	0.023375	0.053	NODATA	0.024833333	0.0745	0.056625
20100826	2010	8	26	0.062375	0.05475	0.052	0.052	0.04775	0.06475	0.059375	0.03875	0.038875	0.063125	0.061	0.057	0.061125	0.053125	0.065	0.042	0.064625	0.042375	0.031375	0.06	0.048875	0.05175	0.029875	0.018875	0.06475	0.05425	0.053125	0.035625	NODATA	0.056375	0.058625	0.057625	0.049375	0.057375	0.06	0.061625	0.042625	0.0435	0.044	0.04475	0.0305	0.06	0.05	0.02625	0.056625	0.057625
20100827	2010	8	27	0.0555	0.05	NODATA	0.04375	0.050571429	0.062625	0.060875	0.02775	0.03475	0.05525	0.0635	0.061125	0.0595	0.0495	0.044	0.043125	0.0545	0.048875	0.0275	0.05875	0.04475	0.0445	0.025375	0.01825	0.02875	0.062625	0.0595	0.020875	0.044875	0.06175	0.05775	0.0625	0.050625	0.049625	0.05875	0.0665	0.05425	0.054875	0.040125	0.03775	0.03675	0.062	0.057	0.02	0.019	0.06625
20100828	2010	8	28	0.05325	0.051875	0.040625	0.041875	0.025125	0.043125	NODATA	0.032	0.044625	0.051	0.05325	0.049875	0.056125	0.045875	0.034625	0.035875	0.0495	0.04025	0.031625	0.042625	0.042714286	0.044375	0.023125	0.024125	0.024125	0.05575	0.024375	0.026875	0.05325	0.04675	0.055875	0.0585	0.041875	0.05725	0.0555	0.046875	0.044625	0.06325	0.029625	0.0335	0.02525	0.0355	0.02	0.017375	0.02125	0.03025
20100829	2010	8	29	0.05325	0.046	0.042375	0.047625	0.025375	0.030875	0.03375	0.048875	0.049	0.051625	0.051	0.0485	0.05325	0.050625	0.038125	0.039	0.049875	0.041875	0.047375	0.045	0.049875	0.043428571	0.017125	0.035125	0.0265	0.041625	0.020125	0.045625	0.061	0.04725	0.054	0.050625	0.043	0.051625	0.049625	0.018625	0.03975	0.049125	0.040125	0.0425	0.044875	0.022875	0.01925	0.0185	0.02275	0.02275
20100830	2010	8	30	0.055375	0.050875	NODATA	0.045125	0.026625	0.034125	0.032	0.038125	0.038625	0.053125	0.057	0.053625	0.053875	0.05075	0.04025	0.04	0.050833333	NODATA	0.0435	0.05275	NODATA	0.042	0.0335	0.042	0.029	0.039125	0.021625	0.039833333	0.056	0.053875	0.047125	0.056	0.042875	0.05325	0.065125	0.0265	0.04875	0.050375	0.03825	0.04125	0.04125	0.030875	0.02475	0.037875	0.02875	0.023875
20100831	2010	8	31	0.066875	0.053	NODATA	0.051	0.03325	0.03675	0.037625	0.04125	0.047875	0.064	0.05625	0.057	0.054875	0.05875	0.040375	0.04175	0.06175	0.049625	0.036	0.058375	0.05725	0.04375	0.037166667	0.034375	0.03675	0.04725	0.035285714	0.037375	0.07225	0.0625	0.066375	0.057625	0.05025	0.0575	0.059625	0.0325	0.04875	0.06075	0.04225	0.04075	0.036428571	0.0425	NODATA	0.039625	0.03475	0.0305
20110701	2011	7	1	0.09	0.07	0.086125	0.071	0.0545	0.0885	0.076125	0.038375	0.055	0.088	0.064375	0.071125	0.064857143	NODATA	0.066375	0.071375	0.079	0.054	0.040125	0.069	0.070375	0.065125	0.02875	0.0405	0.06425	0.078625	0.063125	0.0305	0.06025	0.0765	0.06875	0.068375	0.076375	0.061625	0.079	0.06925	0.051	0.083875	0.0565	0.068375	0.030625	0.078125	0.06725	0.019	0.070625	0.060125
20110702	2011	7	2	0.073125	0.067125	0.093375	0.063875	0.064875	0.075125	0.06575	0.043125	0.045875	0.0735	0.06475	0.070875	0.061125	0.0625	0.0615	0.0775	0.072125	0.058875	0.038	0.084	0.066125	0.062875	0.026875	0.04675	0.065125	0.073375	0.060625	0.042625	0.074	0.07825	0.0625	0.06975	0.0825	0.070125	0.078875	0.083125	0.050125	0.07625	0.06	0.07025	0.03675	0.0795	0.06075	0.036625	0.063375	0.06075
20110703	2011	7	3	0.05225	0.060375	0.075125	0.05375	0.06075	0.062375	0.07725	0.041375	0.052	0.055125	0.068875	0.06025	0.05825	0.063125	0.053125	0.05925	0.06225	0.049	0.031875	0.055125	0.061375	0.062	0.03075	0.048	0.061125	0.063375	0.061125	0.0425	0.05775	0.0725	0.07675	0.071125	0.069625	0.057	0.05175	0.076375	0.03875	0.06125	0.061375	0.055375	0.030375	0.095	0.055625	0.028125	0.057375	0.059125
20110704	2011	7	4	0.048875	0.02	0.052375	0.053875	0.06975	0.049625	NODATA	0.037125	0.040875	0.052125	0.047875	0.056375	0.05925	0.06	0.04775	0.054125	0.057375	0.048375	0.022875	0.046	0.059875	0.04725	0.0265	0.042625	0.052375	0.053875	0.05275	0.036	0.053625	0.049375	0.050375	0.050625	0.051625	0.046625	0.05125	0.055625	0.035625	0.051	0.04725	0.0495	0.021125	0.0555	0.047125	0.022875	0.055625	0.048625
20110705	2011	7	5	0.05575	0.039125	0.062125	0.0635	0.07225	0.052625	0.068	0.04475	0.040375	0.08125	0.05875	0.048375	0.053625	0.074125	NODATA	0.077125	0.082875	0.041125	0.020625	0.046625	0.060875	0.05975	0.027125	0.04625	0.049714286	0.049	0.047	NODATA	0.05825	0.049625	0.044	0.076	0.072125	0.044875	0.052625	0.070875	0.033125	0.057833333	0.055875	NODATA	0.01825	0.072	0.035125	0.023428571	0.05475	0.04375
20110706	2011	7	6	0.04425	0.04225	0.064375	0.054	0.05225	0.048	0.066875	0.036375	0.0235	0.0605	0.049875	0.0475	0.0565	NODATA	0.05475	0.066875	0.06375	0.043625	0.01825	0.049625	0.04475	0.050375	0.0205	0.038375	0.046625	0.052125	0.058142857	0.039625	0.031	0.0485	0.05025	NODATA	0.064375	0.042125	0.049	0.065125	0.03425	0.069375	0.052875	0.067625	0.0215	0.067875	0.04825	0.019625	0.051125	0.054
20110707	2011	7	7	0.053625	0.043375	0.07525	0.063625	0.05075	0.052	0.061375	0.01625	0.023375	0.0635	0.056625	0.055	0.055125	NODATA	0.05725	0.062875	0.0655	0.04925	0.01525	0.06125	0.051875	0.04825	0.019375	0.017875	0.058	0.042875	0.050875	NODATA	0.04025	0.058625	0.060125	NODATA	0.088375	0.05175	0.055125	0.048875	NODATA	0.066375	0.05575	0.057125	0.017	0.055375	0.044625	0.0215	0.056875	0.047
20110708	2011	7	8	0.036875	0.041375	0.058625	0.044	0.0385	0.044666667	0.04875	0.02375	0.023125	0.042375	0.04825	0.05475	0.058125	0.042625	0.05	0.068	0.046	0.05175	0.022875	0.04825	0.022	0.045	0.021625	0.0145	0.059125	0.04475	0.044125	0.012875	0.022375	0.04875	0.047625	0.0525	0.060625	0.046875	0.05075	0.059125	0.0435	0.04	0.052125	0.06275	0.022875	0.052	0.044	0.019375	0.055125	0.0435
20110709	2011	7	9	0.056	0.048375	0.049875	0.046125	0.03225	0.044625	0.047875	0.03275	0.040875	0.052625	0.0505	0.0545	0.05575	0.058375	0.045375	0.0545	NODATA	0.04875	0.025875	0.047875	0.04525	0.052	0.01725	0.024	0.04525	0.055125	0.047375	0.034	0.046	0.056875	0.0415	0.045625	0.062	0.042625	0.05725	0.06225	0.03825	0.054875	0.04875	0.05325	0.02575	0.064625	0.045375	0.02625	0.041375	0.0395
20110710	2011	7	10	0.049875	0.04775	0.054857143	0.063125	0.047375	0.044125	0.050625	0.04025	0.04025	0.05025	0.0565	0.054625	0.052875	0.050125	0.0405	0.051625	0.047375	0.04625	0.02925	0.065875	0.0455	0.04325	0.02275	0.02475	0.042	0.039125	0.046375	0.032125	0.0525	0.058125	0.051125	0.0545	0.055125	0.049375	0.057875	0.0535	0.04625	0.04775	0.051	0.05225	0.030625	0.058375	0.038125	0.02175	0.044	0.02525
20110711	2011	7	11	0.053875	0.0545	0.070125	0.064875	0.03925	0.052125	0.049625	0.042	0.040625	0.0535	0.05325	0.05925	0.057625	0.0545	0.04975	0.0445	0.05375	0.044375	0.036125	0.063375	0.049333333	0.04525	0.023714286	0.023428571	0.032285714	0.049125	0.03825	NODATA	0.049625	0.059125	0.065	NODATA	0.057	0.0515	0.048625	0.052625	0.0435	0.061625	NODATA	0.059125	0.02925	0.06475	0.037125	0.019285714	0.0395	0.038375
20110712	2011	7	12	0.049875	0.05625	0.0505	0.060375	NODATA	0.054625	0.046125	0.039375	0.044	0.068375	0.04575	0.054	0.068875	0.071333333	0.06675	0.05525	0.079875	0.037125	0.031166667	0.040875	0.055125	0.046375	0.016875	0.021375	0.03825	0.05525	0.0425	0.034375	0.06	0.0605	0.05375	0.055125	0.052125	0.055714286	0.066625	0.058375	0.032875	0.058166667	0.063875	0.062125	0.049285714	0.057625	0.040857143	0.017857143	0.050571429	0.040375
20110713	2011	7	13	0.07275	0.049375	0.065625	0.0665	NODATA	0.049	0.045571429	0.039	0.050333333	0.07125	0.047625	0.066375	0.068375	0.071625	NODATA	0.079625	0.0665	NODATA	0.027125	0.049875	0.060666667	0.052	0.01425	0.02275	0.045875	0.0505	0.047833333	NODATA	0.06225	0.0565	0.0505	0.053125	0.05475	0.052375	0.0645	0.056125	0.03925	0.059625	0.058625	0.082125	0.029125	0.057	0.037666667	0.023625	0.0455	0.0485
20110714	2011	7	14	0.0555	0.042625	0.054875	0.053625	NODATA	0.064	0.053875	0.044375	0.044625	0.05375	0.063125	0.074	0.059	0.067	NODATA	0.05575	0.0515	NODATA	0.03	0.069125	0.0645	0.042875	0.0115	0.035333333	0.048375	0.055875	0.049875	0.044	0.04475	0.06875	0.05525	0.05775	0.05775	0.046125	0.06475	0.046375	0.051	0.052875	0.059875	0.0545	0.02475	0.065625	0.044625	0.025125	0.064125	0.0375
20110715	2011	7	15	0.02525	0.031	0.033	0.04225	0.0255	0.04275	0.038	0.038125	0.040875	0.03025	0.0455	0.0355	0.0555	0.04325	NODATA	0.036625	0.03	0.03575	0.0255	0.03225	0.0365	0.0355	0.013	0.026	0.04725	0.04625	0.048125	0.024125	0.03625	0.03625	0.037142857	0.033333333	0.035625	0.0295	0.0265	0.056	0.034125	0.059125	0.033714286	0.032625	0.024875	0.055875	0.048625	0.03	0.0535	0.045125
20110716	2011	7	16	0.036375	0.03425	0.0385	0.044375	0.022	0.038125	0.040875	0.04025	0.038375	0.034125	0.038125	0.0415	0.044625	0.044125	0.035	0.039125	0.030625	0.037625	0.0445	0.04225	0.040625	0.033875	0.01925	0.035125	0.03525	0.041375	0.03825	0.0385	0.0325	0.04175	0.02725	0.0235	0.03825	0.0265	0.027875	0.048	0.0345	0.0465	0.0355	0.037	0.038625	0.0445	0.035875	0.031875	0.03375	0.04675
20110717	2011	7	17	0.042875	0.036625	0.039125	0.043125	0.02875	0.034625	0.0355	0.035875	0.032625	0.04325	0.041125	0.043875	0.041375	0.04775	0.034875	0.040125	0.041125	0.041	0.03725	0.045375	0.04225	0.036625	0.040125	0.03625	0.027	0.04775	0.027875	0.0325	0.0415	0.045	0.036875	0.047875	0.03825	0.03375	0.042625	0.0425	0.039125	0.0525	0.03875	0.036375	0.03975	0.034375	0.022875	0.040875	0.019375	0.039875
20110718	2011	7	18	0.04375	0.043625	0.077625	0.055	0.020875	0.05325	0.053375	0.037875	0.04175	0.068875	0.048125	0.045875	0.05475	0.0635	0.042125	0.06	0.068125	0.03625	0.036714286	0.048	0.056	0.0445	0.041625	0.044875	0.023625	0.051875	0.01875	0.03625	0.044875	0.054	0.050375	0.04025	0.056875	0.048875	0.052125	0.037625	0.02975	0.053625	0.05425	0.053875	0.036142857	0.045875	0.019375	0.04475	0.030625	0.02825
20110719	2011	7	19	0.05825	0.048875	0.068375	0.058625	0.043	0.05625	0.04925	0.043	0.050125	0.066625	0.052857143	0.04875	0.05775	0.06725	0.0445	0.074	0.06825	0.03975	0.032375	0.049	0.05875	0.050125	0.046625	0.048125	NODATA	0.055375	0.038875	NODATA	0.054125	0.05475	0.04725	0.051375	0.05375	0.0455	0.050375	0.03425	0.035125	0.048875	0.066625	0.075	0.03425	0.05125	NODATA	0.042375	0.047125	0.036625
20110720	2011	7	20	0.073	0.0555	0.058875	0.06575	0.066285714	0.053285714	0.050875	NODATA	0.063875	0.078875	0.056625	0.050833333	0.068875	0.07725	0.043875	0.062333333	0.068	0.046	0.046625	0.047375	0.066833333	0.04675	0.048625	0.042	0.03525	0.058375	0.04675	0.050625	0.052875	0.050875	0.054375	NODATA	0.05575	0.050375	0.055375	NODATA	0.03575	0.051375	0.049125	0.055625	0.052125	0.04925	NODATA	0.04825	0.043	0.0335
20110721	2011	7	21	0.053875	0.0635	0.059125	0.0585	0.032625	0.0595	0.052625	0.057625	0.05825	0.068571429	0.046375	0.057875	0.06025	0.07525	0.048625	0.06075	0.073875	0.04725	0.0465	0.045875	NODATA	0.039	0.026625	0.033333333	0.038166667	0.029875	0.041875	NODATA	0.0545	0.04825	0.03975	0.03475	0.071125	0.0575	0.06475	0.052125	0.039142857	0.072875	0.04675	0.0525	0.053875	0.06125	NODATA	0.03275	0.037375	0.031625
20110722	2011	7	22	0.04725	0.046875	0.058875	0.047375	0.014875	0.046125	0.046375	0.037875	0.050625	0.056714286	0.05425	0.05275	0.048875	0.067	0.0425	0.05225	0.064125	0.050125	0.03925	0.05125	NODATA	0.049	0.027625	0.03	0.030375	0.0465	0.03	0.046375	0.06175	0.049125	0.0585	0.06525	0.072875	0.054	0.07225	0.056875	0.038375	0.061375	0.0495	0.04475	0.0335	0.06425	0.040125	0.02375	0.030375	NODATA
20110723	2011	7	23	0.0475	0.045125	0.03375	0.03875	0.02275	0.04	0.040625	0.031	0.039125	0.055125	0.043625	0.046625	0.047875	0.05275	0.033875	0.03075	0.055625	0.047125	0.026625	0.032625	0.0485	0.035	0.029375	0.03975	0.026125	0.04425	0.017375	0.0435	0.0535	0.035125	0.052625	0.0545	0.039125	0.042625	0.051375	0.04675	0.039875	0.05	0.031125	0.028875	0.025125	0.049125	0.019	0.018375	0.027	0.015875
20110724	2011	7	24	0.043375	0.038875	0.034875	0.031875	0.015	0.032125	0.035625	0.034	0.028125	0.055375	0.0455	0.035625	0.0375	0.040625	0.027125	0.0355	0.05275	0.034	0.02025	0.028375	0.039125	0.0345	0.024	0.0295	0.02675	0.029625	0.028625	0.032875	0.046875	0.0315	0.042	0.051	0.042375	0.034625	0.04225	0.04075	0.026375	0.04	0.02575	0.02875	0.0185	0.052	0.02225	0.022	0.028125	0.022625
20110725	2011	7	25	0.034875	0.027375	0.036	0.037875	0.024	0.044625	0.042	0.029375	0.030375	0.0425	0.045375	0.039875	0.0515	0.039375	0.030125	0.040375	0.04875	0.034625	0.032625	0.03	NODATA	0.042375	0.030875	0.021375	0.02575	0.047875	0.030625	0.031	0.046375	0.0305	0.025375	0.035375	0.03775	0.031375	0.038625	0.057875	0.027	0.054375	0.031125	0.03025	0.029125	0.05175	0.035625	NODATA	0.027125	0.028875
20110726	2011	7	26	0.052125	0.0445	0.071625	0.049625	0.02675	0.0585	0.056125	0.02275	0.02275	0.057375	0.058375	0.059125	0.05175	0.04625	0.042375	0.05825	0.054125	0.043	0.031625	0.0515	0.039125	0.0535	0.025166667	0.01725	0.03925	0.05825	0.039875	0.019125	0.03075	0.051625	0.045625	0.046875	0.055875	0.04525	0.057125	0.058	0.041125	0.07925	0.043625	0.06275	0.02525	0.069625	NODATA	NODATA	0.035375	0.029375
20110727	2011	7	27	0.069625	0.0585	0.05525	0.048875	0.044125	NODATA	0.061625	0.027375	0.027875	0.071857143	0.057125	0.06475	0.05025	0.056	0.039125	0.054125	0.06575	0.0525	0.0245	0.069375	0.051375	0.045	0.018625	0.027125	0.051125	0.057625	0.043125	0.021625	0.048125	0.068	0.0545	0.053875	0.05175	0.05825	0.06525	0.05325	0.054375	0.05575	NODATA	0.052	0.024571429	0.063125	0.038714286	NODATA	0.051375	0.03325
20110728	2011	7	28	0.051375	0.06425	0.038125	0.028375	0.032875	NODATA	0.02725	0.035125	0.031	0.06375	0.06175	0.051625	0.05525	0.05175	0.028125	0.03075	0.072375	0.056625	0.017125	0.032375	0.037	0.046625	0.02325	0.025125	0.023875	0.04475	0.031625	0.025714286	0.058125	0.03925	0.060125	0.074625	0.04975	0.056375	0.0655	0.050375	0.049875	0.06725	0.033	0.02475	0.016625	0.050375	0.0235	NODATA	0.0175	0.02925
20110729	2011	7	29	0.066875	0.05	0.03625	0.046875	0.01875	NODATA	0.034	0.028	0.038375	0.087625	0.031375	0.048125	0.05325	0.055	0.026375	0.047125	0.07775	0.0345	0.016375	0.030625	0.0565	0.036	0.027875	0.02775	0.02	0.03275	0.02375	0.039	0.060875	0.035	0.05775	0.0445	0.0395	0.052875	0.06825	0.03275	0.039	0.040125	0.0295	0.037125	0.017375	0.036125	0.018125	NODATA	0.0235	0.020375
20110730	2011	7	30	0.06225	0.04125	0.0335	0.061125	0.0475	NODATA	0.02825	NODATA	0.054625	0.0605	0.029875	0.046875	0.044125	0.070625	0.0265	0.04325	0.058875	0.02525	0.028625	0.025625	0.062125	0.029	0.02525	0.0375	0.033875	0.02325	0.032875	0.04025	0.061625	0.03	0.048625	0.045	0.032125	0.048875	0.058	0.042625	0.02925	0.062	0.045	0.039875	0.016125	0.034125	0.02025	NODATA	0.030375	0.021125
20110731	2011	7	31	0.053	0.039375	0.048	0.055875	0.039375	NODATA	0.03825	0.0435	0.03975	0.0485	0.048875	0.05375	0.0565	0.051625	0.03525	0.05025	0.053125	0.035428571	0.030875	0.047	0.04	0.04875	0.023	0.02775	0.027875	0.049375	0.02925	0.03575	0.045875	0.046142857	0.03975	0.04425	0.044875	0.04025	0.05525	0.04475	0.035625	0.0495	0.043875	0.05675	0.02325	0.051875	0.028625	NODATA	0.024875	0.032125
20110801	2011	8	1	0.063375	0.053625	0.0585	0.05625	0.034625	NODATA	0.050125	0.04325	0.057	NODATA	0.058125	0.065125	0.06	0.053125	0.049125	0.04925	0.063625	0.046875	0.03575	0.07625	0.053	0.0445	0.02175	0.032625	0.041	0.049875	0.046	0.03975	0.043625	0.0615	0.053625	0.051125	0.05425	0.049	0.072375	0.070375	0.06075	0.096625	0.044	0.045375	0.033875	0.0525	0.0415	NODATA	0.035875	0.043375
20110802	2011	8	2	0.068	0.055125	0.067125	0.068	0.053375	0.071	0.086375	0.050125	0.06075	0.070125	0.066125	0.060571429	0.06975	0.069125	0.06275	0.076875	0.070625	0.05325	0.035375	0.05725	0.06475	0.062125	0.020142857	0.03425	0.05425	0.06325	0.0535	NODATA	0.056875	0.05775	0.066375	0.06425	0.070375	0.053125	0.06875	0.069375	0.048	0.081857143	0.066125	0.064625	0.050875	0.07825	0.04675	NODATA	0.061875	0.0515
20110803	2011	8	3	0.06225	0.06025	0.063625	0.071375	0.04325	0.053125	0.057	0.0515	0.051125	0.0745	0.0655	0.05725	0.072	0.076375	0.051375	0.0825	0.074375	0.062375	0.043333333	0.057875	0.072375	0.06225	0.016	0.050375	0.049875	0.059625	0.056	0.053875	0.06125	0.058625	0.048875	0.07	0.067625	0.056428571	0.061125	0.069625	0.050375	0.06	0.051	0.07125	0.04225	0.068	0.04675	NODATA	0.052375	0.046625
20110804	2011	8	4	0.0725	0.047375	0.04725	0.066	0.036375	0.045125	0.04475	0.054875	0.061125	0.0685	0.055	0.062625	0.062875	0.074375	0.06075	0.05625	0.065875	0.0505	0.052	0.04325	NODATA	0.05125	0.015	0.05825	0.05025	0.04375	0.06075	NODATA	0.055625	NODATA	0.059875	0.055875	0.054125	0.054625	0.072	0.06175	0.04525	0.0705	0.066375	0.04975	0.042125	0.060375	0.047625	NODATA	0.053	0.039875
20110805	2011	8	5	0.034875	0.050875	0.08	0.058	0.04825	0.05875	0.049125	0.058625	0.05525	0.043	0.05525	0.068375	0.057125	0.062625	0.061625	0.078125	0.042375	0.051625	0.039625	0.056625	0.046	0.0535	0.025375	0.0465	0.062571429	0.049	0.054875	0.061375	0.04175	0.06875	0.058875	0.0655	0.07125	0.0435	0.03275	0.07375	0.050375	0.058875	0.06075	0.0715	0.025375	0.032375	0.055375	NODATA	0.067375	0.029625
20110806	2011	8	6	0.049125	0.043875	0.064125	0.054375	0.05825	0.058125	0.059625	0.0475	0.03275	0.061375	0.043375	0.054375	0.0675	0.0635	0.044125	0.0605	0.057125	0.047625	0.021	0.050875	0.0505	0.051125	0.030375	0.0415	0.0515	0.049875	0.05975	0.047125	0.032625	0.059125	0.060625	0.050875	0.05475	0.050625	0.053375	0.05125	0.042875	0.052375	0.054625	0.054375	0.019875	0.052625	0.047125	NODATA	0.046375	0.032625
20110807	2011	8	7	0.04925	0.05175	0.045428571	0.046625	0.03025	0.042875	0.046375	0.0475	0.0505	0.054875	0.048875	0.053625	0.0595	0.05625	0.04625	0.044714286	0.0555	0.049625	0.0285	0.04875	0.0535	0.047857143	0.028375	0.02675	0.0505	0.044	0.04925	0.03	0.050375	0.047625	0.046875	0.055625	0.0545	0.05075	0.051625	0.0495	0.047375	0.062375	0.05625	0.04475	0.032875	0.059625	0.04125	NODATA	0.0365	0.032
20110808	2011	8	8	0.052	0.054875	0.053875	0.059375	0.022375	0.028375	0.029875	0.0435	0.054125	0.06275	0.0555	0.054125	0.062375	NODATA	0.046125	0.059625	0.062875	0.049875	0.02525	0.047125	0.068	0.058375	0.02625	0.03475	0.03	0.048875	0.025571429	0.038285714	0.0535	0.048625	0.053375	0.056625	0.058875	0.055375	0.058375	0.058	0.048375	0.050428571	0.065875	0.0535	0.024875	0.057	0.027	NODATA	0.029625	0.022
20110809	2011	8	9	0.048875	0.047	0.051125	0.046875	0.022375	0.0415	0.039625	0.039125	0.051333333	0.05675	0.045875	0.046	0.05875	NODATA	0.031375	0.05775	0.05925	0.0465	0.03325	0.046125	0.061625	0.045	0.023875	0.032875	0.035125	0.04375	0.0415	0.033	0.058125	0.048	0.046	0.049875	0.054875	0.054875	0.052875	0.06375	0.045375	0.05625	0.033125	0.043625	0.033125	0.04975	0.027625	0.031625	0.026125	0.0315
20110810	2011	8	10	0.07075	0.052125	0.067625	0.06925	0.028625	0.046625	0.045	0.04725	0.050625	0.07075	0.0555	0.0585	0.064125	0.058375	0.049125	0.084	0.0685	0.0515	0.0365	0.053625	0.066875	0.0555	0.02925	0.03875	0.03475	0.057375	0.046375	NODATA	0.052875	0.059125	0.0505	0.05775	0.057625	0.05525	0.063	0.05675	0.05225	0.04525	0.07425	0.076375	0.039375	0.041	0.033375	0.0255	0.02375	0.037375
20110811	2011	8	11	0.052875	0.049625	0.064	0.05725	0.03225	0.042	0.040875	0.062125	0.058375	0.05275	0.05725	0.068875	0.06675	0.06475	0.047375	0.076625	0.050875	0.049375	0.0565	0.052625	0.065333333	0.0615	0.032125	0.046875	0.028125	0.055625	0.054625	0.063625	0.049125	0.060625	0.05075	0.05475	0.059	0.050375	0.059	0.038875	0.0505	0.05375	0.0635	0.06725	0.04575	0.050125	0.043625	0.04	0.033125	0.04075
20110812	2011	8	12	0.05575	0.05825	0.07975	0.0655	0.04075	0.05775	0.056875	0.0505	0.040428571	0.056375	0.05975	0.071625	0.06725	0.053	0.054125	0.079375	0.053875	0.05175	0.046125	0.066	0.053875	0.061875	0.041875	0.045375	0.035833333	0.067375	0.05225	0.052125	0.052875	0.06825	0.052875	0.0625	0.062125	0.05675	0.0615	0.05525	0.051	0.061125	0.0735	0.08275	0.054	0.07225	0.03825	0.036	0.041	0.038625
20110813	2011	8	13	0.044375	0.051125	0.070125	0.05375	0.027375	0.044	0.0515	0.055875	0.040125	0.044625	0.063125	0.057875	0.059375	0.040375	0.0555	0.068125	0.0425	0.053375	0.05025	0.06075	0.044875	0.06375	0.03525	0.051375	0.04325	0.055125	0.04725	0.052875	0.05125	0.06625	0.0565	0.057875	0.066375	0.049625	0.052875	0.0425	NODATA	0.056375	0.051375	0.063125	0.04225	0.044	0.0415	0.026875	0.04025	0.029875
20110814	2011	8	14	0.043375	0.04175	0.055375	0.049125	0.031375	0.046625	0.03825	0.0365	0.036625	0.047875	0.054875	0.050375	0.053625	0.054125	0.047857143	0.0625	0.05625	0.047625	NODATA	0.051375	0.043375	0.0525	0.029	0.038375	0.03925	0.050875	0.046375	0.03	0.040625	0.05325	0.045	0.052375	0.0525	0.044375	0.047	0.049125	NODATA	0.044875	0.0495	0.05875	0.044571429	0.048375	0.03875	0.0325	0.04275	0.036875
20110815	2011	8	15	0.045875	0.046375	0.0625	0.05475	0.06275	0.048	0.048625	0.04975	0.049875	0.053875	0.051375	0.051875	0.05675	0.055125	0.049	0.065166667	0.054	0.04775	NODATA	0.054857143	0.05975	0.051375	0.031625	0.043875	0.052625	0.052375	0.050875	NODATA	0.0475	0.0585	0.05025	0.051625	0.05125	0.050125	0.05	0.045125	NODATA	0.051	0.07325	0.070375	0.038875	0.0475	0.043625	0.030125	0.04825	0.046
20110816	2011	8	16	0.06375	0.058	0.07375	0.060875	0.051375	NODATA	0.05875	0.061	0.05325	0.0655	0.06425	0.062857143	0.057125	0.057875	0.062625	0.057875	0.0625	0.0595	0.052875	0.06925	0.05775	0.059875	0.0255	0.056	0.07175	0.05925	0.058125	0.057625	0.051	0.076	0.04975	0.058	0.062375	0.056125	0.060625	0.05075	NODATA	0.053375	0.064	0.055375	0.038	0.0585	0.050125	0.029	0.056375	0.048125
20110817	2011	8	17	0.063625	0.059375	0.060875	0.0635	0.058	NODATA	0.09025	NODATA	0.0505	0.061875	0.0795	0.068125	0.062	NODATA	0.06425	0.05625	0.05825	0.0585	0.039125	0.065	0.062375	0.065	0.02325	0.049	0.0695	0.06825	0.058857143	0.047125	0.0455	0.077	0.062	NODATA	0.05775	0.06625	0.07825	0.06475	NODATA	0.061875	0.053375	0.06025	0.036	0.062125	0.048	0.03375	0.067875	0.0545
20110818	2011	8	18	0.04775	0.05225	0.069875	0.06475	0.06575	NODATA	0.065125	0.044	0.035875	0.06425	0.07375	0.05775	0.0635	NODATA	0.054	0.0555	0.069875	0.06875	0.028125	0.056375	0.056875	0.062375	0.02375	0.030666667	0.072625	0.068125	0.051875	0.033375	0.045	0.0645	0.062625	0.068	0.070375	0.05675	0.0565	0.0415	0.0505	0.065375	0.061666667	0.066875	0.025875	0.036	0.041875	0.02775	0.066125	0.056125
20110819	2011	8	19	0.07025	0.056625	0.071625	0.053625	0.0655	NODATA	0.07825	0.038375	0.0525	0.0755	0.062875	0.059625	0.064125	0.061375	0.050625	0.08125	0.068875	0.0545	0.035125	0.062875	0.056875	0.0635	0.031857143	0.037375	0.065625	0.065625	0.085125	0.041	0.044625	0.066	0.055428571	0.069333333	0.07325	0.05425	0.05725	0.059375	0.0485	0.04375	0.057625	0.062375	0.03475	0.057625	0.055375	0.02975	0.064375	0.05075
20110820	2011	8	20	0.056	0.051625	0.06575	0.051375	0.065875	NODATA	0.062625	0.03625	0.035375	0.056125	0.06075	0.065625	0.06175	0.058375	0.05775	0.054125	0.054875	0.0595	0.024375	0.060375	0.049	0.061	0.02225	0.031875	0.054625	0.062375	0.0625	0.031125	0.047875	0.07275	0.0625	0.063125	0.062	0.056375	0.07325	0.05675	0.046125	0.060125	0.049375	0.05	0.0215	0.0485	0.049875	0.0215	0.058625	0.043875
20110821	2011	8	21	0.045125	0.0515	0.068625	0.04375	0.058375	NODATA	0.054625	0.02825	0.03025	0.0525	0.06025	0.061875	0.058625	0.051125	0.058	0.058	0.06075	0.05475	0.01875	0.054	0.03825	0.054625	0.021875	0.0235	0.0485	0.055875	0.05	0.024875	0.040125	0.054625	0.054125	0.05675	0.07075	0.045625	0.051875	0.042625	NODATA	0.059875	0.053625	0.051	0.021	0.0495	0.044625	0.022875	0.044875	0.040625
20110822	2011	8	22	0.048375	0.04475	0.064625	0.055125	0.054125	NODATA	0.06	0.039625	0.045625	0.05125	0.0525	0.052625	0.052	0.063875	0.053375	0.06575	0.04875	0.04725	0.034125	0.058625	0.05275	0.051	0.030875	0.020625	0.062666667	0.05775	0.060625	NODATA	0.042625	0.05825	0.042875	0.045375	0.051875	0.046	0.05025	0.075625	NODATA	0.0525	0.067	0.074	0.02875	0.052833333	0.04825	0.02	0.05825	0.040625
20110823	2011	8	23	0.05325	0.050125	0.06125	0.062625	0.064625	NODATA	0.064625	0.053125	0.0345	0.05375	0.059375	0.065125	0.0465	0.05225	0.055875	0.056625	NODATA	0.053125	0.038142857	0.075	0.04825	0.04975	0.03175	0.04025	0.060125	0.06525	0.057571429	0.04575	0.0535	0.062375	0.05075	0.055875	0.0575	0.04825	0.060875	0.06075	NODATA	0.050714286	0.056625	0.052	0.034857143	0.0725	0.061285714	0.022375	0.0615	0.048875
20110824	2011	8	24	0.053625	0.048875	0.0635	0.050125	0.091875	NODATA	0.0695	0.033	NODATA	0.05925	0.071875	0.05825	0.057125	0.049625	0.0525	0.059375	0.05575	0.060625	0.032625	0.069375	0.044875	0.058	0.025625	0.046125	0.060875	0.069	0.059375	0.0295	0.046375	0.079	0.06475	0.062875	0.058875	0.053125	0.0555	0.04025	0.053	0.061625	0.047125	0.0505	0.026875	0.029125	NODATA	0.0215	0.0585	0.03375
20110825	2011	8	25	0.04725	0.06225	0.07875	0.04225	0.069	NODATA	0.0775	0.017625	0.01225	0.05275	0.071375	0.052875	0.063375	NODATA	NODATA	0.05325	0.055	0.0585	0.024375	0.074	0.0265	0.06475	0.028	0.017625	0.070625	0.067875	0.062375	0.014875	NODATA	0.07775	0.061625	0.07025	0.06725	0.059375	0.053375	0.053125	0.05125	0.055625	0.038	0.049625	0.02775	0.050375	NODATA	0.0325	0.054375	0.052375
20110826	2011	8	26	0.026875	0.06025	0.081125	0.028375	0.06425	NODATA	0.0555	0.02625	0.0225	0.0265	0.066625	0.0505	0.0675	0.02925	0.060875	0.068875	0.02875	0.0495	0.029875	0.07225	0.0265	0.067125	0.0235	0.0295	0.05725	0.069375	0.059	0.0235	NODATA	0.075375	0.0545	0.06175	0.06175	0.044625	0.047	0.0575	0.045	0.054625	0.05125	0.071875	0.037	0.0585	0.052625	0.032375	0.049875	0.043875
20110827	2011	8	27	0.04325	0.05175	0.0615	0.058	0.070875	0.062625	0.05925	0.05625	0.033125	0.045875	0.054625	0.055	0.0575	0.052375	0.05375	0.068625	0.0475	0.053	0.051125	0.05925	0.04125	0.052875	0.038125	0.058375	0.0615	0.06475	0.058125	0.0555	NODATA	0.05525	0.05	0.051625	0.05525	0.051375	0.05075	0.06025	0.050375	0.05675	0.070625	0.072375	0.051875	0.05875	0.054	0.04025	0.0595	0.046125
20110828	2011	8	28	0.0575	0.050375	0.066	0.0595	0.062125	0.065	0.062625	0.05575	0.052	0.057	0.055125	0.057375	0.055625	0.0615	0.059125	0.0735	0.055875	0.050125	0.053875	0.06325	0.056375	0.054625	0.02975	0.05625	0.0585	0.0625	0.057	0.05875	NODATA	0.056125	0.044375	0.048625	0.056625	0.05125	0.05625	0.05925	0.048375	0.043	0.06325	0.076875	0.03725	0.054	0.054875	0.03125	0.061125	0.040125
20110829	2011	8	29	0.063	0.052375	0.06175	0.069285714	0.06025	0.06125	0.05825	0.054375	0.036125	0.061125	0.050875	0.060875	0.057125	0.063428571	0.069625	0.066625	0.060875	0.049125	0.037714286	0.063875	0.055125	0.05525	0.025166667	0.052	0.070875	0.0565	0.055285714	NODATA	NODATA	0.055125	0.044875	0.044375	0.0525	0.047625	0.050125	0.053375	0.045625	0.04425	0.071625	0.0685	0.024571429	0.048625	0.055	0.02375	0.067875	0.044875
20110830	2011	8	30	0.051875	0.053714286	0.056125	0.051625	0.0865	0.07575	0.074125	0.051625	0.024875	0.0545	0.06675	NODATA	0.057375	0.045375	0.066125	0.054875	0.05525	0.057125	0.031875	0.066125	0.042375	0.0575	0.023375	0.03875	0.079125	0.064125	0.06175	0.05225	NODATA	0.0635	0.052625	0.066333333	0.056	0.051857143	0.065285714	0.061625	0.061125	0.056875	0.058125	0.05	0.032375	0.086	0.0635	NODATA	0.071375	0.051
20110831	2011	8	31	0.060625	0.057	0.05125	0.051375	0.070625	0.06075	0.0535	0.039125	0.03675	0.05825	0.07	0.06275	0.05825	0.06075	0.044125	0.050875	0.058	0.05175	0.039125	0.06125	0.053875	0.051	0.021625	0.033	0.051375	0.06225	0.0735	NODATA	NODATA	0.06075	0.0655	0.07025	0.051375	0.064428571	0.065375	0.06675	0.050875	0.066	0.05	0.04475	0.028285714	0.074125	0.065625	0.025625	0.052875	0.053375
20120701	2012	7	1	0.069875	0.067875	0.07475	0.065625	0.028875	0.056875	0.065625	0.0375	0.04325	0.0775	0.07625	0.0635	0.069875	NODATA	0.05475	NODATA	0.07325	0.052375	0.045625	0.066375	0.059285714	0.06375	0.022	0.04025	0.0365	0.075375	0.039875	0.045	NODATA	0.066	0.072375	0.075125	0.065	0.057625	0.07075	0.04325	0.055625	0.068375	0.0755	0.079625	0.038	0.0605	0.042625	0.0285	0.0455	0.018375
20120702	2012	7	2	0.062375	0.050375	0.062625	0.06475	0.047	0.0485	0.04825	0.046625	0.0615	0.070375	0.059875	0.045125	0.065375	NODATA	0.051875	0.074375	0.062	0.049375	0.0445	0.05825	0.058875	0.05925	0.0275	0.033875	0.044	0.063875	0.032375	0.050875	NODATA	0.06525	0.06425	0.077	0.063	0.061	0.054	0.035	0.043125	0.073125	0.059375	0.060625	0.041125	0.046625	0.030875	0.024714286	0.05425	0.02025
20120703	2012	7	3	0.063375	0.054	0.083	0.072125	0.04775	0.04075	0.04175	0.05075	0.064625	0.077375	0.054625	0.052	0.061166667	NODATA	0.048375	0.081125	0.087	0.04775	0.049142857	0.0625	NODATA	0.049875	0.03	0.04	0.05625	0.0485	0.037285714	0.058375	0.066125	0.070125	0.0665	0.062625	0.06175	0.05625	0.069625	0.0445	0.049	0.062875	0.07025	0.08875	0.04675	0.052	0.032	0.02225	0.041125	0.031
20120704	2012	7	4	0.058375	0.045625	0.054375	0.063	0.041125	0.052125	0.045125	0.038875	0.0535	0.063	0.052875	0.051875	0.059375	0.066875	0.048625	0.06175	0.063125	0.03925	0.042	0.0465	0.065	0.0475	0.025875	0.027625	0.05575	0.054375	0.039875	0.039375	0.06225	0.05025	0.05375	0.070625	0.055	0.046375	0.052625	0.048375	0.03625	0.074875	0.0545	0.048	0.0355	0.056875	0.03525	0.027875	0.044875	0.0245
20120705	2012	7	5	0.070125	0.059125	0.07225	0.058625	0.0425	0.05425	0.053375	0.04175	0.044875	0.072875	0.062125	0.056875	0.06975	0.05925	0.049	0.07925	0.068375	0.0435	0.0435	NODATA	0.059125	NODATA	0.02875	0.028375	0.050375	0.068	0.038625	0.043285714	0.06475	0.066375	0.06125	0.07175	0.06375	0.05175	0.060375	0.06	0.051125	0.06525	0.054625	0.07975	0.030625	0.05675	0.040125	0.028	0.058875	0.02375
20120706	2012	7	6	0.079125	0.052375	0.087625	0.06375	0.027625	0.070125	0.06625	0.037	0.05425	0.092625	0.06975	0.068375	0.060875	NODATA	0.05975	0.078	0.07775	0.05275	0.042	NODATA	0.073125	NODATA	0.0255	0.0185	0.053	0.072	0.050625	0.033	0.070125	0.0705	0.044125	0.06325	0.07875	0.059375	0.087875	0.057875	0.055375	0.069125	0.066625	0.0895	0.030625	0.068142857	0.048375	0.02025	0.04875	0.0265
20120707	2012	7	7	0.061875	0.064375	0.071625	0.0555	0.055125	0.057375	0.067375	0.0345	0.0315	0.0675	0.07725	0.06525	0.063375	NODATA	0.050125	0.063125	0.079625	0.0635	0.036	NODATA	0.061625	0.055	0.031625	0.03125	0.057625	0.07325	0.05625	0.034125	0.06575	0.067125	0.057	0.076375	0.07625	0.06	0.07075	0.0605	0.05875	0.0865	0.06125	0.05925	0.023875	0.077375	0.051125	0.034625	0.05775	0.0305
20120708	2012	7	8	0.057375	0.0555	0.051375	0.0425	0.03625	0.0495	0.05125	0.031	0.034125	0.062625	0.06775	0.053	0.060625	NODATA	0.0335	0.046	0.063625	0.05225	0.030375	NODATA	0.057875	0.052125	0.033625	0.031	0.0315	0.054125	0.047875	0.034375	0.06525	0.04875	NODATA	0.073	0.05525	0.06	0.062	0.0525	0.04725	0.0755	0.032	0.0375	0.026125	0.05	0.048875	0.040125	0.033375	0.02575
20120709	2012	7	9	0.06825	0.049125	0.061625	0.052125	0.031625	0.04525	0.051375	0.032625	0.0385	0.069125	NODATA	0.048625	0.0605	NODATA	0.049375	0.068375	0.062	0.05175	0.04225	NODATA	NODATA	0.046125	0.0365	0.02375	0.032375	0.0625	0.036	0.028625	0.055625	0.0595	0.051375	0.053625	0.063125	0.052625	0.062	0.054375	0.045875	0.032125	0.04675	0.060375	0.036428571	0.058	0.027428571	0.031	0.02775	0.018875
20120710	2012	7	10	NODATA	0.042375	0.063	0.055625	0.026	0.0445	0.05525	0.0345	0.0365	0.056	0.043625	0.055875	0.064875	NODATA	0.03925	0.0605	0.05525	0.045375	0.031	NODATA	NODATA	0.043	0.029125	0.033125	0.031625	0.048625	0.0305	NODATA	0.0455	0.053375	0.052125	0.049875	0.0685	0.04225	0.055125	0.047625	0.045	0.064	0.050125	0.05225	0.024	0.04225	0.03175	NODATA	0.025	0.02275
20120711	2012	7	11	0.053375	0.034125	0.05975	0.057625	0.019375	0.026375	0.031625	0.027125	0.032857143	0.053375	0.04275	0.05225	0.056125	NODATA	0.037375	0.048	0.051875	0.041375	0.025875	NODATA	NODATA	0.033375	0.029875	0.02625	0.032375	0.030625	0.019375	0.021875	0.03775	0.046625	0.02975	0.032375	0.06225	0.0395	0.049	0.04025	0.039166667	0.068875	0.05225	0.045875	0.026625	0.031	0.015125	0.0395	0.0255	0.018625
20120712	2012	7	12	0.0395	0.027875	0.034125	0.030875	0.01675	0.0195	0.0195	0.017625	0.015625	0.039375	0.028	0.039125	0.045625	0.04225	0.02875	0.034625	0.040875	0.02675	0.021375	0.027875	0.0365	0.02725	0.031666667	0.02225	0.032125	0.023125	0.014625	0.016625	0.042	0.038625	0.025142857	0.026625	0.031375	0.031125	0.03525	0.042875	0.033375	0.047	0.02975	0.03375	0.0325	0.0225	0.01975	0.03375	0.019875	0.008375
20120713	2012	7	13	0.02325	0.025	0.0235	0.024166667	0.038	0.041875	0.047375	0.026125	0.01925	0.022625	0.038375	0.02425	0.03225	0.026	0.02975	0.02425	0.02225	0.020375	0.029	0.02625	0.02	0.02325	0.031125	0.029375	0.032	0.040375	0.022625	0.025	0.03225	0.034625	0.021375	0.029375	0.023375	0.026125	0.028125	0.033625	NODATA	0.033125	0.030125	0.02425	0.028375	0.0265	0.01975	0.034428571	0.038625	0.01625
20120714	2012	7	14	0.023875	0.0255	0.025125	NODATA	0.0675	0.032875	0.03425	0.017625	0.016375	0.02625	0.03575	0.023	0.037625	0.023375	0.0285	0.02225	0.028	0.021375	0.0205	0.02575	0.02225	0.025	0.028	0.019	0.025	0.036	0.0345	0.015625	0.014375	0.038875	0.029875	0.02425	0.025625	0.027875	0.025375	0.041375	0.021	0.031875	0.0225	0.026625	0.022375	0.032125	0.023	0.03275	0.024875	0.02175
20120715	2012	7	15	0.025875	0.026625	0.02725	NODATA	0.039875	0.03575	0.03925	0.022875	0.0235	0.0275	0.037125	0.02275	0.032	0.0245	0.027	0.0245	0.031375	0.019	0.025375	0.0235	0.0245	0.021875	0.028125	0.020125	0.029375	0.034625	0.021625	0.020125	0.02075	0.03325	0.0315	0.0365	0.025875	0.0245	0.029125	0.034375	0.0185	0.035	0.021625	0.025375	0.03275	0.026375	0.023125	0.038875	0.027	0.0235
20120716	2012	7	16	0.04325	0.029875	0.046875	NODATA	0.0375	0.028125	0.0405	0.0235	0.034	0.043625	0.042625	0.02825	0.037375	NODATA	0.037	0.052875	0.04425	0.02625	0.038125	0.029	0.030875	0.032875	0.032125	0.026875	0.03125	0.055	0.03175	0.0265	0.035875	0.04425	NODATA	0.042	0.043	0.02575	0.03625	0.0345	0.02475	0.046875	0.041375	0.04125	0.031125	0.044875	0.025625	0.036625	0.032125	0.017666667
20120717	2012	7	17	0.07175	0.0325	0.0295	NODATA	0.062625	0.04825	0.043125	0.032875	0.033125	0.074	0.0395	0.037666667	0.044375	0.06275	0.0335	0.040625	0.063875	0.023375	0.035375	0.035125	0.049125	0.038833333	0.0355	0.0315	0.043375	0.048	0.04025	0.037125	0.041375	0.040375	NODATA	0.035375	0.032875	0.047428571	0.053	0.041375	NODATA	0.047625	0.0405	0.04025	0.03025	0.038875	0.028625	0.033375	0.03475	0.031
20120718	2012	7	18	0.046875	0.037375	0.04825	NODATA	0.03375	0.024375	0.02775	0.034125	0.02975	0.05775	0.038875	0.04575	0.05475	0.05625	0.0465	0.061857143	0.062375	0.028875	0.036	0.039625	0.043625	0.0385	0.02775	0.035833333	0.03975	0.0425	0.0315	0.037166667	0.042875	0.049875	NODATA	0.039875	0.04225	0.042375	0.050125	0.050375	NODATA	0.05975	0.05075	0.054	0.032	0.053125	0.029125	0.032375	0.03575	0.029625
20120719	2012	7	19	0.0405	0.036875	0.051625	NODATA	0.032375	0.05225	0.061375	0.028125	0.032875	0.04625	0.05125	0.037375	0.046	0.05675	0.039	0.05425	0.056625	0.040625	0.02975	0.04375	0.04975	0.0455	0.0185	0.016875	0.038125	0.03825	0.027857143	0.019625	0.047125	0.04475	0.057333333	0.05875	0.063125	0.044	0.0545	0.045	0.036625	0.0655	0.042375	0.043875	0.02625	0.056125	0.025571429	0.0215	0.02425	0.03725
20120720	2012	7	20	0.039625	0.035625	0.035	0.037875	0.033125	0.0305	0.036875	0.022	0.031375	0.049875	0.050875	0.051875	0.061	0.044125	0.035625	0.033625	0.05325	0.039125	0.035125	0.029375	0.041375	0.03625	0.029875	0.017	0.036375	0.04375	0.041	0.022625	0.040875	0.036375	0.05425	0.0605	0.036875	0.0395	0.049	0.073	0.040625	0.04775	0.04375	0.030875	0.019125	0.070625	0.029	0.02475	0.038875	0.045625
20120721	2012	7	21	0.0385	0.036875	0.035125	0.033	0.03975	0.03625	0.04	0.030375	0.028	0.04175	0.044375	0.04325	0.053375	0.041125	0.02975	0.03125	0.048625	0.027375	0.023	0.0345	0.03525	0.03225	0.024625	0.03275	0.04975	0.046625	0.044375	0.030375	0.039625	0.0335	0.050875	0.056625	0.034875	0.0435	0.048625	0.06175	0.03975	0.05375	0.033	0.03175	0.0215	0.059125	0.0345	0.021625	0.037375	NODATA
20120722	2012	7	22	0.03175	0.033	0.038125	0.02975	0.03725	0.02375	0.0275	0.01525	0.020375	0.04425	0.0305	0.02825	0.031375	0.035875	0.02975	0.02725	0.04325	0.026142857	0.036625	0.02975	0.03425	0.029875	0.02525	0.014875	0.020375	0.039125	0.030375	0.013375	0.03475	0.024875	0.040125	0.040625	0.04275	0.034375	0.03775	0.050125	0.024	0.06175	0.042	0.023375	0.033625	0.044375	0.022	0.043375	0.01875	NODATA
20120723	2012	7	23	0.02725	0.030375	0.058125	0.037375	0.030375	0.043625	0.0355	0.033	0.02525	0.045875	0.032875	0.031375	0.03325	0.0405	0.03225	0.060375	0.0465	0.027375	0.03325	0.030125	0.031375	0.031125	0.026666667	0.032125	0.0365	0.036375	0.02325	0.037428571	0.0305	0.0415	0.038875	0.035625	0.042625	0.027875	0.037375	0.0405	NODATA	0.06475	0.048125	0.05125	0.035125	0.045333333	0.02475	0.035125	0.029571429	NODATA
20120724	2012	7	24	0.03875	0.03825	0.03925	0.036375	0.039	0.028375	0.028	0.025625	0.037375	0.048625	0.031125	0.031	0.046625	0.043875	0.037875	0.051625	0.047625	0.031	0.030875	0.036125	0.0465	0.03225	0.019375	0.02675	0.043142857	0.038625	0.036125	0.037125	0.048125	0.032375	0.04075	0.046	0.037125	0.039	0.044375	0.044125	NODATA	0.072375	0.0495	0.04425	0.029714286	0.03975	0.028714286	0.0205	0.02525	NODATA
20120725	2012	7	25	0.054375	0.041125	0.0575	0.058625	0.028	0.036375	0.046875	0.041875	0.0385	0.06975	0.039125	0.04975	0.041	0.0715	0.034625	0.058875	0.065714286	NODATA	0.03725	0.041125	0.051375	0.045875	0.013375	0.028	0.038625	0.044625	0.029857143	0.044833333	0.05	0.0495	0.05275	0.055125	0.042375	0.041125	0.04975	0.047375	NODATA	0.05725	0.060625	0.0585	0.02775	0.039125	0.03625	0.024714286	0.037375	NODATA
20120726	2012	7	26	0.039875	0.03475	0.046625	0.048625	0.016875	0.030625	0.034	0.043875	0.045875	0.057	0.036375	0.0325	0.03525	0.049625	0.04325	0.061	0.064625	NODATA	0.039625	0.03875	0.055625	0.033875	0.0155	0.031875	0.033	0.036375	0.023125	0.0445	0.0455	0.039375	0.046875	0.042625	0.0485	0.0335	0.053	0.039375	NODATA	0.051625	0.05575	0.051875	0.026375	0.04	0.0245	0.021875	0.02875	0.021
20120727	2012	7	27	0.0345	0.042875	0.035625	0.0375	0.016625	0.020625	0.030375	0.037375	0.044625	0.045375	0.050125	0.0355	0.054375	0.052625	0.030875	0.045375	0.051625	0.039	0.037125	0.031375	0.050625	0.0455	0.025125	0.03575	0.0345	0.044875	0.028375	0.042875	0.046	0.03525	0.045625	NODATA	0.042125	0.039875	0.045375	0.062	NODATA	0.06775	0.033	0.0365	0.032125	0.04525	0.024625	0.02475	0.023875	0.039625
20120728	2012	7	28	0.051875	0.051375	0.06425	0.0475	0.02725	0.054	0.0605	0.033	0.036125	0.065875	0.054375	0.048375	0.055875	0.059125	0.04675	0.07125	0.0635	0.046125	0.0385	0.053625	0.048375	0.05225	0.022625	0.02775	0.03875	0.05825	0.04725	0.02775	0.042625	0.061125	0.05675	0.064125	0.054125	0.052625	0.058625	0.079	0.05075	0.053375	0.04825	0.07	0.034625	0.067125	0.04375	0.02275	0.023625	0.04975
20120729	2012	7	29	0.06675	0.051125	0.065	0.046875	0.061125	0.060625	0.062875	0.0335	0.040625	0.065375	0.053125	0.056875	0.059375	0.0525	0.0495	0.067875	0.06375	NODATA	0.0345	0.0575	0.048875	0.052625	0.020375	0.018875	0.06175	0.059	0.052625	0.032	0.04625	0.060125	0.053875	0.054625	0.05225	0.05275	0.05975	0.07	0.050375	0.052	0.063375	0.069625	0.032375	0.06275	0.046125	0.02225	0.048625	0.058125
20120730	2012	7	30	0.056	0.050625	0.075875	0.05175	0.0475	0.05175	0.067125	0.039625	0.038625	0.05625	0.055875	0.059875	0.054875	0.052	0.05475	0.073875	0.054375	NODATA	0.03025	0.059125	0.040875	0.057375	0.01775	0.02975	0.0635	0.054375	0.04975	0.032	0.044875	0.06425	0.0635	0.0745	0.060625	0.055	0.071125	0.06	0.052875	0.053625	0.05975	0.08775	0.03375	0.06725	0.0425	0.026875	0.043875	0.059875
20120731	2012	7	31	0.035875	0.04475	0.057875	0.036875	0.027375	0.04675	0.053875	0.041125	0.049375	0.045375	0.06025	0.036875	0.052125	0.0425	0.042375	0.056625	0.0465	0.03275	0.03525	NODATA	0.040875	0.04275	0.025625	0.02875	0.046875	0.062125	0.043857143	0.033	0.043625	0.051	0.050875	0.071625	0.056125	0.041875	0.051375	0.07475	0.037125	0.070875	0.0505	0.055125	0.029625	0.053125	0.035875	0.02375	0.030333333	0.053166667
20120801	2012	8	1	0.064625	0.044	0.066	0.047875	0.03675	0.057625	0.08475	0.046125	0.046375	0.070875	0.062875	0.04925	0.063125	0.05075	0.0545	0.07875	0.0715	0.040625	0.044125	0.04875	0.047125	0.057125	0.017375	0.042428571	0.039875	0.073125	0.0375	0.044125	0.032875	0.0625	0.04975	0.055	0.052875	0.049125	0.061625	0.056	0.046833333	0.067375	0.06725	0.07425	0.03275	0.054	0.039	0.02225	0.042333333	0.03975
20120802	2012	8	2	0.0615	0.05025	0.065125	0.05625	0.02175	0.0345	0.036	0.044875	0.055875	0.080833333	0.062	0.055125	0.06025	0.0715	0.04775	0.073875	0.085125	0.050625	0.04375	0.05725	0.054875	0.059625	0.021125	0.035375	0.039	0.058625	0.04375	0.04575	0.041	0.061625	0.066375	0.078	0.070125	0.06125	0.073	0.04525	0.0525	0.075625	0.055625	0.056375	0.03225	0.06075	0.029375	0.024375	0.03525	0.0315
20120803	2012	8	3	0.052	0.041875	0.053875	0.045625	0.022625	0.033375	0.039125	0.04225	0.041875	0.057375	0.03075	0.055125	NODATA	0.055333333	0.05725	0.048875	0.06075	0.057125	0.039	0.040625	0.05125	0.033125	0.034166667	0.03375	0.042875	0.038375	0.029125	0.0405	0.04425	0.048375	0.047625	0.04525	0.057375	0.048125	0.056125	0.046875	0.048875	0.04275	0.054	0.04525	0.033125	0.0415	0.025875	0.032875	0.042125	0.02625
20120804	2012	8	4	0.04025	0.0385	0.035	0.039375	0.03875	0.042875	0.0545	0.029625	0.023375	0.0405	0.047625	0.037375	NODATA	0.041125	0.037375	0.0325	0.04025	0.02425	0.03325	0.0415	0.036875	0.031125	0.037	0.02375	0.04525	0.045875	0.040625	0.023625	0.028125	0.03575	0.039875	0.039125	0.03625	0.04075	0.04425	0.053125	0.035	0.037375	0.03475	0.03075	0.035375	0.046875	0.039875	0.041875	0.04425	0.03275
20120805	2012	8	5	0.0255	0.02325	0.02475	0.021125	0.040625	0.03825	0.04925	0.030375	0.014	0.02675	0.036375	0.02225	NODATA	0.022	0.023625	0.023857143	0.027625	0.024125	0.023	0.033125	0.014625	0.028125	0.0315	0.0325	0.0275	0.04025	0.0405	0.021625	0.01325	0.030375	0.03925	0.03675	0.023375	0.027125	0.02675	0.05875	0.022625	0.039375	0.024375	0.022	0.025125	0.060375	0.037125	0.02575	0.031125	0.03525
20120806	2012	8	6	0.027125	0.0275	0.028	0.0235	0.05675	0.045125	0.042125	0.01525	0.015	NODATA	0.0395	0.032375	NODATA	0.033375	0.025125	0.025375	0.04475	0.03075	0.02125	0.031625	0.021625	0.02675	0.0235	0.018	0.03675	0.048	0.040875	0.014	0.02525	0.03625	0.038375	0.032125	0.027875	0.032125	0.037875	0.052125	0.029625	0.054625	0.029875	0.02675	0.026125	0.0615	0.028125	0.027125	0.023142857	0.05175
20120807	2012	8	7	0.031625	0.025875	0.033571429	0.038875	0.0445	0.04425	0.042625	0.032875	0.018875	0.03575	0.0455	0.028625	NODATA	0.0275	0.025	0.024875	0.036625	0.027125	0.025428571	0.026375	0.015875	0.0255	0.016	0.022142857	0.056625	0.053625	0.051375	0.029	0.019857143	0.033625	0.0475	0.049	0.029	0.036875	0.038375	0.066	0.024875	0.0815	0.025625	0.02725	0.024125	0.066125	0.043625	0.018875	0.0435	0.050125
20120808	2012	8	8	0.033625	0.04075	0.061375	0.032625	0.046375	0.060625	0.0635	0.02	0.026875	0.03325	0.048625	0.03325	0.0485	0.04375	0.035875	0.059	0.03725	0.03825	0.033	0.0365	0.0375	0.040625	0.025	0.013625	0.049142857	0.067	0.044625	0.01675	0.022625	0.052875	0.0585	0.057125	0.048375	0.036142857	0.04625	0.066	0.028428571	0.08075	0.05075	0.04175	0.0235	0.08075	0.04225	0.029	0.04475	0.052625
20120809	2012	8	9	0.035625	0.031625	0.04125	0.0345	0.027	0.032625	0.041625	0.02475	0.04	0.03875	0.041625	0.040875	0.055	0.036125	0.039	0.03925	0.040375	0.032875	0.029375	0.03575	NODATA	0.03625	0.039375	0.0205	0.041375	0.0485	0.039375	0.02275	0.036125	0.03575	0.04975	0.043	0.041125	0.04075	0.041375	0.075125	0.0365	0.059375	0.037375	0.036	0.02625	0.067875	0.036625	0.02425	0.028375	0.05825
20120810	2012	8	10	0.03125	0.038375	0.052	0.038125	0.022625	0.03575	0.04725	0.022375	0.0235	0.0355	0.04375	0.0475	0.05625	0.03875	0.035875	0.046125	0.0385	0.044	0.036125	0.04525	NODATA	0.04475	0.029	0.012625	0.0405	0.047875	0.044625	NODATA	0.02925	0.048125	0.04025	0.041125	0.056125	0.04175	0.047625	0.052875	0.043625	0.043125	0.041625	0.04275	0.029125	0.05675	0.042625	0.03675	0.03075	0.05725
20120811	2012	8	11	0.0345	0.0395	0.055625	0.039	0.058625	0.0455	0.0505	0.026	0.031375	0.03575	0.045	0.046125	0.051	0.035875	0.04225	0.05575	0.03925	0.038625	0.034	0.045875	0.034	0.042125	0.0305	0.007375	0.048	0.050125	0.051875	NODATA	0.03025	0.0515	0.04225	0.044625	0.04875	0.0365	0.044375	0.056	0.039	0.046125	0.038625	0.05525	0.0305	0.052	0.041375	0.0325	0.035875	0.054625
20120812	2012	8	12	0.050875	0.0395	0.060625	0.048	0.049	0.050875	0.0525	0.029375	0.037625	0.049625	0.0425	0.048625	0.046875	0.05175	0.04775	0.069625	0.048875	0.0385	0.029	0.045625	0.037375	0.04525	0.030875	0.0175	0.055375	0.057625	0.053625	NODATA	0.026125	0.05175	0.04375	0.04125	0.048625	0.048	0.052375	0.057125	0.041875	0.063875	0.050875	0.06025	0.028	0.06475	0.044625	0.034	0.05125	0.045625
20120813	2012	8	13	0.04675	0.046375	0.05925	0.053375	0.021375	0.03375	0.038875	0.038625	0.044625	0.06025	0.04775	0.0575	0.054125	0.066625	0.052875	0.069625	0.06475	0.046375	0.028125	0.051375	0.0505	0.046375	0.025857143	0.033875	0.035125	0.038875	0.029125	NODATA	0.039875	0.0515	0.047875	0.054875	0.06825	0.051	0.056375	0.063875	0.045625	0.03825	0.0595	0.054875	0.030375	0.048125	0.033625	NODATA	0.03	0.026
20120814	2012	8	14	0.042125	0.04275	0.0455	0.046625	0.033875	0.037125	0.045875	0.039875	0.045375	0.053375	0.044625	0.0505	0.04975	0.05775	0.036125	0.0455	0.05725	0.03925	0.03	0.04125	0.054125	0.039	0.023125	0.0145	0.0415	0.058875	0.0535	0.03375	0.054375	0.0415	0.045	0.0465	0.046125	0.052	0.06225	0.060375	NODATA	0.052	0.038125	0.040125	0.034714286	0.055	0.0385	NODATA	0.027625	0.057375
20120815	2012	8	15	0.038	0.04325	0.051	0.046	0.0235	0.046625	0.0515	0.023875	0.03625	0.048125	0.048625	0.042125	0.0545	0.050333333	0.043375	0.060625	0.049	0.043625	0.040375	0.04225	0.049125	0.0495	0.02125	0.01425	0.035666667	0.064125	0.050285714	0.021625	0.04125	0.044375	0.048	0.05025	0.05225	0.044	0.0505	0.054875	0.047375	0.0605	0.048	0.051875	0.031	0.082875	0.046142857	0.021875	0.037875	0.04575
20120816	2012	8	16	0.07175	0.055	0.077	0.058375	0.025125	0.05425	0.0585	NODATA	0.05525	0.06975	0.06225	0.054875	0.054875	0.056	0.056875	0.083375	0.0615	0.04925	0.024875	0.053625	0.053	0.063125	0.020625	0.009333333	0.030875	0.06125	0.026375	0.024857143	0.056125	0.064375	0.061625	0.068	0.059625	0.058625	0.067125	0.040625	0.050375	0.06325	0.069	0.0875	0.0365	0.048375	0.027125	0.0195	0.0365	0.027375
20120817	2012	8	17	0.04575	0.037375	0.0565	0.05175	0.022625	0.034875	0.0375	0.035	0.04975	0.059	0.047125	0.040375	0.0565	0.060375	0.0435	0.06525	0.064875	0.032875	0.024625	0.045375	0.054125	0.043125	0.017625	0.020428571	0.03925	0.04875	0.031375	0.027375	0.05475	0.052375	0.0395	0.053375	0.054375	0.04275	0.054875	0.054625	0.042	0.044125	0.047	0.058375	0.028125	0.034125	0.02925	0.024625	0.03125	0.04975
20120818	2012	8	18	0.062	0.041	0.051125	0.046875	0.019875	0.040375	0.045875	0.037625	0.0415	0.057625	0.0465	0.046125	0.050125	0.051375	0.04975	0.056625	0.053	0.042375	0.030875	0.044125	0.045375	0.042625	0.018125	0.024375	0.031875	0.04925	0.030625	0.03575	0.04575	0.052	0.053	0.04575	0.052875	0.04575	0.04975	0.040375	0.042875	0.056125	0.051	0.049375	0.0215	0.044875	0.02725	0.018625	0.035625	0.040375
20120819	2012	8	19	0.042625	0.043625	0.041	0.035125	0.02125	0.02875	0.034875	0.0275	0.03375	0.047375	0.0405	0.038875	0.051125	0.04425	0.030375	0.046375	0.04875	0.03525	0.025625	0.039	0.03925	0.037285714	0.021142857	0.019875	0.025	0.0535	0.042125	0.022	0.039375	0.03525	0.046625	0.038125	0.042375	0.043875	0.047	0.059875	0.037625	0.056125	0.032	0.037285714	0.023125	0.064625	0.034375	0.023	0.022	0.046625
20120820	2012	8	20	0.04825	0.047	0.0675	0.03875	0.048625	0.05925	0.061625	NODATA	0.02975	0.052	0.055625	0.042625	0.06575	0.03875	0.0405	0.06675	0.045875	0.046375	0.030142857	0.052375	0.034625	0.0545	0.02825	0.0225	0.03875	0.058	0.048	0.0235	0.03325	0.055	0.055125	0.054375	0.056875	0.045625	0.048625	0.06525	0.039125	0.060714286	0.04875	0.0665	0.024625	0.065875	0.039375	0.029	0.033875	0.05125
20120821	2012	8	21	0.04925	0.05075	0.0705	0.051625	0.040875	0.053	0.056875	NODATA	0.03225	0.0515	0.057	0.05625	0.064	0.04425	0.052875	0.057875	0.049625	0.042375	0.03225	0.06	NODATA	0.057875	0.035333333	NODATA	0.028142857	0.0595	0.055375	0.018	0.033	0.05625	0.057625	0.056	0.05775	0.056625	0.06825	0.059	0.04875	0.05625	0.04325	0.057125	0.03175	0.0635	0.047625	0.0415	0.031875	0.0545
20120822	2012	8	22	0.04175	0.054625	0.05	0.039875	0.05875	0.057125	0.059625	NODATA	0.033125	0.044375	0.0585	0.05675	0.059625	0.038125	0.049375	0.05	0.043625	0.0465	0.03175	0.0625	0.033875	0.059625	0.029625	0.02	0.05525	0.063	0.058125	0.026625	0.0435	0.0555	0.056375	0.060125	0.051625	0.045375	0.0535	0.071	0.05225	0.0575	0.039125	0.0465	0.034125	0.068875	0.055375	0.024	0.047125	0.0605
20120823	2012	8	23	0.050125	0.048125	0.057375	0.035875	0.055125	0.06375	0.066375	NODATA	0.02775	0.0515	0.06025	0.055125	0.054125	0.036625	0.04625	0.052125	0.052375	0.046625	0.034875	0.061875	0.030875	0.0615	0.03575	NODATA	0.055125	0.07275	0.064	NODATA	0.0435	0.058625	0.053	0.07225	0.055	0.04775	0.05475	0.065875	0.045375	0.062125	0.038	0.04425	0.037125	0.074875	0.060375	0.020125	0.057375	0.060875
20120824	2012	8	24	0.056	0.05525	0.05625	0.04975	0.021625	0.06825	0.068625	0.031285714	0.037	0.0575	0.064375	0.0655	0.052125	0.05125	0.04975	0.05425	0.056125	0.0475	0.04225	0.059375	0.043	0.043375	0.02525	0.043	0.039125	0.06825	0.048	0.04025	0.03675	0.0565	0.060125	0.070875	0.056375	0.056375	0.069875	0.0615	0.06325	0.067375	0.0445	0.04825	0.0365	0.070125	0.048375	0.026	0.049125	0.0275
20120825	2012	8	25	0.0705	0.0525	0.061125	0.06025	0.03825	0.04025	0.04675	0.0425	0.052	0.0675	0.06075	0.054875	0.061875	0.06525	0.053125	0.0565	0.06525	0.0515	0.038875	0.064375	0.051375	0.049	0.023125	0.02375	0.042	0.047875	0.030625	0.044125	0.03125	0.073375	0.057375	0.07125	0.0545	0.06325	0.071125	0.023	0.046	0.066375	0.058875	0.04875	0.031375	0.025375	0.0355	NODATA	0.04375	0.0225
20120826	2012	8	26	0.070625	0.051375	0.06275	0.057625	0.041125	0.058875	0.064625	0.03875	0.042375	0.069375	0.061	0.053	0.05725	0.054625	0.060125	0.05575	0.064125	0.0485	0.02525	0.061875	0.04625	0.04775	0.024625	0.028875	0.046	0.0575	0.039	0.0455	0.0235	0.057125	0.056125	0.0625	0.0575	0.05425	0.067375	0.023875	0.0515	0.05125	0.05375	0.05125	0.02675	0.041375	0.04475	NODATA	0.043125	0.039
20120827	2012	8	27	0.036875	0.05975	0.056625	0.02625	NODATA	0.0585	0.059	0.013	0.016	0.03475	0.056125	0.0605	0.05425	0.02525	0.033125	0.04975	0.03275	0.0515	0.027125	0.0685	0.01625	0.048125	0.0245	0.020166667	NODATA	0.058125	0.05325	0.017285714	0.02	0.059875	0.06175	0.065	0.054625	0.05225	0.061	0.048	0.054875	0.041875	0.02925	0.04175	0.024625	0.064	0.05475	NODATA	0.0435	0.052375
20120828	2012	8	28	0.0235	0.043625	0.013375	0.01775	NODATA	0.020375	0.023125	0.016875	0.01825	0.03	0.051125	0.022875	0.0525	0.019125	0.027	0.015625	0.0315	0.01575	0.021375	0.01375	0.01825	0.03	0.02475	0.0125	NODATA	0.03475	0.027375	0.01875	0.0175	0.01325	0.05825	0.063375	0.012375	0.0535	0.031875	0.057625	0.029375	0.06525	0.025125	0.019	0.02575	0.05375	0.028	NODATA	0.033625	0.04975
20120829	2012	8	29	0.022	0.04475	0.03425	0.023375	NODATA	0.023625	0.025375	0.031375	0.02675	0.036125	0.033	NODATA	0.0525	0.02375	0.021	0.024125	0.04375	0.027375	0.031375	0.026875	0.017375	0.019625	0.022875	0.013	NODATA	0.032125	0.025875	0.0225	0.048	0.04675	0.059625	0.05325	0.02775	0.053	0.053428571	0.049375	0.019625	NODATA	0.019	0.023625	0.026714286	0.040625	0.01675	0.0265	0.03125	0.02975
20120830	2012	8	30	0.023375	0.019	0.020625	0.023	NODATA	0.01575	0.017714286	0.019875	0.022	0.031375	0.035	0.02425	0.027625	0.029428571	0.020875	0.019875	0.031875	0.017625	0.036666667	0.015125	0.024125	0.023875	0.023875	0.01475	NODATA	0.022625	0.032125	0.022375	0.05	0.01625	0.063375	0.038	0.015875	0.0385	0.031125	0.02525	0.019625	0.061875	0.01675	0.0165	0.030625	0.024625	NODATA	0.019714286	0.023875	0.026375
20120831	2012	8	31	0.023875	0.028875	0.037625	0.02675	NODATA	0.019625	0.023375	0.018375	0.035	0.041125	0.041125	0.034625	0.02575	0.035375	0.02525	0.028375	0.04825	0.031625	0.018	0.023625	0.03025	0.027125	0.027625	0.015625	NODATA	0.02925	0.02325	0.014625	0.035375	0.046625	0.03675	0.031875	0.032	0.03475	0.03875	0.034875	0.025875	0.0275	0.027125	0.02775	0.019125	0.033625	NODATA	0.0205	0.022	0.029875
20130701	2013	7	1	0.031125	0.036125	0.034375	0.03425	0.049	0.042625	0.048	0.022625	0.0245	0.034625	NODATA	0.036625	0.049625	0.03125	0.038375	0.033285714	0.03375	0.036125	0.028375	0.0345	0.032625	0.032125	0.02225	0.0225	0.0455	0.053625	0.038714286	0.018375	0.02525	0.03925	0.052125	0.045625	0.03775	0.03875	0.04	0.041875	0.03525	NODATA	0.03775	0.036875	0.025285714	0.042375	0.037571429	0.022	0.04175	0.04025
20130702	2013	7	2	0.019375	0.043875	0.03825	0.0225	0.04725	0.047625	0.051375	0.02375	0.014875	0.02275	0.03725	0.036142857	0.046333333	0.01925	0.045125	0.0405	0.023375	0.04075	0.019	0.03975	0.017125	0.034875	0.0255	0.019375	0.053375	0.0535	0.054	0.017625	0.015375	0.046	0.0435	0.03325	0.041875	0.03275	0.024375	0.0525	0.03425	NODATA	0.032875	0.040875	0.022125	0.053625	0.0465	0.032125	0.05275	0.049375
20130703	2013	7	3	0.017375	0.028	0.016875	0.0195	0.04175	0.027	0.0345	0.02375	0.015125	0.018375	0.0215	0.02575	0.0385	0.0205	0.02075	0.0225	0.01875	0.021	0.022428571	0.020375	0.017125	0.02025	0.027125	0.026625	0.034625	0.045375	0.052	0.0175	0.0125	0.019875	0.022571429	0.011125	0.02125	0.023875	0.023375	0.05325	NODATA	0.044375	0.022125	0.024125	0.024625	0.050375	0.040625	0.024375	0.0285	0.065125
20130704	2013	7	4	0.014875	0.023375	0.015875	0.0115	0.03625	0.02025	0.021125	0.0135	0.011375	NODATA	0.019375	0.019875	0.039	0.017125	0.017375	0.019875	0.017	0.01575	0.015125	0.01475	0.013375	0.021125	0.016875	0.019125	0.0355	0.024	0.038875	0.00975	0.012875	0.0205	0.018125	0.0165	0.0205	0.0235	0.02	0.059875	NODATA	0.026	0.018125	0.019625	0.02	0.051125	0.020875	0.024875	0.0255	0.059125
20130705	2013	7	5	0.014125	0.020875	0.017125	0.013625	0.0355	0.014625	0.014	0.018375	0.0115	0.015875	0.014	0.023	0.024375	0.0155	0.017375	0.016875	0.01825	0.018125	0.0225	0.0145	0.013625	0.01525	0.03125	0.012875	0.040875	0.01875	0.027875	0.014375	0.016375	0.023125	0.01825	0.0185	0.02	0.0235	0.018875	0.068375	0.01975	0.022625	0.017875	0.0225	0.02425	0.0325	0.021625	0.027	0.02225	0.0605
20130706	2013	7	6	0.018875	0.021375	0.017625	0.01775	0.02775	0.01675	0.017	0.018375	0.015	0.019875	0.026	0.018625	0.02975	0.019375	0.01975	0.017125	0.01975	0.016	0.021875	0.015125	0.01725	0.02025	0.027125	0.01875	0.026375	0.021	0.024	0.01525	0.01925	0.022625	0.01975	0.024125	0.02	0.0235	0.02325	0.047	0.019875	0.03825	0.022	0.021875	0.023875	0.043375	0.016125	0.025	0.020625	0.042625
20130707	2013	7	7	0.020625	0.019125	0.015375	0.021375	0.0245	0.0215	0.022	0.016	0.017125	0.021875	0.0225	0.020375	0.02625	0.018	0.01975	0.01775	0.024125	0.019714286	0.018	0.013125	0.0165	0.016875	0.02125	0.014875	0.02525	0.029125	0.03075	0.0135	0.02	0.021375	0.023125	0.03325	0.0235	0.023	0.019875	0.041625	0.01925	0.058875	0.02	0.018625	0.0195	0.035	0.020375	0.023625	0.018	0.031875
20130708	2013	7	8	0.026625	0.0365	0.03075	0.023875	0.029125	0.022625	0.02425	0.016375	0.0225	0.032	0.026833333	0.025875	0.035571429	0.02625	0.03825	0.027875	0.037125	0.030875	0.017125	0.020375	0.024	0.020875	0.031	0.016	0.024625	0.029375	0.03175	0.013375	0.02275	0.029375	0.04225	0.044875	0.04375	0.03875	0.03725	0.029375	0.027625	0.046625	0.045375	0.029375	0.02225	0.03975	0.02375	0.024833333	0.014375	0.02625
20130709	2013	7	9	0.025875	0.045375	0.03525	0.026	0.05475	0.02725	0.039625	0.01825	0.02	0.040125	0.031285714	0.031625	0.037625	0.032375	0.03225	0.036375	0.051125	0.02225	0.0185	0.022125	0.0285	0.033	0.024375	0.025	0.0265	0.041	0.034375	0.020166667	0.024375	0.034375	0.055125	0.04325	0.0335	0.04275	0.044714286	0.045875	0.027125	0.05025	0.034375	0.029625	0.02725	0.045875	0.027125	0.043375	0.037125	0.025125
20130710	2013	7	10	0.033625	0.03625	0.031	0.027	0.031375	0.028	0.03775	0.03525	0.02375	0.040375	0.036375	0.033	0.0405	0.0295	0.03725	0.040125	0.044625	0.026375	0.036428571	0.0285	0.028	0.029875	0.040714286	0.03075	0.031125	0.04425	0.031625	0.03525	0.022	0.038	0.031875	0.03175	0.04525	0.03325	0.036125	0.044375	0.033375	0.041625	0.03025	0.046	0.039285714	0.0535	0.02475	0.037375	0.026625	0.03625
20130711	2013	7	11	0.0265	0.037	0.025	0.032125	0.02425	0.034375	0.048625	0.047375	NODATA	0.02675	0.047625	0.03025	0.049625	0.0385	0.02375	0.022625	0.02975	0.03225	0.0375	0.034375	0.038375	0.037125	0.0275	0.038	0.032875	0.050875	0.029	0.04325	0.027625	0.043625	0.042125	0.0455	0.022875	0.029625	0.02675	0.056	0.021375	0.05175	0.03225	0.035375	0.029625	0.062375	0.0345	0.01925	0.02375	0.043375
20130712	2013	7	12	0.041625	0.045625	0.05175	0.033125	0.04675	0.045	0.041875	0.031875	0.021625	0.04325	0.0465	0.04325	0.053428571	0.038625	0.0415	0.038125	0.043625	0.035375	0.03025	0.045625	0.036875	0.047	0.02325	0.023	0.04575	0.050875	0.049375	0.03025	0.026	0.044875	0.052	0.049375	0.047375	0.031125	0.04125	0.062875	0.04825	0.05525	0.034	NODATA	0.034875	0.05575	0.046857143	0.038375	0.0375	0.057625
20130713	2013	7	13	0.030875	0.036	0.021125	0.0245	0.047	0.044	0.046	0.030375	0.019875	0.031	0.041625	0.032875	0.04825	0.027625	0.0345	0.025625	0.0315	0.02675	0.033	0.026375	0.025375	0.0285	0.0285	NODATA	0.05425	0.047875	0.0515	0.0275	0.022625	0.032	0.045	0.04175	0.02875	0.03275	0.033375	0.061625	0.03825	0.049125	0.025875	0.02525	0.030125	0.056	0.04475	0.033875	0.0445	0.061125
20130714	2013	7	14	0.018125	0.021875	0.020875	0.022375	0.04925	0.028375	0.026875	0.0305	0.017875	0.02025	0.0255	0.019	0.028625	0.017625	0.02525	0.0215	0.02	0.014625	0.029625	0.026875	0.020125	0.017285714	0.027	0.022625	0.043375	0.03525	0.040375	0.030375	0.018	0.025875	0.01975	0.021875	0.0195	0.019375	0.020875	0.044375	0.02175	0.036875	0.022375	0.022625	0.030875	0.041	0.03425	0.027875	0.036125	0.050875
20130715	2013	7	15	0.025	0.0265	NODATA	0.023375	0.032625	0.025625	0.02575	0.022125	0.02175	0.02425	0.027125	0.023875	0.029142857	0.023166667	0.023625	0.022875	0.025125	0.0195	0.028	0.029	0.023428571	0.0205	0.024375	0.022625	0.03375	0.03575	0.03575	0.025625	0.02825	0.028875	0.028625	0.029875	0.0225	0.028375	0.03375	0.0405	0.02925	0.026	0.022875	0.022375	0.03225	0.032375	0.0265	0.027375	0.0225	0.045125
20130716	2013	7	16	0.0525	0.03725	NODATA	0.033125	0.0205	0.02475	0.030125	0.01675	0.01725	0.05675	0.03675	0.034375	0.0355	0.02575	0.021	0.02425	0.067875	0.027125	0.0245	0.0365	0.029875	0.024	0.035	0.025625	0.03075	0.032875	0.02475	0.027714286	0.036875	0.037875	0.03925	0.033875	0.02975	0.03475	0.03425	0.0325	0.038125	0.048125	0.0225	0.020625	0.026	NODATA	0.021571429	0.03475	0.022625	0.03075
20130717	2013	7	17	0.043625	0.03425	0.065833333	0.047375	0.029125	0.04075	0.03825	0.017	0.039	0.0435	0.040125	0.0415	0.057375	0.039625	0.039875	0.056125	0.0465	0.032625	0.02225	0.037375	0.044375	NODATA	0.029625	0.021375	0.033625	0.041875	0.027	0.027	0.0455	0.046375	0.046375	0.037625	0.044125	0.040375	0.03875	0.036625	0.0415	0.05325	0.038875	0.0505	0.023875	NODATA	0.027625	0.030125	0.023333333	0.038625
20130718	2013	7	18	0.053625	0.051625	0.054125	0.05025	0.048625	0.055625	0.06225	0.014625	0.03875	0.066125	0.052875	0.05	0.047625	0.049875	0.0375	0.043	0.066875	0.043	0.0235	0.057625	0.051625	0.03775	0.030166667	0.022	0.044375	0.05325	0.034125	0.015714286	0.050125	0.07375	0.03625	0.054125	0.048375	0.04925	0.050625	0.04925	NODATA	0.055125	0.044125	0.0505	0.0295	0.04525	0.03825	0.025	0.03075	0.04075
20130719	2013	7	19	0.03375	0.04875	0.062625	0.033	0.041125	0.04425	0.05525	0.032625	0.023625	0.040875	0.042375	0.043375	0.047	0.025875	0.041625	0.046875	0.0465	0.041375	0.026125	0.038625	0.02825	0.04225	0.01875	0.026375	0.031	0.04825	0.048375	0.025	0.035375	0.041625	0.0515	0.053875	0.0555	0.047375	0.042125	0.046875	0.043625	0.05975	0.0345	0.045625	0.0225	0.053625	0.028375	0.021625	0.023571429	0.05775
20130720	2013	7	20	0.029875	0.0375	0.0375	0.025125	0.0485	0.0275	0.032375	0.024	0.0265	0.032875	0.036625	0.03075	0.042	0.027	0.026125	0.028375	0.03625	0.031875	0.023375	0.02525	0.028875	0.03	0.02525	0.01525	0.036375	0.03125	0.035875	0.020375	0.027625	0.03725	0.040375	0.0455	0.0375	0.032625	0.0325	0.048625	0.037125	0.04675	0.026375	0.02575	0.02875	0.051	0.0325	NODATA	0.026	0.047625
20130721	2013	7	21	0.033625	0.02875	0.029	0.027	0.022	0.03425	0.03475	0.018125	0.020875	0.038125	0.03125	0.02975	0.033	0.031	0.0265	0.03075	0.044625	0.024285714	0.02075	0.021125	0.028625	0.023625	0.021	0.01125	0.029	0.0305	0.031375	0.01625	0.024	0.024	0.023125	0.027125	0.0365	0.021875	0.03175	0.0455	0.029	0.060125	0.02525	0.02425	0.027875	0.043875	0.032125	0.021625	0.02475	0.0305
20130722	2013	7	22	0.025375	0.03225	0.0295	0.030625	0.013875	0.032625	0.034875	0.0215	0.0275	0.02975	0.0345	0.03325	0.044	0.037625	0.026166667	0.028125	0.035125	0.02725	0.020285714	0.024375	0.03825	0.02575	0.01675	0.013	0.028125	0.04475	0.023625	0.015625	0.028	0.02775	0.029625	0.0285	0.033625	0.03375	0.03725	0.044125	0.027625	0.0425	0.028	0.026	0.0275	0.037	0.028125	0.016285714	0.020125	0.025875
20130723	2013	7	23	0.037625	0.045125	0.04375	0.048125	0.02	0.027166667	0.025	0.02975	0.038125	0.0475	0.03325	0.038	0.0475	0.043375	0.037833333	0.04225	0.046875	0.033	0.029125	0.03125	0.04225	0.025	0.014625	NODATA	0.033375	0.038625	0.020714286	0.02175	0.03825	0.035875	0.04475	0.044375	0.0425	0.044625	0.04275	0.037625	0.034375	0.055	0.037125	0.043	0.026875	0.041375	0.027	0.01575	NODATA	0.02725
20130724	2013	7	24	0.0625	0.044625	0.049625	0.04125	0.02475	0.028875	0.035	0.036625	0.035333333	0.05825	0.041875	0.038375	0.04825	0.044875	NODATA	0.053	0.052625	0.034625	0.033	0.031875	0.048625	0.02975	0.014125	NODATA	0.033875	0.046875	0.02725	0.027875	0.0445	0.042125	0.04225	0.043875	0.043	0.042714286	0.0505	0.047625	0.039625	0.038875	0.044125	0.05675	0.025	0.039875	0.03075	0.022875	0.022875	0.037
20130725	2013	7	25	0.05725	0.0465	0.07575	0.061	0.045625	0.044625	0.044375	0.033625	0.04375	0.053	0.042625	0.05075	0.049875	0.041375	0.043875	0.051875	0.051875	0.041125	0.0325	0.046625	0.045	0.04125	0.016125	0.029125	0.04225	0.05125	0.045125	0.029125	0.0445	0.059125	0.0445	0.04225	0.0555	0.041625	0.04975	0.055125	0.03975	0.055375	0.04625	0.055625	0.029625	0.04475	0.039125	0.0215	0.031875	0.050875
20130726	2013	7	26	0.0455	0.043375	0.0365	0.044625	0.05725	0.0495	0.053	0.042375	0.0405	0.04975	0.05025	0.047	0.047125	0.049125	0.052375	0.034125	0.050375	0.0385	0.046125	0.05025	0.04875	0.045625	0.039125	0.04225	0.054	0.0535	0.044125	0.033125	0.043375	0.0545	0.050875	0.04825	0.04125	NODATA	0.0545	0.03	0.04225	0.0585	0.0395	0.037875	0.038125	0.049125	0.037166667	0.03025	0.042625	0.04575
20130727	2013	7	27	0.03075	0.0395	0.038375	0.034875	0.019625	0.044	0.045625	0.039125	0.036125	0.035375	0.043625	0.033125	0.044875	0.035	0.03375	0.032125	0.036875	0.0375	0.03975	0.034	0.0355	0.03975	0.040625	0.037	0.02275	0.05075	0.02325	0.034125	0.0535	0.038625	0.035	0.038875	0.04475	0.037125	0.038625	0.045875	0.03175	0.041625	0.038	0.032375	0.037875	0.04925	0.028375	0.042625	0.022	0.0305
20130728	2013	7	28	0.034375	0.038875	0.049	0.04025	0.04375	0.03925	0.038	0.0345	0.031875	0.039875	0.0345	0.03425	0.045375	0.04425	0.0355	0.043625	0.04325	0.03175	0.03925	0.0325	0.0395	0.031571429	0.03825	0.032125	0.02575	0.042	0.03075	0.024375	0.03125	0.04275	0.040375	0.03975	0.046375	0.03675	0.040125	0.045375	0.036875	0.043625	0.039625	0.041125	0.04525	0.0355	0.02575	0.028	0.02425	0.045125
20130729	2013	7	29	0.052625	0.04475	0.06	0.040625	0.041	0.0455	0.043	0.02725	0.03275	0.049375	0.04175	0.037625	0.057625	0.0435	0.0385	0.062625	0.051	0.03575	0.042	0.0365	0.039375	0.045	0.03125	0.024125	0.050625	0.045375	0.03775	0.024	0.032375	0.057875	0.042125	0.043	0.052625	0.04475	0.0535	0.0375	0.037125	0.053625	0.0475	0.056875	0.02975	0.055	0.0375	0.026125	0.02675	0.03475
20130730	2013	7	30	0.05275	0.048625	0.096125	0.07	0.03425	0.05425	0.076125	0.02775	0.034	0.053625	0.043	0.05325	0.049625	0.0425	0.068625	0.069625	0.05175	0.04375	NODATA	0.052375	0.048125	0.03975	0.02575	0.030125	0.054	0.054125	0.038125	NODATA	0.0475	0.05925	0.0415	0.032625	0.074125	NODATA	0.06475	0.027875	0.045875	0.0415	0.0635	0.072875	0.019625	0.028857143	0.032125	0.021375	0.040875	0.015625
20130731	2013	7	31	0.03525	0.03325	0.020125	0.02775	0.02675	0.02775	0.035	0.032875	0.029875	0.044125	0.024875	0.039333333	0.044625	0.032625	0.026125	0.02775	0.041375	0.03075	0.01875	0.023625	0.03725	0.024625	0.0295	0.037375	0.03475	0.03075	0.0325	0.030375	0.0475	0.02725	0.022125	0.03075	0.023625	0.019375	0.040125	0.0405	0.0385	0.027625	0.025875	0.026125	0.02475	0.0395	0.024125	0.034125	0.029428571	0.03175
20130801	2013	8	1	0.03	0.035375	0.043875	0.032125	0.02825	0.038	0.04275	0.0205	0.025	0.03875	0.036875	0.031625	0.044	0.036375	0.03775	0.049125	0.043375	0.03025	0.032125	0.03025	0.0315	0.032	0.032	0.021125	0.03825	0.0445	0.039125	0.0255	0.026375	0.038875	0.033625	0.037625	0.03975	0.033	0.034875	0.0495	NODATA	0.0455	0.0375	0.05325	0.027571429	0.044625	0.039625	0.03425	0.028125	0.044375
20130802	2013	8	2	0.055	0.04325	0.062125	0.044625	0.04175	0.051875	0.06	0.0275	0.02425	0.05075	0.046375	0.04625	0.04425	0.049125	0.04575	0.05925	0.051125	0.043	0.057375	0.040875	0.03475	0.042	0.0335	0.033625	0.05075	0.05425	0.049625	0.033	0.035375	0.05375	0.057375	0.04875	0.05675	0.044375	0.048875	0.045625	NODATA	0.0495	0.050375	0.060875	0.0305	0.0625	0.039714286	0.043375	0.04775	0.060625
20130803	2013	8	3	0.04325	0.041875	0.04925	0.046375	0.0335	0.03375	0.036625	0.03125	0.02675	0.046625	0.0365	0.04025	0.04675	0.0495	0.04075	0.05125	0.055125	0.03775	0.0235	0.038625	0.035375	0.0375	0.02775	0.01925	0.0585	0.040375	0.0435	0.022125	0.02725	0.047875	0.046125	0.04725	0.053125	0.039375	0.048875	0.056375	NODATA	0.052	0.045625	0.047625	0.027375	0.037875	0.042375	0.0275	0.0435	0.0435
20130804	2013	8	4	0.046125	0.040625	0.049125	0.042875	0.0375	0.03825	0.039625	0.034	0.0395	0.044	0.04175	0.040625	0.04775	0.0425	0.038375	0.049	0.04425	0.03725	0.021625	0.039	0.042375	0.039625	0.019875	0.022625	0.04225	0.048625	0.039625	0.02575	0.037	0.042375	0.045625	0.04675	0.0395	0.04625	0.040875	0.046375	NODATA	0.04025	0.044375	0.053875	0.02525	0.041875	0.039375	0.03025	0.033	0.039625
20130805	2013	8	5	0.0425	0.042125	0.051875	0.038875	0.026875	0.047	0.043375	0.03975	0.045375	0.04675	0.046	0.04375	0.0455	0.043875	0.042125	0.03775	0.04725	0.038125	0.03525	0.0475	0.04575	0.044875	0.01775	0.039625	0.039125	0.055	0.043125	0.037125	0.043875	0.05	0.0525	0.05625	0.04575	0.0445	0.045625	0.0345	NODATA	0.043125	0.043	0.037125	0.038	0.021625	0.0355	0.02975	0.035125	0.03525
20130806	2013	8	6	0.03325	0.05125	0.0615	0.036	0.0265	0.033875	0.03725	0.03725	0.043625	0.036875	0.04475	0.037375	0.041125	0.029625	0.044125	0.059125	0.037125	0.036	NODATA	0.038	0.0245	0.03075	0.04025	0.035375	0.040125	0.037375	0.037	0.0315	0.032	0.049	0.048125	0.047625	0.057375	0.03925	0.035125	0.0485	NODATA	0.045	0.0485	0.051	0.046142857	0.03625	0.033625	0.035	NODATA	0.0325
20130807	2013	8	7	0.0355	0.031375	0.033	0.039125	0.025	0.043125	0.051625	0.036625	0.0375	0.039375	0.033	0.027625	0.041875	0.043375	0.03575	0.02825	0.040375	0.02925	0.02925	0.0305	0.041125	0.028375	0.038125	0.0315	0.048125	0.038875	0.039	0.0275	0.037	0.038375	0.0295	0.03625	0.026375	0.026	0.035	0.044625	NODATA	0.038875	0.031	0.031	0.039875	0.053125	0.029875	0.025	NODATA	0.0255
20130808	2013	8	8	0.03175	0.028375	0.021875	0.046375	0.054625	0.04025	0.04	0.021	0.027625	0.03575	0.03775	0.03075	0.042125	0.037125	0.030125	0.027	0.0385	0.0305	0.017	0.022625	0.0425	0.032125	0.021625	0.022	0.0485	0.041	0.048875	0.015	0.027625	0.0315	0.0295	0.032625	0.03025	0.035	0.036375	0.047	NODATA	0.046	0.033125	0.034375	0.016625	0.048625	0.037428571	0.026375	0.040625	0.025875
20130809	2013	8	9	0.027875	0.03675	0.030625	0.022625	0.036875	0.0375	0.043125	0.01475	0.01775	0.0345	0.03675	0.0345	0.039625	0.029625	0.0305	0.026	0.039	0.03875	0.019375	0.0275	0.02525	0.028375	0.03	0.01475	0.029285714	0.04225	0.044125	0.013625	0.027625	0.031125	0.028625	0.039625	0.042625	0.035625	0.038375	0.0515	NODATA	0.039375	0.036125	0.026125	0.0335	0.044375	0.034875	0.042375	0.021125	0.05
20130810	2013	8	10	0.027875	0.028625	0.034	0.02325	0.03375	0.031	0.027625	0.032875	0.01575	0.0345	NODATA	0.030125	0.047	0.03075	0.0335	0.030875	0.03825	0.024625	0.024	0.022	0.02475	0.030625	0.025375	0.028375	0.0305	0.02975	0.03025	0.024125	0.034	0.02775	0.030875	0.036	0.038625	0.03	0.03625	0.04025	NODATA	0.0395	0.02625	0.028375	0.020125	0.041625	0.02275	0.024	0.026625	0.0405
20130811	2013	8	11	0.0325	0.028125	0.038875	0.0395	0.026125	0.029125	0.031625	0.026	0.02875	0.04575	NODATA	0.026	0.038125	0.037375	0.02625	0.030125	0.043	0.02425	0.02125	0.0225	0.038	0.025625	0.024875	0.025	0.035	0.02625	0.031875	0.02675	0.035875	0.029625	0.030125	0.034875	0.043875	0.0305	0.03175	0.035625	NODATA	0.051875	0.03225	0.02925	0.018	0.036625	0.02825	0.021125	0.029375	0.033875
20130812	2013	8	12	0.041	0.035125	0.03425	0.03425	0.018875	0.031	0.030875	0.029625	0.031	0.0555	NODATA	0.02375	0.035375	0.03625	0.02875	NODATA	0.059375	0.024625	NODATA	0.024375	0.040125	0.023	0.026	0.03625	0.028875	0.034	0.030666667	0.031	0.043	0.028625	0.03375	0.032375	0.03075	0.03525	0.040125	0.040125	NODATA	0.034142857	0.0295	0.03325	0.017714286	0.038625	0.030625	0.017	0.0175	0.032375
20130813	2013	8	13	0.032	0.03225	0.041375	0.037875	0.020625	0.031625	0.033	NODATA	0.026375	0.041375	0.036625	0.033833333	0.043375	0.036375	0.03425	0.044125	0.043625	0.03275	0.028166667	0.028	0.037625	0.031625	0.025	0.026375	0.032375	0.041375	0.02575	NODATA	0.035125	NODATA	0.031	0.03475	0.036125	0.034625	0.034	0.03975	NODATA	0.041125	0.0345	0.041	0.024	NODATA	0.026625	NODATA	NODATA	0.033875
20130814	2013	8	14	0.045	0.0395	0.031125	0.042875	0.012375	0.033875	0.0325	0.03575	0.027875	0.04475	0.0425	0.043625	0.04225	0.030875	0.030375	0.027125	0.046625	0.027375	NODATA	0.032	0.03425	NODATA	0.024	0.01975	0.027625	0.043125	0.0365	NODATA	0.032	NODATA	0.043	0.03875	0.03325	0.039875	0.03925	0.044375	NODATA	0.039	0.03025	0.034125	0.03375	0.040125	0.028125	0.021125	0.03075	NODATA
20130815	2013	8	15	0.037375	0.036	0.032125	0.0245	0.032875	0.035375	0.036375	0.028	0.031	0.039125	0.0475	0.041875	0.0405	0.036285714	0.02625	0.030125	0.03975	0.037375	0.0345	0.03175	0.037625	0.033375	0.026	0.030375	0.03475	0.04425	0.041625	0.031625	0.03075	NODATA	0.04125	0.043125	0.036	0.032875	0.04075	0.04575	NODATA	0.037875	0.03025	0.02875	0.025375	0.043125	0.040625	0.02475	0.033625	0.047
20130816	2013	8	16	0.0305	0.040375	0.029625	0.025625	0.039125	0.02425	0.029875	0.026875	0.020625	0.032375	0.04025	0.035875	0.047	0.031875	0.02325	0.02975	0.036125	0.02975	0.034375	0.026375	0.02625	0.029125	0.026	0.017125	0.0415	0.037625	0.044625	0.024375	0.03275	0.0325	0.046625	0.041625	0.03225	0.038	0.0325	0.041	NODATA	0.0495	0.023125	0.0285	0.031875	0.0385	0.032142857	0.015285714	0.032	0.049625
20130817	2013	8	17	0.024125	0.0385	0.02725	0.021125	0.034625	0.022375	0.01975	0.027375	0.016375	0.027625	0.0295	0.03125	0.0365	0.022875	0.015875	0.028875	0.02925	0.027714286	0.024125	0.024875	0.017	0.023625	0.02025	0.02125	0.0325	0.032625	0.031125	0.02125	0.029375	0.030375	0.03825	0.034	0.0275	0.035	0.03025	0.039625	NODATA	0.049	0.016625	0.028625	0.018875	0.035625	0.031	0.018875	0.024875	0.040625
20130818	2013	8	18	0.0265	0.019625	0.0185	0.03275	0.023875	0.020875	0.020375	0.0185	0.025	0.035125	0.021	0.019375	0.0335	0.029	0.015625	0.01725	0.0325	0.013875	0.016875	0.020125	0.03	0.016285714	0.023875	0.0115	0.0335	0.023	0.021	0.011875	0.022375	0.022875	0.02575	0.0245	0.01675	0.026375	0.024625	0.03475	NODATA	0.044125	0.015875	0.019375	0.018875	0.029625	0.016875	0.02275	0.01825	0.045375
20130819	2013	8	19	0.026875	0.027125	0.022125	NODATA	0.04475	0.0315	0.031875	0.014428571	0.0175	0.02575	NODATA	0.033125	0.03475	0.020125	0.028125	0.019	0.026	0.017625	0.017875	0.028	0.02225	0.017375	0.028125	0.018	0.042625	0.032	0.02625	0.01175	0.02025	0.030875	0.03275	0.0215	0.019	0.03375	0.030625	0.050125	NODATA	0.05125	0.02375	0.019375	0.02	0.033125	0.0255	0.02625	0.024333333	0.042125
20130820	2013	8	20	0.03125	0.02875	0.0195	NODATA	0.042625	0.026375	0.025875	0.013625	0.0135	0.03275	NODATA	0.033625	0.036875	0.018	0.02075	0.016625	0.0305	0.019875	0.01975	0.020875	0.017285714	0.019875	0.029625	0.01925	0.025285714	0.028125	0.0375	0.0155	0.029875	0.023625	0.0445	0.02825	0.01875	0.03525	0.039	0.059375	NODATA	0.028625	0.017875	0.019	0.022125	0.035375	0.0305	0.0245	0.021125	0.054875
20130821	2013	8	21	0.01675	0.02175	0.028625	NODATA	0.0255	0.036125	0.050125	0.016	0.018571429	NODATA	0.02275	0.0255	0.03975	0.025375	0.02375	0.027125	0.026875	0.022625	0.018875	0.025875	0.023	0.01875	0.023625	0.021875	0.033833333	0.02725	0.026625	0.013	0.021875	0.032375	0.030625	0.0225	0.020625	0.027875	0.02525	0.0585	NODATA	0.043375	0.023125	0.026125	0.016857143	0.05575	0.0235	NODATA	0.02875	0.042625
20130822	2013	8	22	0.0305	0.034875	0.04225	NODATA	0.030375	0.041625	0.041125	0.01625	0.021375	0.043	0.03475	0.026875	0.05075	0.03275	0.030125	0.030875	0.042	0.02525	0.020625	0.035875	0.02775	0.034125	0.025125	0.013333333	0.032625	0.04175	0.032	0.017625	0.032375	0.035875	0.0395	0.0405	0.039625	0.03475	0.034125	0.052125	0.020375	0.059625	0.02875	0.033375	0.016375	0.041875	0.0305	NODATA	0.026833333	0.047625
20130823	2013	8	23	0.040375	0.044125	0.049625	NODATA	0.026428571	0.042	0.0395	0.017625	0.029	0.044625	NODATA	0.040125	0.056125	0.0345	0.02825	0.0475	0.047625	0.033375	0.02025	0.044	0.03825	0.04475	0.02125	0.011625	0.02825	0.049125	0.030625	0.011875	0.046285714	0.04525	0.039375	0.035125	0.040375	0.042	0.036625	0.0485	0.03225	0.060875	0.037625	0.051	0.02025	0.048125	0.027	NODATA	0.02025	0.0445
20130824	2013	8	24	0.0425	0.041375	0.04175	NODATA	0.027125	0.043625	0.049125	0.02875	0.0325	0.0425	0.045375	0.044875	0.04775	0.037625	0.037125	0.039	0.042375	0.035375	0.022	0.045125	0.0455	0.03125	0.02575	0.018875	0.032	0.047625	0.02625	0.01975	0.03925	0.048375	0.041625	0.04675	0.042375	0.036125	0.042125	0.044625	0.034	0.050375	0.03175	0.0365	0.022125	0.046875	0.031	NODATA	0.021875	0.037125
20130825	2013	8	25	0.042125	0.04175	0.0425	NODATA	0.0225	0.04325	0.046375	0.034125	0.03225	0.042875	0.0495	0.044625	0.036375	0.03925	0.039	0.04025	0.04325	0.036875	0.0395	0.04525	0.03725	0.034142857	0.0195	0.032	0.02775	0.04875	0.026	0.032875	0.033625	0.04575	0.046625	0.04225	0.042375	0.040125	0.0465	0.035625	0.034875	0.05725	0.039875	0.0385	0.022	0.03575	0.028125	NODATA	0.02275	0.038875
20130826	2013	8	26	0.055875	0.042375	0.048125	NODATA	0.022625	0.05075	0.048	0.030375	0.030625	0.059125	0.050375	0.04525	0.047125	0.0385	0.042125	0.0415	0.0565	0.0385	0.038875	0.05925	0.03875	0.040625	0.0255	0.030625	0.040625	0.04725	0.039875	0.03	0.035	0.04975	0.0505	0.05425	0.0465	0.044125	0.047	0.0405	0.031875	0.058	0.041875	0.041	0.038875	0.060375	0.04225	NODATA	0.03875	0.047375
20130827	2013	8	27	0.050875	0.04625	0.05925	0.04875	0.0385	0.052625	0.048	0.034125	0.044125	0.061375	0.04375	0.044125	0.0515	0.048	0.046	0.060625	0.061625	0.03875	0.0345	0.0465	0.048	0.04575	0.027625	0.0295	0.046875	0.054	0.045714286	NODATA	0.048	0.044375	0.043571429	0.0545	0.0555	0.04325	0.046	0.055	NODATA	0.057125	0.046375	0.069125	0.0355	0.052875	0.051	NODATA	0.041666667	0.053125
20130828	2013	8	28	0.0445	0.043	0.06525	0.054	0.048714286	0.050125	0.051125	0.04	0.044875	0.055375	0.04425	NODATA	0.046625	NODATA	0.052	0.062875	0.058625	0.037375	0.038428571	0.0495	0.048875	0.0395	0.0255	0.03425	0.047375	0.052875	0.05425	0.04025	0.0335	0.052875	0.04225	0.04775	0.054375	0.043375	0.04775	0.057375	0.035125	0.059285714	0.0535	0.059625	0.032428571	NODATA	0.050375	0.03175	0.0425	0.060625
20130829	2013	8	29	0.058875	0.047875	0.06725	0.047	0.0645	0.047875	0.046	0.045625	0.051625	0.055375	0.05525	0.044125	0.05425	0.057	0.043625	0.0615	0.052625	0.042	0.04075	0.045	0.04775	0.046125	0.039625	0.037	0.04625	0.053625	0.0515	0.042	0.03775	0.06375	0.049375	0.053	0.049625	0.048875	0.05225	0.05675	0.039875	0.060625	0.072125	0.072875	0.02825	0.056333333	0.045142857	0.024875	0.04525	0.057
20130830	2013	8	30	0.05175	0.0395	0.040375	0.042625	0.066	0.0555	0.05125	0.0435	0.036125	0.05075	0.0425	0.034	0.05475	0.04475	0.05075	0.036625	0.046	0.037625	0.04925	0.057	0.042	0.036625	0.040375	0.044375	0.065375	0.06575	0.054625	0.047625	0.035375	0.05	0.054375	0.05375	0.038125	0.049375	0.05075	0.061625	0.03575	0.065875	0.038	0.038125	0.036375	0.054125	0.0455	0.032875	0.0395	0.053875
20130831	2013	8	31	0.03825	0.041	0.050125	0.042375	0.038375	0.055875	0.065125	0.0475	0.0435	0.041125	0.047875	0.036	0.0515	0.044875	0.0415	0.0445	0.044125	0.037875	0.0455	0.043125	0.039375	0.042	0.02975	0.04225	0.05675	0.0585	0.053875	0.05	0.03325	0.0545	0.03775	0.0535	0.051	0.039375	0.044125	0.05325	0.032875	0.052625	0.037125	0.04675	0.03425	0.0535	0.0475	0.029	0.0425	0.0575
20140701	2014	7	1	0.031875	0.029375	0.039	0.04775	0.0285	0.0235	NODATA	0.034375	0.05225	0.042125	0.03525	0.028666667	0.024125	0.0535	0.025875	0.058625	0.0495	0.025625	0.038142857	NODATA	0.047125	0.028125	0.042375	0.041625	NODATA	0.0355	0.0235	0.033	0.042375	NODATA	0.0405	0.03625	0.041625	0.029375	0.044	0.02875	0.020125	0.04225	0.04125	0.045375	NODATA	0.0345	0.02025	0.040285714	0.033375	0.014
20140702	2014	7	2	0.051375	0.036625	0.065	0.040875	0.039	0.044375	NODATA	0.032125	0.025625	0.055625	0.048	0.039	0.040375	0.044	0.037625	0.07375	0.0545	0.034625	0.036875	NODATA	0.03725	0.041	0.037625	0.04075	0.03875	0.052625	0.034428571	0.03525	0.031	NODATA	0.04725	0.053375	0.050625	0.03275	0.041375	0.039875	NODATA	0.04275	0.041625	0.077625	NODATA	0.038375	0.025625	0.0345	0.04975	0.026875
20140703	2014	7	3	0.038375	0.045625	0.054875	0.04775	0.040625	0.044875	0.043625	0.037	0.036875	0.036125	0.04425	0.047125	0.047875	0.042625	0.0435	0.062	0.033875	0.041375	0.043	0.048	0.033875	0.041375	0.026625	0.037875	0.03575	0.052	0.04125	0.04025	0.02825	NODATA	0.03975	NODATA	0.04825	0.041125	0.044625	0.034875	0.043625	0.025875	0.053125	0.05925	0.03225	0.03825	0.03875	0.03075	0.051375	0.038375
20140704	2014	7	4	0.049875	0.04525	0.05	0.046	0.042625	0.04	0.041	0.04675	0.0435	0.0465	0.046	0.045125	0.04925	0.055125	0.045125	0.048875	0.043625	0.03525	0.03725	0.0465	0.0465	0.0455	0.020875	0.027875	0.047875	0.049	0.03925	0.04075	0.0465	NODATA	0.044	0.0435	0.046375	0.040125	0.043125	0.043	0.03825	0.043375	0.044875	0.05275	0.023125	0.040875	0.03625	0.027125	0.0505	0.0395
20140705	2014	7	5	0.048625	0.045125	0.048	0.045625	0.068875	0.053125	0.049625	0.0415	0.037125	0.048	0.052	0.052	0.04475	0.05175	0.04825	0.046375	0.04575	0.0435	0.028875	0.053375	0.042875	0.04	0.02525	0.032625	0.052875	0.05375	0.0505	0.030375	0.0475	NODATA	0.05875	0.057875	0.046125	0.0455	0.05425	0.053625	0.048875	0.0465	0.047125	0.04675	0.02575	0.059875	0.0525	0.02075	0.05325	0.04025
20140706	2014	7	6	0.044625	0.045	0.048375	0.039875	0.07275	0.04975	0.051375	0.033125	0.030125	0.0485	0.0515	0.050125	0.0465	0.045875	0.041625	0.044	0.051	0.047714286	0.028	0.05475	0.048375	0.04125	0.027	0.032	0.063125	0.053	0.04975	0.039625	0.043875	NODATA	0.055125	0.0535	0.04725	0.047	0.04925	0.045625	0.0425	0.0475	0.040375	0.041833333	0.02575	0.055375	0.048375	0.028125	0.061625	0.042
20140707	2014	7	7	0.037125	0.04325	0.052625	0.037125	0.058625	0.04675	0.05175	0.037875	0.03475	0.045625	0.05375	0.047625	0.04675	0.0465	0.048875	0.051375	0.05	0.04825	0.037875	0.049625	0.043	0.04675	0.023625	0.027625	0.066625	0.04925	0.04725	0.04125	0.043875	NODATA	0.056875	0.05725	0.05625	0.049	0.052	0.042	0.045	0.044125	0.046	0.046125	0.02675	0.04575	0.039875	0.0215	0.068142857	0.037125
20140708	2014	7	8	0.041875	0.042625	0.045625	0.04825	0.027	NODATA	0.048375	NODATA	0.04325	0.049375	0.0395	0.0435	0.04225	0.05825	0.05075	0.04725	0.054	0.046	0.0375	0.043375	0.058142857	0.038875	0.024	0.023	0.0505	0.039625	0.032142857	0.032625	0.046375	NODATA	0.043625	0.039625	0.046125	0.043625	0.053875	0.038625	0.0375	0.051875	0.048375	0.04675	0.024875	0.03725	0.043625	0.025142857	0.063833333	0.026375
20140709	2014	7	9	0.035875	0.032125	0.05125	0.047	0.018	0.041714286	0.0425	0.047875	0.05075	0.0435	0.039	0.04175	0.04575	0.055125	0.03925	0.03925	0.043	0.0465	0.033375	0.0435	0.05225	0.04	0.026625	0.0325	0.032428571	0.048125	0.032	0.05	0.04825	NODATA	0.039125	0.036625	0.05525	0.03875	0.04625	0.04075	0.036875	0.0455	0.0455	0.036	0.03775	0.042375	0.033375	0.032625	0.028375	0.026875
20140710	2014	7	10	0.038375	0.04025	0.05175	0.044	0.023875	0.044625	0.04625	0.03525	NODATA	0.0455	0.041625	0.04575	0.050375	0.06075	0.038625	0.049875	NODATA	0.041875	0.038125	0.039125	0.0495	0.045625	0.0305	0.029125	0.03275	0.052375	0.039	0.04075	0.0355	NODATA	0.051125	0.042	0.05275	0.035625	0.04	0.041625	0.034875	0.05525	0.044	0.040375	0.034125	0.041375	0.031333333	0.02075	0.028125	0.034
20140711	2014	7	11	0.047375	0.047125	0.0505	0.046125	0.0355	0.0505	NODATA	0.033875	0.0355	0.048375	0.05125	0.056375	0.047125	0.0485	0.0475	0.046	NODATA	0.043625	0.02725	0.056125	0.04225	0.037625	0.0285	NODATA	0.040625	0.063	0.026375	0.035875	0.03775	NODATA	0.057	0.055125	0.04875	0.05075	0.057	0.03975	0.046875	0.069875	0.037375	0.040125	0.02025	0.06275	0.03975	0.020125	0.0415	0.039
20140712	2014	7	12	0.05225	0.04675	0.041125	0.04475	0.040875	0.057125	0.04825	0.02775	0.0225	0.053625	0.05825	0.055	0.04725	0.05275	0.036875	0.0395	0.05325	0.0425	0.018375	0.048875	0.044125	0.0335	0.0245	0.01925	0.051375	0.05425	0.036375	0.01925	0.05375	NODATA	0.059125	0.05625	0.040625	0.051625	0.071	0.044125	0.047125	0.059375	0.0355	0.038625	0.01825	0.057875	0.054	0.023	0.056	0.037
20140713	2014	7	13	0.044	0.043875	0.05975	0.043333333	0.052	0.042125	0.05	0.0225	0.020375	0.04925	0.04325	0.04825	0.0435	0.0445	0.04425	0.047	0.055375	0.048285714	0.0235	0.041625	0.038	0.0475	0.02775	0.01625	0.053375	0.045	0.040875	0.02175	0.0315	NODATA	0.050625	0.043125	0.050125	0.040375	0.048625	0.043	0.03825	0.039125	0.04375	0.041125	0.02275	0.04925	0.04275	0.03075	0.049625	0.040875
20140714	2014	7	14	0.041125	0.042571429	0.040125	0.038125	0.03525	0.04525	0.05	0.035	0.02875	0.050875	0.041	0.043625	0.0415	0.056125	0.039125	0.0435	0.058	0.0375	0.03525	0.038	0.050625	0.041833333	0.0305	NODATA	0.05125	0.038875	0.043	0.032125	0.035	NODATA	0.0465	0.04375	0.039	0.043375	0.053625	0.038875	0.035	0.046125	0.03875	0.0425	0.02925	0.042625	0.045	0.023875	0.04575	0.033125
20140715	2014	7	15	0.040375	0.0385	0.044875	0.037875	0.03425	0.03375	0.034	0.020714286	0.024875	0.0465	0.041375	0.039166667	0.0415	0.04625	0.037375	0.051875	0.05175	0.036875	0.028375	0.037875	0.037	0.03275	0.0305	0.017375	0.038	0.043625	0.0345	0.031	0.035625	NODATA	0.037625	0.03975	0.04725	0.0405	0.049	0.03325	0.03625	0.028125	0.032625	0.046125	0.03025	0.03125	0.035875	0.029142857	0.03575	NODATA
20140716	2014	7	16	0.0575	0.043125	0.053375	0.048625	0.042375	0.04125	0.04175	0.03425	0.037625	0.05175	0.040125	0.056125	0.04475	0.042875	0.042875	0.0595	0.051875	0.038875	0.02125	0.04525	0.04075	0.041375	0.02425	0.026	0.0395	0.047625	0.035125	0.033875	0.02925	NODATA	0.040125	0.039875	0.044375	0.03925	0.0475	0.043625	NODATA	0.031	0.052375	0.0635	0.021	0.040125	0.036375	0.023125	0.039625	0.03325
20140717	2014	7	17	0.05475	0.04825	0.05625	0.04775	0.058	0.048625	0.04725	0.0545	0.041125	0.05375	0.0465	0.05925	0.04525	0.052375	0.0485	0.050166667	0.05775	0.04925	0.050125	0.078	0.05475	0.041625	0.02375	0.041	0.059875	0.04525	0.039	NODATA	0.054375	NODATA	0.04475	0.04625	0.053125	0.04875	0.062125	0.0235	0.05775	0.043375	0.05725	0.05475	0.040125	0.0375	0.04325	0.02275	0.053875	0.033625
20140718	2014	7	18	0.037875	0.036125	0.05125	0.047625	0.017	0.034125	0.0325	0.042625	0.046125	0.04725	0.030375	0.031	0.05275	0.054166667	0.048875	0.04225	0.0485	0.0315	0.042625	0.049875	0.055625	0.028375	0.035875	0.04525	0.03075	0.043	0.0195	NODATA	0.056375	NODATA	NODATA	0.0245	0.044375	0.0265	0.02525	0.03225	0.03975	0.03175	0.039125	0.04625	0.04675	0.029875	0.022	0.03325	0.02525	0.021
20140719	2014	7	19	0.03775	0.044125	0.033625	0.028875	0.024	0.023875	0.027125	0.037375	0.038375	0.03875	0.03	0.037875	0.0495	0.046	0.01875	0.026	0.04075	0.03375	0.041875	0.029875	0.04825	0.035	0.044875	0.04075	0.028375	0.028	0.024125	NODATA	0.0495	NODATA	0.038625	0.03225	0.0325	0.036875	0.032875	0.038875	0.042625	0.034125	0.0255	0.022875	0.040625	0.03625	0.02175	0.029125	NODATA	0.02475
20140720	2014	7	20	0.034375	0.035375	0.018875	0.02275	0.03425	0.037375	0.033375	0.0315	0.026375	0.03225	0.030625	0.039125	0.039125	0.03225	0.020857143	0.01625	0.033375	0.026875	NODATA	0.018125	0.03225	0.020428571	0.04225	0.027125	0.032125	0.040375	0.032875	NODATA	0.04025	NODATA	0.03725	0.037	0.025875	0.03425	0.03825	0.04475	0.0305	0.038625	0.018125	0.01475	0.031	0.044375	0.032125	0.029375	0.029	0.030125
20140721	2014	7	21	0.021875	0.03	0.037125	0.027625	0.047125	0.039	0.035875	0.026875	0.028125	0.025125	0.02925	0.031	0.03575	0.0285	0.018875	0.0295	0.023625	0.026	NODATA	0.030875	NODATA	0.021875	0.036625	0.024125	0.03775	0.03225	0.036125	NODATA	0.030875	NODATA	0.032625	0.03625	0.035875	0.0265	0.0265	0.05525	0.024625	0.04375	0.024625	0.028625	0.026125	0.0485	0.036375	0.02975	0.03825	0.032875
20140722	2014	7	22	0.025625	0.0325	0.034	0.03575	0.036625	NODATA	0.03	0.027875	0.022125	0.02575	0.042125	0.04275	0.03775	0.023625	0.030375	0.02575	0.025	0.03125	NODATA	0.038571429	0.023625	0.026375	0.024	0.02825	0.0495	0.0425	0.0315	NODATA	0.025	NODATA	0.04175	0.036625	0.03125	0.033375	0.029625	0.070875	0.0335	0.04225	0.027625	0.027	0.033	0.0505	0.02925	0.037285714	0.04275	0.032625
20140723	2014	7	23	0.028714286	0.033125	0.05075	0.0345	0.050875	0.0395	0.042625	0.031625	0.029166667	0.039	0.038875	0.03725	0.041375	0.034875	0.03825	0.033	0.048125	0.02575	NODATA	0.035875	0.033375	0.02975	0.035625	0.034875	0.053571429	0.04025	0.04175	NODATA	0.0315	NODATA	0.03025	0.03825	0.048125	0.035	0.040625	0.03675	0.026625	0.052125	0.040375	0.03175	0.037875	0.054125	0.042571429	0.021875	0.04825	NODATA
20140724	2014	7	24	0.03	0.03625	0.036375	0.037875	0.05925	0.036625	0.03775	0.026875	0.02925	0.041	0.04425	0.03675	0.04575	0.04125	0.040125	0.0405	0.04425	0.0345	NODATA	NODATA	0.042125	0.036625	0.0235	0.0205	0.05225	0.045875	0.03675	0.02725	0.03475	NODATA	0.0425	0.04525	0.041125	0.03675	0.042	0.043375	0.03175	0.03925	0.036375	0.03675	0.031625	0.042875	0.03925	0.021	0.045166667	0.033625
20140725	2014	7	25	0.04675	0.042625	0.054625	0.04475	0.05075	0.041375	0.05025	0.025125	0.0345	0.044125	0.046375	0.0535	0.04825	0.03675	0.038	0.0585	0.043875	0.04225	NODATA	0.04325	0.035125	0.056	0.02475	0.01925	0.056125	0.055875	0.037125	0.023875	0.04525	NODATA	0.0465	0.053875	0.057125	0.046625	0.054625	0.045	0.03975	0.052125	0.0385	0.051375	0.025875	0.05925	0.04	0.0255	0.046625	0.0435
20140726	2014	7	26	0.049875	0.04725	0.054625	0.049125	0.035125	0.04625	0.054125	0.036875	0.029125	0.053875	0.057	0.0495	0.064	0.058375	0.04275	0.052375	0.058125	0.05125	NODATA	0.047625	0.048	0.053875	0.025875	0.022625	0.046	0.053	0.039125	0.036375	0.042125	NODATA	0.05775	0.059375	0.064375	0.04575	0.05675	0.049	0.0395	0.05	0.043	0.047625	0.030375	0.04975	0.04075	0.0265	0.048375	0.0365
20140727	2014	7	27	0.037	0.03825	0.042571429	0.041833333	0.026125	0.03475	0.03825	0.033375	0.035	0.036625	0.041625	0.039625	0.0445	0.049125	0.037875	0.0445	0.04225	0.038285714	NODATA	0.04075	0.0475	0.036	0.024625	0.031375	0.0355	0.04025	0.027625	0.035625	0.038875	NODATA	0.035875	0.04175	0.042625	0.037875	0.042625	0.029	0.035	0.0375	0.034625	0.043333333	0.02225	0.03575	0.03475	0.027375	0.03375	0.023375
20140728	2014	7	28	0.035875	0.04025	0.047875	0.051875	0.03025	0.041875	0.038125	0.032125	0.033875	0.042875	0.0405	0.0425	0.0405	NODATA	0.0435	0.04975	0.04475	0.040125	NODATA	0.040625	0.047125	0.0375	0.017625	0.03325	0.033125	0.03925	0.040875	0.037125	0.05	NODATA	0.0355	0.03675	0.045125	0.03925	0.041625	0.042125	0.037375	0.032375	NODATA	0.045625	0.029875	0.0375	0.038875	0.035625	0.028125	0.0315
20140729	2014	7	29	0.0465	0.041875	0.049	0.048625	0.0425	0.039	0.03825	0.047625	0.040875	0.0535	0.0395	0.045	0.04725	0.04525	0.043	0.055714286	0.05125	0.036625	NODATA	0.039125	0.043125	0.0365	0.023	0.04025	0.043857143	0.042625	NODATA	0.045375	0.038125	NODATA	0.039	0.040375	0.04475	0.0435	0.04725	0.0415	0.040375	0.03475	0.054125	0.0535	NODATA	0.04225	0.04075	NODATA	0.04475	0.036375
20140730	2014	7	30	0.060875	0.047	0.06075	0.053875	0.05225	0.048375	0.0455	0.04425	0.039125	0.057	0.045375	0.053375	0.047375	0.047875	0.052375	0.052375	0.056	0.04525	NODATA	0.063625	0.045375	0.044125	0.039625	0.054875	0.047875	0.046375	0.050125	0.053	0.050375	NODATA	0.040875	0.039125	0.05575	0.0455	0.05525	0.0375	0.0415	0.046	0.05175	0.051375	NODATA	0.05625	NODATA	0.0245	0.052875	0.042875
20140731	2014	7	31	0.040375	0.035625	0.047	0.033875	0.06825	0.05	0.051625	0.05625	0.02925	0.041166667	0.044142857	0.037875	0.0515	0.03775	0.063	0.037833333	0.039	0.0365	NODATA	0.05375	0.037	0.040125	0.05025	0.052125	0.064	0.047375	0.047625	0.058	0.047125	NODATA	0.047	0.047875	0.040375	0.039625	0.02625	0.034125	0.03875	0.060375	0.0415	0.040375	NODATA	0.041125	0.052875	0.021	0.059875	0.0385
20140801	2014	8	1	0.034375	0.043	0.04125	0.0325	0.038875	0.05975	0.04975	0.048125	0.02575	0.042125	0.04525	0.046125	0.046625	0.024125	0.0325	0.03775	0.043333333	0.03875	NODATA	0.050875	0.027	0.032	0.034125	0.045875	0.048625	0.04625	0.040571429	0.058571429	0.034875	NODATA	0.04675	0.049375	0.0435	0.044625	0.042	0.035375	0.03625	0.060625	0.03025	0.0365	0.033375	0.04925	0.053625	0.018875	0.044875	0.02725
20140802	2014	8	2	0.0285	0.034375	0.045375	0.025625	0.030375	0.045875	0.044875	0.0355	0.00775	0.030625	0.03625	0.041375	0.0505	0.021625	0.034	0.036125	0.03175	0.03025	0.022375	0.055	0.016625	0.026625	0.029375	0.033	0.061125	0.04575	0.03675	0.029875	0.016875	NODATA	0.04825	0.04775	0.041375	0.032375	0.0335	0.048625	0.028625	0.05775	0.022875	0.03175	0.02225	0.058625	0.052875	0.023125	0.05275	0.03875
20140803	2014	8	3	0.04525	0.0565	0.05	0.034125	0.051125	0.0485	0.048625	0.0285	0.020375	0.04225	0.052375	0.04775	0.059625	0.028125	0.031125	0.041625	0.041875	0.039375	0.02775	0.047	0.020875	0.05325	0.02625	0.023625	0.0435	0.049	0.038375	0.031	0.02	NODATA	0.052	0.047375	0.04625	0.049	0.051625	0.06625	0.038625	0.0575	0.02775	0.041875	0.0235	0.05975	0.042375	0.029625	0.0295	0.031625
20140804	2014	8	4	0.047625	0.044875	0.066375	0.038625	0.053875	0.062	0.05825	0.0275	0.020125	0.04775	0.060125	0.05575	0.047875	0.03525	0.042625	0.049875	0.04825	0.04325	0.029875	NODATA	0.032166667	0.064875	0.03675	0.02475	0.052285714	0.057625	0.03475	0.02975	0.027875	NODATA	0.054875	0.0525	0.054375	0.0455	0.056875	0.067625	0.0395	0.071285714	0.0325	0.0475	0.030375	0.065125	0.044	0.036857143	0.041625	0.0345
20140805	2014	8	5	0.063125	0.04975	0.071875	0.04525	0.0665	0.065	0.059375	0.028375	0.023125	0.0635	0.05925	0.052125	0.065125	0.041125	0.049875	0.07475	0.05825	0.04975	0.031625	NODATA	0.033125	0.05575	0.03075	0.035875	0.05725	0.069625	0.048142857	0.0255	0.027142857	NODATA	0.055375	0.060666667	0.060875	0.05225	0.051875	0.0695	0.048625	0.0615	0.060625	0.07425	0.034375	0.063375	0.0465	0.038625	0.053375	0.038
20140806	2014	8	6	0.054375	0.04875	0.069	0.0585	0.0445	0.055	0.05275	0.052625	0.054125	0.06275	0.056625	0.05175	0.055857143	0.052375	0.048625	0.07725	0.063875	0.05075	0.04475	0.05675	0.048	0.05325	0.0245	0.04125	0.053	0.068375	0.040375	0.05025	0.0525	NODATA	0.05775	0.056125	0.06525	0.0445	0.05725	0.0485	0.045375	0.059625	0.063375	0.069625	0.0495	0.0555	0.042428571	0.040625	0.04925	0.03275
20140807	2014	8	7	0.062	0.049625	0.075714286	0.055875	0.031625	0.05325	0.06275	0.0475	0.051166667	0.063875	0.051875	0.05575	0.056	0.059375	0.050875	0.085166667	0.059	0.042875	0.044375	0.05125	0.05275	0.053125	0.023375	0.037375	0.0475	0.059125	0.03625	0.042125	0.053	NODATA	0.05175	0.043375	0.063875	0.05025	0.058625	0.044625	0.042625	0.0525	0.074375	0.083875	0.041625	NODATA	0.044375	NODATA	NODATA	0.018125
20140808	2014	8	8	0.046125	0.040375	0.04725	0.05375	0.024125	0.042625	0.04925	0.043875	0.041125	0.044625	0.046	0.043375	0.054625	0.04525	0.043	0.04275	0.045625	0.041	0.044	0.04225	0.050625	0.035125	0.029375	0.027125	0.039125	0.042125	0.023375	0.046125	0.049125	NODATA	0.032	0.036125	0.04325	0.032625	0.0435	0.033875	0.044875	0.033875	0.047125	0.040125	0.03925	0.03425	0.0345	NODATA	0.0405	0.025625
20140809	2014	8	9	0.0385	0.0375	NODATA	0.04275	0.027	0.03175	0.03475	0.027	0.03275	0.03875	0.046	0.04475	0.03975	0.038375	0.034375	0.051125	0.034125	0.035875	0.038125	0.03625	0.036625	0.031625	0.035	0.02425	0.03825	0.037375	0.025125	0.031625	0.038375	0.043125	0.044375	0.042	0.05025	0.025	0.037125	0.032875	0.027875	0.032125	0.04825	0.038875	0.029	0.04025	0.0305	NODATA	0.035625	0.01875
20140810	2014	8	10	0.023	0.023125	0.036875	0.031	0.021125	0.032625	0.047	0.029	0.03075	0.024875	0.035625	0.023875	0.039875	0.0185	0.03025	0.02775	0.026125	0.021	0.02375	0.034285714	0.027125	0.023625	0.023125	0.020875	0.045125	0.0405	0.03325	0.024375	0.041625	0.038	0.021875	0.025625	0.032428571	0.02325	0.02125	0.036	0.019875	0.05525	0.03825	0.036875	0.030125	0.042125	0.033875	NODATA	0.037375	0.026625
20140811	2014	8	11	0.03075	0.026625	0.033625	0.048625	0.028625	0.030875	0.03325	0.02925	0.02875	0.034	0.035	0.033375	0.0415	0.0345	0.02975	0.030625	0.03475	0.038125	0.024	0.02375	0.030375	0.033125	0.021375	0.023625	0.040625	0.03525	0.02325	0.029333333	0.043625	0.035	0.031375	0.0345	0.039875	0.02875	0.03075	0.044125	0.02725	0.044875	0.04175	NODATA	0.022875	0.04175	0.028571429	0.024125	0.036625	0.0235
20140812	2014	8	12	0.0325	0.03625	0.047	0.035	0.043625	0.043625	0.03975	0.03	0.02775	0.038375	0.044375	0.0405	0.046	0.041875	0.038625	0.042625	0.04325	0.043125	NODATA	0.039875	0.035875	0.03925	0.02125	0.0225	0.049125	0.046	0.032375	0.036625	0.032625	0.04575	0.03825	0.03525	0.05	0.034125	0.041625	0.036	0.038	0.04175	0.040625	0.03925	0.023875	0.038375	0.037125	0.021375	0.046125	0.02875
20140813	2014	8	13	0.0455	0.042375	0.054375	0.04575	0.03975	0.04675	0.04625	0.026	0.03375	0.046875	NODATA	0.04375	NODATA	0.040125	0.041625	0.06225	0.045875	0.039875	0.029125	0.0455	0.040125	0.04175	0.021125	0.01625	0.050875	0.04875	0.040375	0.013875	0.041	0.052875	0.04175	0.0435	0.0435	0.045375	0.046875	0.04825	0.034875	0.0455	0.05875	0.057375	0.021	0.042375	0.03925	0.026375	0.04775	0.038625
20140814	2014	8	14	0.05225	0.04325	0.064125	0.055571429	0.051375	0.053	0.051125	0.033375	0.04	0.0595	0.04725	0.0525	0.04175	0.043	0.047625	0.052166667	0.059625	0.05	0.02275	0.073375	0.042375	0.04425	0.024625	0.019714286	0.055714286	0.05125	0.042571429	0.0315	0.046875	NODATA	0.04425	0.0455	0.052	0.0425	0.04825	0.056	0.042875	0.042375	0.0615	0.049875	0.02425	0.053875	0.0475	0.028625	0.047125	0.041
20140815	2014	8	15	0.0415	0.040375	0.082375	0.05225	0.05825	0.054375	0.053625	0.037375	0.04175	0.052625	0.04775	0.0495	0.04975	0.0565	0.0515	0.08075	0.059875	0.053375	0.0335	0.0615	0.0545	0.044875	0.0245	0.024	0.064375	0.049	0.059125	0.034142857	0.049875	0.069	0.042375	0.0465	0.071875	NODATA	0.049625	0.05025	0.03875	0.04875	0.06525	0.0895	0.025	0.06525	0.04575	0.027	0.06475	0.047875
20140816	2014	8	16	0.04825	0.039375	0.0595	0.06375	0.026875	0.050375	0.0505	0.041	0.03725	0.0575	0.055375	0.044125	0.04725	0.04525	0.0495	0.066125	0.053875	0.048	0.03925	0.052625	0.040375	0.050125	0.0215	0.03475	0.04625	0.05275	0.03875	0.038125	0.045125	0.054875	0.048625	0.051375	0.058625	NODATA	0.048875	0.04075	0.03725	0.04575	0.05975	0.057125	0.03025	0.04975	0.046375	0.022125	0.050125	0.027
20140817	2014	8	17	0.04675	0.0425	0.042375	0.04125	0.020375	0.03325	0.034125	0.037875	0.041125	0.05525	0.0425	0.040125	0.04175	0.051875	0.03075	0.040125	0.054875	0.036125	0.041875	0.034875	0.058625	0.040875	0.02125	0.037375	0.030375	0.033	0.02525	0.041625	0.036625	0.040125	0.040375	0.0385	0.045	NODATA	0.048375	0.035375	0.03625	0.0265	0.0395	0.037875	0.026125	0.0375	0.02825	0.014375	0.024125	0.01875
20140818	2014	8	18	0.03825	0.034625	0.035125	0.03125	0.021125	0.0215	NODATA	0.028125	0.027875	0.04275	0.034375	0.03475	0.040625	0.03975	0.024875	0.038375	0.044125	0.033625	0.02525	0.029375	0.041	0.028125	0.02375	0.021625	0.033625	0.02575	0.018875	0.0265	0.036375	0.031625	0.034	0.035375	0.037125	NODATA	0.047	0.037375	0.030625	0.03225	0.031125	0.031625	0.025875	0.0325	0.0195	0.017625	0.032875	0.0175
20140819	2014	8	19	0.036125	0.034375	0.037625	0.04225	0.020875	0.032857143	NODATA	0.025375	0.0315	0.037	0.041125	0.036625	0.042625	0.03175	0.028125	0.03725	0.050625	0.036375	NODATA	0.031875	0.035125	0.041125	0.03625	0.01725	0.03575	0.043375	0.024857143	0.027625	0.037	0.03725	0.040125	0.037625	0.039125	0.0425	0.035375	0.046875	0.035142857	0.049	0.03625	0.0395	0.0355	0.03725	0.037	0.027	0.030625	0.022625
20140820	2014	8	20	0.055	0.043375	0.032625	0.0445	0.027	0.0275	0.035625	0.03925	0.037833333	0.05825	0.0395	0.043625	0.05375	0.04575	0.036625	0.042666667	0.057375	0.03675	0.02425	0.03125	0.049875	NODATA	0.0275	0.02175	0.029125	0.042875	0.037625	0.032375	0.035125	0.034333333	0.045	0.044333333	0.03925	0.0445	0.045375	0.03225	0.0345	0.055	0.039125	0.035	0.03	0.035125	0.028857143	NODATA	0.035	0.01825
20140821	2014	8	21	0.0655	0.038375	0.0435	0.057625	0.02825	0.03175	0.045625	0.044875	0.05325	0.065125	0.046	0.04925	0.041625	0.051875	0.033375	0.053	0.063375	0.030625	0.042875	0.031625	NODATA	NODATA	0.03925	0.04325	0.030375	0.042625	0.030625	0.047375	0.042	0.045375	0.039	0.04575	0.03825	0.04225	0.053125	0.031	0.035	0.043	0.061	0.054	0.043125	0.026875	0.031	NODATA	0.041625	0.0185
20140822	2014	8	22	0.04125	0.03425	0.043375	0.038875	0.045428571	0.03325	0.03275	0.052625	0.04925	0.0455	0.02775	0.034125	0.03125	0.039875	0.033125	0.055375	0.050125	0.029375	0.059375	0.03075	0.0475	NODATA	0.037625	0.049625	0.0695	0.03475	0.029	0.0505	0.03475	0.038375	0.032875	0.03325	0.035	0.03125	0.03825	0.036875	0.027375	0.049625	0.059	0.0575	0.04125	0.045625	0.030375	0.018375	0.043125	0.018625
20140823	2014	8	23	0.047625	0.04425	0.0415	0.034375	0.05175	0.042	0.03575	0.043375	0.043	0.04175	0.0395	0.03425	0.04825	0.041875	0.031875	0.04525	0.042625	0.02725	0.047875	0.03225	0.04375	NODATA	0.053125	0.040125	0.04075	0.041125	0.025375	0.052375	0.03625	0.038125	0.037625	0.0415	0.032375	0.03725	0.04425	0.043125	0.03075	0.044875	0.047375	0.050375	0.0505	0.04875	0.02775	0.021125	0.044375	0.037625
20140824	2014	8	24	0.032375	0.0335	0.037375	0.03825	0.0335	0.043375	0.041375	0.0305	0.02975	0.031875	0.036375	0.036875	0.042	0.033	0.04	0.0365	0.032625	0.032375	0.047	0.0445	0.03525	NODATA	0.044875	0.037375	0.03225	0.0375	0.031125	0.036875	0.032375	0.04075	0.038625	NODATA	0.037375	0.026375	0.028375	0.04825	0.030125	0.040375	0.038625	0.033857143	0.052125	0.046125	0.037375	0.034	0.035375	0.0295
20140825	2014	8	25	0.0495	0.037875	0.0465	0.043	0.039	0.048375	0.047	0.030875	0.026125	0.050125	0.043375	0.0465	0.042375	0.03925	0.038	0.04325	0.049625	0.030625	0.0385	0.047625	0.03275	NODATA	0.037125	0.031	0.036	0.039625	0.03275	NODATA	0.03125	0.04025	0.035375	NODATA	0.044125	0.039625	0.04275	0.05225	0.035625	0.049625	0.040375	0.0405	0.03875	0.051875	0.039625	0.038875	0.036125	0.026375
20140826	2014	8	26	0.055375	0.042375	0.058375	0.04075	0.04225	0.05775	0.054714286	0.03025	0.029666667	0.055125	0.060375	0.0505	NODATA	0.036	0.0375	0.05325	0.05525	0.040375	0.03425	0.055375	0.0475	NODATA	0.037625	0.032125	NODATA	0.0505	0.044625	0.031625	0.036875	0.049875	0.041125	0.044	0.052375	0.038625	0.045375	0.041875	0.038625	0.05175	0.04075	0.049125	0.034125	0.07325	0.0445	0.03725	0.038125	0.039875
20140827	2014	8	27	0.05625	0.044625	0.069875	0.05	0.0425	0.07225	0.067125	0.0475	0.042	0.053125	0.05475	0.0495	0.050375	NODATA	0.046375	0.063	0.0505	0.045625	0.04075	0.06275	0.04575	NODATA	0.044	0.03975	0.0375	0.055375	0.04775	0.046375	0.0365	0.056625	0.05125	0.049375	0.05475	0.03975	0.0505	0.053625	0.039	0.05625	0.05175	0.06125	0.035625	0.0525	0.058571429	0.035125	0.038	0.036875
20140828	2014	8	28	0.052375	0.057142857	0.0735	0.063875	0.049875	0.071625	0.06975	0.035	0.051	0.07225	0.058	0.050125	0.04575	0.068375	0.064	0.063	0.068	0.054625	0.03425	0.064625	0.063875	0.04875	0.033571429	0.043875	NODATA	0.05375	0.0555	0.05425	0.046875	0.073714286	0.052625	NODATA	0.068625	0.0515	0.053375	0.054125	0.04475	0.05	0.066375	0.07	0.030666667	0.0695	0.055125	0.027125	0.038125	0.03375
20140829	2014	8	29	0.054	0.05275	0.066125	0.05575	0.028625	0.060375	0.05575	0.032125	0.031625	0.05025	0.071375	0.066375	0.056	0.054125	0.0555	0.061375	0.05025	0.06625	0.031625	0.05525	0.0565	0.0705	0.028125	0.029375	0.035375	0.0585	0.047375	0.028	0.048	0.076625	0.059125	0.05825	0.0615	0.048	0.06125	0.0365	0.063666667	0.059375	0.056	0.060875	0.030125	0.0505	0.043625	0.018	0.040125	0.038125
20140830	2014	8	30	0.041	0.044	0.03975	0.036125	0.015375	0.03425	0.0395	0.028875	0.024	0.04	0.05375	0.042875	0.049375	0.0465	0.0345	0.0425	0.037375	0.039875	0.035	0.035	0.04325	0.037375	0.023875	0.023875	0.022125	0.03975	0.019375	0.042125	0.043375	0.049625	0.046	0.04425	0.038125	0.039375	0.050375	0.03475	0.040625	0.044875	0.03725	0.043	0.02725	0.0275	0.023375	0.0195	0.0195	0.021625
20140831	2014	8	31	0.030625	0.0265	0.029125	0.040375	0.027375	0.020125	0.021875	0.0355	0.024875	0.0375	0.025875	0.029625	0.024875	0.038	0.022125	0.030428571	0.043625	0.025	0.02925	0.0195	0.033125	0.0225	0.024875	0.02525	0.0185	0.023375	0.015875	0.041625	0.027625	0.026875	0.028625	0.02175	0.034625	0.029875	0.034625	0.027375	0.019625	0.022875	0.03375	0.02525	0.022	0.030375	0.020625	0.021375	0.02025	0.018125
20150701	2015	7	1	NODATA	0.0375	0.044625	0.044875	0.015625	0.029125	NODATA	0.033125	0.03575	0.05375	0.038	0.0425	0.05025	0.045125	NODATA	0.0465	0.06275	0.045625	0.0245	0.040625	0.045125	0.036625	0.03075	0.0165	0.03225	0.03575	NODATA	NODATA	0.05325	0.041	0.03825	0.03375	0.049625	0.048125	0.056875	0.035875	0.039	NODATA	0.04475	0.041625	0.03675	0.0395	0.0265	0.023125	0.038	0.029125
20150702	2015	7	2	NODATA	0.034625	0.028875	0.038375	0.017125	0.018625	0.02175	0.03025	0.036	0.04675	0.033625	0.032625	0.046875	0.04375	NODATA	0.03	0.053625	0.030625	0.030125	0.02675	0.04625	0.026625	0.0295	0.017875	0.0295	0.027625	NODATA	NODATA	0.049875	0.027375	0.038125	0.03825	0.032	0.04325	0.047875	0.034125	0.03075	0.047	0.031	0.026125	0.03	0.033375	0.017375	0.02375	0.02975	0.019375
20150703	2015	7	3	NODATA	0.03575	0.032	0.03025	0.0175	0.02525	0.03025	0.02875	0.02125	0.034875	0.03325	0.034375	0.039875	0.03725	NODATA	0.0285	0.037875	0.034375	0.034875	0.03075	0.032625	0.032625	0.0295	0.0225	0.02925	0.03675	NODATA	NODATA	0.0385	0.029875	0.03125	0.03575	0.031375	0.034	0.0395	0.03025	0.034375	0.03575	0.028375	0.0275	0.028625	0.026375	0.017125	0.023125	0.02875	0.014875
20150704	2015	7	4	NODATA	0.026375	0.03175	0.02475	0.017125	0.030125	0.03075	0.02375	0.020625	0.036875	0.033375	0.037125	0.039875	0.02975	NODATA	0.028375	0.036	0.036625	0.0365	0.028625	NODATA	0.03175	0.030625	0.031125	0.029875	0.035875	NODATA	NODATA	0.0305	0.032125	0.03425	0.027625	0.035125	0.031875	0.032875	0.043375	0.033375	0.050375	0.0245	0.02875	0.02575	0.02925	0.02075	0.01925	0.027333333	0.03875
20150705	2015	7	5	NODATA	0.03875	0.041857143	0.034	0.015125	0.0325	0.03775	0.03425	0.028375	0.031625	0.03825	0.036625	0.043625	0.036	NODATA	0.041625	0.03475	0.038125	0.025625	0.03725	NODATA	0.03375	0.029875	0.03425	0.027	0.03625	NODATA	NODATA	0.03225	0.03875	0.0345	0.034375	0.041875	0.042375	0.03725	0.025125	0.039625	0.039625	0.035375	0.0385	0.02725	0.036875	0.026875	0.0205	0.025	0.024375
20150706	2015	7	6	NODATA	0.049125	0.04225	0.035875	0.01875	0.032625	0.037375	0.03425	0.0285	0.04875	0.03775	0.040375	0.042875	0.047	NODATA	0.037	0.058625	0.036	0.043375	0.035875	0.040666667	0.032875	0.036125	0.026875	0.035625	0.0355	NODATA	NODATA	0.03	0.036375	0.04775	0.045166667	0.049375	0.051	0.057625	0.021375	0.035375	0.050625	0.032375	0.033125	0.049375	0.028375	0.023375	0.01925	0.04475	0.017875
20150707	2015	7	7	NODATA	0.037625	0.033125	0.04525	0.017	0.02775	0.032875	0.0395	0.0325	0.0515	0.030125	0.029625	0.021375	0.058375	NODATA	0.0355	0.059	0.03175	0.045625	0.0255	0.039875	0.032	0.03	0.030125	0.034	0.027625	NODATA	NODATA	0.037	0.026375	0.0305	0.0305	0.0405	0.051125	0.061	0.021625	0.025875	0.021125	0.042625	0.027	0.030833333	0.024375	0.021375	0.020625	0.032625	0.018125
20150708	2015	7	8	NODATA	0.034	0.037625	0.031	0.018625	0.03	0.03475	0.04025	0.037625	0.0405	0.032	0.028	0.025875	0.040875	NODATA	0.0365	0.046375	0.033875	0.025	0.02825	0.03925	0.029625	0.02875	0.046	0.027875	0.028625	NODATA	NODATA	0.036875	0.02775	0.023	0.034875	0.036625	0.031375	0.031625	0.02125	0.023375	NODATA	0.044125	0.02975	0.021625	0.026875	NODATA	0.021375	0.041375	0.017875
20150709	2015	7	9	NODATA	0.0315	0.039125	0.037375	0.04	0.0325	0.033875	0.041	0.035375	0.044125	0.031125	0.02675	0.02975	0.0375	0.028875	0.056428571	0.049625	0.0315	0.020375	0.031875	0.045375	0.02925	0.03475	NODATA	0.035375	0.03625	NODATA	NODATA	0.045875	0.03125	0.036375	NODATA	0.0395	0.030125	0.04225	0.02675	0.0245	NODATA	0.043375	0.03325	0.020125	0.034	NODATA	0.0245	0.0385	0.01725
20150710	2015	7	10	NODATA	0.03025	0.054833333	0.039875	0.0475	0.0465	0.038625	0.048375	0.048625	0.034875	0.02975	0.027125	0.0265	0.036375	0.038875	0.065875	0.034285714	0.034	0.02975	0.0375	0.041625	0.03425	0.0345	0.04325	0.034875	0.041	NODATA	NODATA	0.040375	0.046625	0.03325	0.03525	0.046	0.02875	0.028625	0.036625	0.027125	NODATA	0.04825	0.054125	0.02	0.03575	NODATA	0.023625	0.044375	0.027714286
20150711	2015	7	11	NODATA	0.04025	0.0395	0.034875	0.052875	0.036875	0.03825	0.04575	0.04975	0.04775	0.03375	0.0345	0.035	0.043375	0.03825	0.044375	0.048125	0.026375	0.0395	0.035875	0.0505	0.029875	0.037	0.033875	0.036125	0.038625	NODATA	NODATA	0.03575	0.039	0.0405	0.038125	0.034625	0.047625	0.044	0.03725	0.032	NODATA	0.054625	0.04775	0.025125	0.046625	0.033625	0.02525	0.036625	0.01975
20150712	2015	7	12	NODATA	0.036	0.046714286	0.04225	0.0305	0.041125	0.033125	0.041	0.035625	0.051375	0.0385	0.038125	0.03425	0.044625	0.03575	0.03775	0.05425	0.026125	0.04225	0.03925	0.0485	0.03275	0.043875	0.0365	0.029875	0.038375	NODATA	NODATA	0.04575	0.0455	0.0375	0.03175	0.035375	0.037625	0.045625	0.03575	0.028375	NODATA	0.0375	0.045	0.034875	0.040375	0.025	0.036625	0.03	0.024125
20150713	2015	7	13	NODATA	0.041125	0.047375	0.041875	0.0335	0.031	0.04425	0.041	0.03875	0.061	0.038	0.03675	0.034125	0.047875	0.035875	0.05775	0.06225	0.032875	0.0495	0.035375	0.04475	0.039125	0.04725	0.027	0.04225	0.04425	NODATA	NODATA	0.036375	0.042375	0.041375	0.043375	0.045875	0.046625	0.047875	0.038875	0.0365	NODATA	0.045	0.0455	0.04375	0.043125	0.02775	0.034625	0.039625	0.0245
20150714	2015	7	14	NODATA	0.034875	0.0425	0.038875	0.025375	0.033125	NODATA	0.0325	0.032	0.043875	NODATA	0.03475	NODATA	0.0485	0.0315	0.046166667	0.0485	0.013571429	0.0395	0.0395	0.047625	0.0315	0.032875	0.035	0.05275	0.036875	NODATA	NODATA	0.043625	0.0355	0.0385	0.031	0.04275	0.032125	0.039625	0.042375	0.031	NODATA	0.03825	0.03725	0.038875	0.041125	0.031625	NODATA	0.044142857	0.027142857
20150715	2015	7	15	NODATA	0.042625	0.053	0.0475	0.032375	0.03	0.03125	0.037375	NODATA	0.051625	0.042875	0.042125	NODATA	0.054875	0.039875	0.05475	0.051125	NODATA	0.037625	0.04125	0.053875	0.041375	0.029333333	0.03075	NODATA	0.0465	NODATA	NODATA	0.046714286	0.044625	0.04	0.041125	0.043625	0.04475	0.0475	0.04	0.04125	NODATA	0.046125	0.044375	0.035125	0.046875	0.03275	0.033375	0.03625	0.033625
20150716	2015	7	16	NODATA	0.05125	0.07025	0.063625	0.0335	0.047	NODATA	0.0395	0.0425	0.04825	0.0495	0.05625	NODATA	0.054625	0.0485	0.054375	0.04825	NODATA	0.034125	0.063125	NODATA	0.046625	0.023875	0.033875	NODATA	0.059625	NODATA	NODATA	0.04625	0.0625	0.061125	0.043625	0.05625	0.05	0.060375	0.040125	0.042375	NODATA	0.062625	0.05525	0.03125	0.06275	0.031125	0.03175	0.033375	0.031125
20150717	2015	7	17	NODATA	0.052375	0.07675	0.05225	0.0295	0.053375	0.053125	0.039	0.033625	0.059	0.068	0.06	NODATA	0.054285714	0.051875	0.053625	0.0575	NODATA	0.039	0.06775	0.048625	0.0505	0.022625	0.03175	0.038	0.049	NODATA	NODATA	0.0465	0.0695	0.054625	0.0525	0.060375	0.064	0.074125	0.04525	0.0485	NODATA	0.051375	0.051875	0.0255	0.044125	0.031625	0.023875	0.031375	0.02225
20150718	2015	7	18	NODATA	0.041375	0.077125	0.057625	0.0295	0.041875	0.042875	0.043375	0.036375	0.043125	0.04825	0.04725	0.039375	0.053714286	0.051375	0.058	0.0495	0.047125	0.0365	0.050875	0.051	0.039125	0.020375	0.0345	0.038375	0.04025	NODATA	NODATA	0.03925	0.051625	0.04925	0.038125	0.068	0.047875	0.043	0.039625	0.0395	NODATA	0.046375	0.062	0.025125	0.034375	0.02975	0.027875	0.06	0.017875
20150719	2015	7	19	NODATA	0.035625	0.04125	0.043125	0.043125	0.038625	0.032125	0.03825	0.033875	0.050125	0.03	0.0285	0.041	0.04175	0.03725	0.042875	0.046875	0.02475	0.04025	0.0285	0.04475	0.03325	0.024	0.035375	0.0435	0.033625	NODATA	NODATA	0.044375	0.03075	0.039375	0.04275	0.032	0.038875	0.04075	0.032	0.027875	NODATA	0.049125	0.04325	0.024375	0.0415	0.024625	0.025125	0.038375	0.029375
20150720	2015	7	20	NODATA	0.038625	0.04525	0.045375	0.036375	0.030375	0.038	0.039375	0.0385	0.07275	0.0385	0.038625	0.04225	0.054	0.036375	0.056375	0.063125	0.033125	0.03975	0.035625	0.047125	0.038125	0.021375	0.02725	0.0455	0.04425	NODATA	NODATA	0.04225	0.036875	0.042	0.04075	0.041625	0.041	0.0515	0.0345	0.034875	NODATA	0.045875	0.049125	0.02775	0.038875	0.027625	0.024	0.038875	0.0305
20150721	2015	7	21	NODATA	0.044875	0.038375	0.0505	0.032375	0.02925	0.04025	0.029625	0.03525	0.048125	0.043625	0.036	0.0415	0.043625	0.035625	0.04675	0.053625	0.038375	0.035875	0.033125	0.049428571	0.033375	0.016125	0.028125	NODATA	0.047625	NODATA	NODATA	0.049125	0.033833333	0.04	0.040375	0.046	0.041	0.04425	0.0475	0.038625	NODATA	0.038625	0.03275	0.02375	0.043375	0.03325	NODATA	0.037875	0.034875
20150722	2015	7	22	NODATA	0.040714286	0.06175	0.051375	0.02125	0.039125	0.04675	0.037	0.049875	0.06525	0.045375	0.038375	NODATA	NODATA	0.043	0.07375	0.062625	0.039875	0.0355	0.040375	0.050125	0.0415	0.015833333	NODATA	0.034625	0.04375	NODATA	NODATA	0.042857143	0.0505	0.04425	0.047125	0.051375	0.048875	0.054	0.0425	NODATA	NODATA	0.06	0.064875	0.027	0.043	0.034375	0.02725	0.03725	0.0225
20150723	2015	7	23	NODATA	0.03525	0.03875	0.045	0.028	0.0205	0.0245	0.03825	NODATA	0.058125	0.03325	0.034125	0.03825	0.048375	0.03525	0.042	0.057625	0.033125	0.036375	0.0305	0.05175	0.02875	0.015625	NODATA	0.0375	0.033375	NODATA	NODATA	0.036	0.03375	0.0405	0.0235	0.0405	0.039875	0.04875	0.029375	0.02975	NODATA	0.040375	0.03825	0.0305	0.03325	0.031428571	0.02275	0.03475	0.029625
20150724	2015	7	24	NODATA	0.0385	0.051375	0.041	0.033125	0.03875	0.035125	0.03425	0.03125	0.050875	0.037375	0.05475	0.0415	0.033375	0.034625	0.05225	0.052625	0.031875	0.030875	0.04225	0.044125	0.038875	0.022625	0.02775	0.037875	0.03925	NODATA	NODATA	0.0525	0.045375	NODATA	0.039	0.038625	0.050125	0.055875	0.040375	0.042375	NODATA	0.05925	0.05575	0.0245	0.039	0.029625	0.021125	0.032125	0.038375
20150725	2015	7	25	NODATA	0.043875	0.04375	0.054	0.0335	0.045125	0.046125	0.05075	0.054375	0.05775	0.051	0.04975	0.041375	0.05075	0.0395	0.043375	0.05475	0.042125	0.042375	0.048	0.057	0.034125	0.031	0.032125	0.0345	0.04975	NODATA	NODATA	0.0595	0.05325	0.052375	0.055875	0.041875	0.058125	0.068125	0.042125	0.041875	NODATA	0.045	0.03975	0.03275	0.038625	0.03625	0.0265	0.0385	0.04075
20150726	2015	7	26	NODATA	0.051625	0.07075	0.05725	0.0435	0.048125	0.044875	0.036125	0.041125	0.061125	0.045375	0.04825	0.044	0.051125	0.05125	0.05	0.060125	0.04325	0.039625	0.04425	NODATA	0.040375	0.043875	0.027875	0.04575	0.044	NODATA	NODATA	0.04725	0.054875	0.052125	0.04775	0.059875	0.054	0.0585	0.044625	0.037625	NODATA	0.052875	0.048375	0.034625	0.045	0.04	0.03025	0.0445	0.04075
20150727	2015	7	27	NODATA	0.041875	0.072125	0.057625	0.066875	0.044	0.043375	0.0305	0.024375	0.06125	0.043875	0.051625	0.039	0.042125	0.050375	0.055875	0.062	0.039	0.034375	0.044375	NODATA	0.037125	0.031375	0.029125	0.05625	0.06175	NODATA	NODATA	0.0365	0.056375	0.0455	0.058375	0.06475	0.047875	0.052625	0.057	0.03625	NODATA	0.054375	0.05925	0.028875	0.050375	0.043375	0.028375	0.052833333	0.039
20150728	2015	7	28	NODATA	0.045875	0.06925	0.044875	0.077125	0.050125	0.04775	0.028375	0.029375	0.040125	0.04075	0.04275	0.040375	0.02925	0.0615	0.057625	0.043	0.035875	0.030875	0.04725	0.040875	0.0395	0.028875	0.0365	0.055625	0.043375	NODATA	NODATA	0.034125	0.051375	0.05175	0.049125	0.0535	0.053	0.04725	0.044375	0.03075	NODATA	0.06	0.074	0.029375	0.05125	0.0375	0.0215	0.045	0.040875
20150729	2015	7	29	NODATA	0.04525	0.065333333	0.0415	0.042625	0.03825	0.03275	0.033625	0.027875	0.045	0.043875	NODATA	0.054625	0.038625	0.044125	0.052375	0.045625	0.034	0.03575	0.050875	0.04525	0.0455	0.03525	0.0395	0.046125	0.0415	NODATA	NODATA	0.036625	0.044875	0.053125	0.04775	0.0525	0.0425	0.0465	0.054428571	0.036625	NODATA	0.048375	0.05875	0.0375	0.046125	0.041875	0.024166667	0.037625	0.03825
20150730	2015	7	30	NODATA	0.04875	0.071	0.052	0.0365	0.04675	0.04575	0.038375	0.041375	0.0685	0.046875	0.051625	0.043875	0.04825	0.05125	0.0475	0.069625	0.041125	0.046125	0.05225	0.045571429	0.042375	0.030333333	0.038125	0.043125	0.0475	NODATA	NODATA	0.033625	0.04875	0.046375	0.047375	0.0605	0.04725	0.05375	0.051	0.038125	NODATA	0.041	0.050125	0.043	0.042875	0.04175	0.02675	0.050625	0.0365
20150731	2015	7	31	NODATA	0.0585	0.062	0.0575	0.043375	0.052375	0.052666667	0.04375	0.045	0.068375	0.0545	0.060875	0.05175	0.050875	0.060625	0.0555	0.06725	0.05025	0.03125	0.066625	0.06125	0.05525	0.018875	0.03025	0.04475	0.045875	NODATA	NODATA	0.0605	0.05575	0.05125	0.047625	0.059	0.051125	0.058375	0.055375	0.04875	NODATA	0.05075	0.049	0.0195	0.04925	0.048625	0.028125	0.051125	0.04625
20150801	2015	8	1	NODATA	0.048875	0.05875	0.058875	0.047125	0.055375	0.055875	0.0375	0.042875	0.06025	0.04975	0.050625	0.05025	0.05525	0.0455	0.05575	0.05975	0.0475	0.024875	0.062125	0.06325	0.05	0.01925	0.024125	0.049625	0.051875	NODATA	NODATA	0.05325	0.055375	0.049	0.04675	0.0585	0.052125	0.05225	0.047375	0.0435	NODATA	0.044875	0.05325	0.021375	0.044125	0.047875	0.02225	0.0605	0.047125
20150802	2015	8	2	NODATA	0.05075	0.063375	0.04375	0.05175	0.049875	0.05175	0.0365	0.03	0.053625	0.053375	0.05625	0.0435	0.051375	0.048125	0.053	0.055875	0.051875	0.02425	0.06725	0.05475	0.043	0.028375	0.02825	0.069625	0.049875	NODATA	NODATA	0.050625	0.06	0.054	0.055625	0.060125	0.0505	0.058875	0.053125	0.052	NODATA	0.036125	0.0495	0.01975	0.056875	0.05025	0.0235	0.053375	0.050125
20150803	2015	8	3	NODATA	0.05975	0.083625	0.039125	0.057	0.050875	0.052	0.033875	0.0175	0.065625	0.050875	0.058625	0.045375	0.039125	0.046	0.056125	0.067	0.055125	0.041875	0.066625	0.036833333	0.045	0.023	0.031125	0.063142857	0.053625	NODATA	NODATA	0.029625	0.064625	0.05725	0.066125	0.0645	0.05275	0.0595	0.050875	0.046125	NODATA	0.040875	0.052625	0.033375	0.054125	0.048125	0.0335	0.064375	0.0485
20150804	2015	8	4	NODATA	0.054875	0.09475	0.052125	0.047	0.074	0.07425	0.034625	0.035125	0.071375	0.0625	0.052125	NODATA	0.041375	0.057	0.07675	0.065875	0.04525	0.027375	0.057	0.04525	0.053	0.033375	0.02275	0.032625	0.061375	NODATA	NODATA	0.0345	0.055625	0.055125	0.0585	0.087125	0.054166667	0.055375	0.046625	0.046125	NODATA	0.064375	0.070125	0.02925	0.058375	NODATA	0.021875	0.05225	0.0585
20150805	2015	8	5	NODATA	0.053375	0.070375	0.0505	0.02175	0.04825	0.0575	0.02425	0.038375	0.0745	0.04825	0.06075	0.052125	0.057375	0.0415	0.065	0.07975	0.06275	0.040875	0.054625	0.060571429	0.05175	0.0285	0.014	0.035875	0.057375	NODATA	NODATA	0.057875	0.059125	0.0595	0.042875	0.079375	0.059	0.065875	0.03825	0.052875	NODATA	0.052625	0.0495	0.034375	NODATA	0.045625	0.02375	0.032375	0.03225
20150806	2015	8	6	NODATA	0.044142857	0.042125	0.036125	0.020285714	0.020375	0.026125	0.01575	0.024125	0.053625	0.028875	0.0425	0.040625	0.037875	0.031875	0.047875	0.06175	0.039	0.03875	0.03425	0.036875	0.02975	0.016375	0.01525	0.029875	0.028	NODATA	NODATA	0.04375	0.032875	0.039	0.04225	0.042125	0.05225	0.0525	0.04275	0.039	NODATA	0.037125	0.03775	0.028875	0.03625	0.022571429	0.018125	0.03	0.023125
20150807	2015	8	7	NODATA	0.04175	0.0495	0.043375	0.02725	0.03475	0.034875	0.026	0.03375	0.0535	NODATA	0.034375	0.041625	NODATA	0.040625	0.053625	0.054125	0.0345	0.022375	0.04175	0.039625	0.03425	0.01675	0.020875	0.0345	0.043375	NODATA	NODATA	0.033	0.043375	0.034375	0.0375	0.0455	0.03675	0.04675	0.050625	0.039375	NODATA	0.047	0.050625	0.019875	0.069125	0.036	0.01975	0.028375	0.03275
20150808	2015	8	8	NODATA	0.045	0.05975	0.044125	0.033375	0.065125	0.05875	0.04625	0.0355	0.05275	0.0415	0.04425	0.042375	0.046	0.0415	0.05275	0.054875	0.048125	0.03475	0.07025	0.04175	0.037375	0.0225	0.0305	0.038875	0.046625	NODATA	NODATA	0.033375	0.063375	0.043	0.04075	0.054	0.039875	0.048125	0.0415	NODATA	0.06	0.046	0.044625	0.026375	0.042	0.036	0.0305	0.033625	0.03675
20150809	2015	8	9	NODATA	0.039375	0.052	0.051875	0.041875	0.05225	0.05525	0.04075	0.039875	0.054125	0.05825	0.043375	0.041125	0.044125	0.04175	0.05025	0.056	0.049625	0.0425	0.046	0.044	0.05275	0.034125	0.0355	0.04925	0.0485	NODATA	NODATA	0.0395	0.056125	0.04275	0.0515	0.04575	0.053875	0.05025	0.049	0.041875	0.053	0.04175	0.045625	0.043875	0.060125	0.047875	0.03275	0.044125	0.038625
20150810	2015	8	10	NODATA	0.036875	0.0475	0.036625	0.042125	0.037625	0.0425	0.03375	0.0385	0.042625	0.04125	0.04225	0.043	0.041375	0.036	0.044	NODATA	0.04575	0.039625	0.038	0.043625	NODATA	0.035875	0.037375	0.0445	0.039625	NODATA	NODATA	0.042375	0.03925	0.044375	0.045875	0.052125	0.044	0.039875	0.048625	0.03775	0.044	0.042125	0.03825	0.035	0.04075	0.043125	0.025142857	0.042375	0.03725
20150811	2015	8	11	NODATA	0.041875	0.050875	0.040875	0.02475	0.0435	0.043875	0.03625	0.03925	0.0435	0.0425	NODATA	0.043	0.0435	0.037625	0.057625	0.045125	0.033625	0.042428571	0.04375	0.03925	NODATA	0.023625	NODATA	0.042857143	0.050125	NODATA	NODATA	0.02475	0.04575	0.0415	0.0455	0.047125	0.04425	0.041875	0.04025	0.037	0.042875	0.039	0.041	0.036625	0.043375	0.03975	0.02875	0.037625	0.045625
20150812	2015	8	12	NODATA	0.043875	0.053875	0.049625	0.03625	0.044375	0.04475	0.043125	0.041125	NODATA	0.04625	NODATA	0.0395	0.0485	0.04675	0.061375	0.0465	0.039125	0.030375	0.050875	0.049875	0.043625	0.01825	0.0205	0.047625	0.04725	NODATA	NODATA	0.0435	0.045375	0.041375	0.041375	0.04925	0.043125	0.042	0.043125	0.039	0.03475	0.045625	0.063375	0.035625	0.0445	0.04625	0.028	0.055833333	NODATA
20150813	2015	8	13	NODATA	0.05125	0.049125	0.050125	0.0505	0.052625	0.0535	0.0425	0.046	0.060875	0.0525	0.055625	0.044625	0.051875	0.054375	0.047	0.05775	0.049	0.0325	0.050125	0.0505	0.04375	0.0235	0.03025	0.064375	0.049375	NODATA	NODATA	0.047375	0.053875	0.046625	0.043875	0.050142857	0.05475	0.054428571	0.046625	0.05475	0.04875	0.042875	0.040125	0.0245	0.043125	0.050285714	0.023125	0.05375	NODATA
20150814	2015	8	14	NODATA	0.044875	0.04825	0.051	0.043125	0.050375	NODATA	0.044	0.04775	0.062375	0.041625	0.05075	0.04975	0.052375	0.042875	0.046125	0.060875	0.044875	0.037125	0.05325	0.051875	0.043125	0.0365	0.033	0.0675	0.043625	NODATA	NODATA	0.05	0.05825	0.05675	0.038625	0.048375	0.05825	0.05325	0.050125	0.047	0.05375	0.045625	0.04375	0.034125	0.054625	0.056	0.02625	0.063	NODATA
20150815	2015	8	15	NODATA	0.0365	0.056	0.053375	0.051	0.045375	0.04625	0.0385	0.046875	0.06525	0.038625	0.048625	0.04725	0.05475	0.0465	0.052375	0.06325	0.042125	0.028	0.064125	0.049125	0.041125	0.03225	0.0335	0.040625	0.041625	NODATA	NODATA	0.054	0.062375	0.054625	0.04675	0.05625	0.05075	0.05275	0.05275	0.040875	0.071875	0.046375	0.045875	0.024375	0.03975	0.032125	0.02575	0.04425	NODATA
20150816	2015	8	16	NODATA	0.044625	0.046125	0.046875	0.02875	0.039625	0.03575	0.0345	0.047	0.064	0.049875	0.049	0.045375	0.055	0.03475	0.043625	0.06	0.04625	0.017125	0.051875	0.053625	0.037142857	0.021875	0.018875	0.0385	0.048	NODATA	NODATA	0.04975	0.05225	0.05075	0.051125	0.047875	0.051	0.05325	0.040375	0.047375	0.052375	0.034625	0.039	NODATA	0.046125	0.0335	0.01925	0.031125	NODATA
20150817	2015	8	17	NODATA	0.04	0.031375	0.036875	0.036125	0.027125	0.026	0.018875	0.034375	0.05675	0.0285	0.034125	0.038875	0.05075	0.021125	0.02975	0.063625	0.021375	NODATA	0.036	NODATA	0.02375	0.03025	0.02125	0.0345	0.029875	NODATA	NODATA	0.048875	0.0305	0.047625	0.024125	0.02875	0.04925	0.050875	0.04375	0.03525	NODATA	0.03025	0.027125	NODATA	0.043375	0.02725	0.01875	0.029875	NODATA
20150818	2015	8	18	NODATA	0.024875	0.026375	0.02625	0.01425	0.029125	0.029375	0.02775	0.022	0.037625	0.02725	0.027	0.03375	0.037625	0.020125	0.021375	0.0395	0.02375	0.021375	0.025125	0.02125	0.025875	0.029	0.024125	0.02825	0.0315	NODATA	NODATA	0.034875	0.024375	0.033625	0.02625	0.025375	0.032625	0.032	0.043375	0.026625	0.039375	0.0245	0.020125	NODATA	0.044	0.034625	0.027285714	0.0255	NODATA
20150819	2015	8	19	NODATA	0.033375	0.025625	0.023375	0.0205	0.022875	0.02475	0.044	0.022625	0.0365	0.02625	0.02925	0.0325	0.0335	0.016	0.02425	0.03975	0.0255	0.025375	0.0215	0.027375	0.02225	0.0255	0.031	0.022166667	0.024125	NODATA	NODATA	0.029875	0.02225	0.0265	0.02525	0.030666667	0.035	0.03975	0.029625	NODATA	0.032375	0.018875	0.02025	NODATA	0.024	0.01975	0.02475	0.022625	NODATA
20150820	2015	8	20	NODATA	0.03675	0.03625	0.0245	0.0345	0.0195	0.025625	0.03175	0.0215	0.04475	0.029125	0.02975	0.033375	NODATA	0.023625	0.035375	0.044125	0.032875	0.037	0.028	0.026375	0.0255	0.024625	0.033125	0.028875	0.031875	NODATA	NODATA	0.02925	0.0325	0.028125	0.031	0.034875	0.0345	0.034142857	0.03825	0.0295	0.041875	0.02325	0.029625	0.027875	0.035375	0.018166667	0.021375	0.028	NODATA
20150821	2015	8	21	NODATA	0.044125	0.05275	0.03875	0.025375	0.037	0.03925	0.030625	0.041	0.057625	0.043125	0.044125	0.042875	0.041375	0.03175	0.055125	0.056375	0.031125	0.0325	0.0395	0.04125	0.040875	0.029571429	0.029625	0.02675	0.03575	NODATA	NODATA	0.0485	0.043	0.04675	0.042375	0.04	0.0455	0.05075	0.039125	0.030625	0.045875	0.033	0.056	0.037375	0.037625	0.02725	0.025625	0.02525	NODATA
20150822	2015	8	22	NODATA	0.043375	0.069125	0.040625	0.023625	0.04225	0.042875	0.04125	0.034	0.05375	0.049875	0.048125	0.037125	0.041125	0.042625	0.043625	0.055	0.039375	0.034625	NODATA	0.048	0.031625	0.04225	0.028	0.033625	0.037875	NODATA	NODATA	0.056	0.051625	0.05625	0.048875	0.04975	0.053875	0.05375	0.0265	0.034625	0.050625	0.03825	0.042	0.037	0.03025	0.028625	0.029625	0.03	NODATA
20150823	2015	8	23	NODATA	0.02575	0.0395	0.035625	0.023375	0.034125	0.037	0.04275	0.0495	0.043	0.031125	0.0335	0.033125	0.042875	0.032857143	0.042875	0.0435	0.0305	0.037875	0.03225	0.049375	0.02925	0.037875	0.0345	0.027875	0.039	NODATA	NODATA	0.05675	0.035625	0.04325	0.032625	0.038	0.046	0.04125	0.044875	0.026875	0.044125	0.030375	0.03375	0.0365	0.033875	0.026875	0.035875	0.023875	NODATA
20150824	2015	8	24	NODATA	0.04525	0.053875	0.039125	0.038875	0.034	0.034875	0.03325	0.038625	0.05825	0.042875	0.0355	0.047	0.05175	0.0385	0.05575	0.051125	0.036125	0.03075	0.04275	0.041	0.0365	0.042	0.018375	0.043625	0.047125	NODATA	NODATA	0.0535	0.045375	0.044375	0.044375	0.046625	0.045625	0.039625	0.03725	NODATA	0.04	0.03575	0.057625	0.04125	0.035125	0.033875	0.035625	0.040375	NODATA
20150825	2015	8	25	NODATA	0.04725	0.058125	0.0475	0.03825	0.042125	0.0445	0.042875	NODATA	0.061	0.042125	0.054166667	0.046875	0.05525	0.045875	0.0655	0.0615	0.04075	0.04225	NODATA	0.036	0.03925	0.04	0.037125	0.042	0.044875	NODATA	NODATA	0.039625	0.0485	0.043625	NODATA	0.04725	0.05675	0.057625	0.0495	NODATA	0.0435	0.05525	0.064	0.04675	0.04325	0.04275	NODATA	0.045875	NODATA
20150826	2015	8	26	NODATA	0.0535	0.059625	0.058125	0.03975	0.048	0.046	0.043375	0.047428571	0.059375	0.048875	0.062142857	0.04425	0.052875	NODATA	0.05325	0.058375	0.045375	0.047625	NODATA	0.047428571	0.04825	0.037875	0.032875	0.04675	0.046625	NODATA	NODATA	0.054375	0.054375	0.04925	0.044	0.055625	0.05025	0.05825	0.04575	NODATA	0.0475	0.055875	0.050375	0.045375	0.04825	0.0485	0.026625	0.04975	NODATA
20150827	2015	8	27	NODATA	0.054	0.053	0.05125	0.0475	0.055375	0.055125	0.05125	0.035333333	0.057	0.05475	0.057	0.04575	0.05075	NODATA	0.051875	0.05725	0.05025	0.034125	NODATA	0.044625	0.051625	0.03875	0.02875	0.049375	0.05075	NODATA	NODATA	0.044875	0.058125	0.0505	0.047875	0.053375	0.055	0.06175	0.050125	0.05475	0.04575	0.04625	0.046375	0.0345	0.04975	0.045625	0.049875	0.058125	0.05075
20150828	2015	8	28	NODATA	0.0595	0.041625	0.046	0.0685	0.04825	0.049125	0.037625	0.03725	0.05575	0.053375	0.055625	0.0495	0.055125	NODATA	0.03975	0.056	0.047	0.0395	NODATA	0.049125	0.046375	0.04	0.03475	0.062375	0.05225	NODATA	NODATA	0.048125	0.05	0.0645	0.057375	0.04575	0.0695	0.062125	0.052875	0.0575	0.05275	0.037375	0.033125	0.041875	0.065	0.050833333	0.038	0.05625	0.058625
20150829	2015	8	29	NODATA	0.05275	0.040875	0.05	0.06375	0.0345	0.0375	0.040625	0.033125	0.05375	0.039375	0.05225	0.045875	0.055	NODATA	0.042375	0.055	0.04025	0.031	NODATA	0.051	0.042375	0.026875	0.02375	0.05575	0.03875	NODATA	NODATA	0.04975	0.048125	0.0525	0.054625	0.0435	0.059375	0.056125	0.051625	0.05075	0.047375	0.032625	0.034	0.022875	0.056125	0.045625	0.033375	0.046125	0.059875
20150830	2015	8	30	NODATA	0.041875	0.036875	0.0305	0.0625	0.03075	0.036375	0.030166667	0.02275	0.049625	0.0405	0.038375	0.05625	0.03675	NODATA	0.032875	0.052625	0.031125	0.03	NODATA	0.03125	0.041285714	0.0365	0.021625	0.066125	0.04375	NODATA	NODATA	0.054625	0.044625	0.042625	0.037875	0.040625	0.054375	0.049625	0.05525	0.045125	0.038	0.02475	0.029875	0.02975	0.05425	0.044	0.038375	0.05575	0.060125
20150831	2015	8	31	NODATA	0.044333333	0.0375	0.03125	0.062333333	0.036625	0.03475	0.031	0.02425	0.04825	0.042	0.042625	0.037375	0.033625	NODATA	0.032625	0.04575	0.03675	0.03275	NODATA	NODATA	0.0345	0.037	0.0215	0.053875	0.039125	NODATA	NODATA	0.02875	0.03775	0.05925	0.047125	0.042	0.050375	0.051625	0.052125	0.034875	0.060375	0.03075	0.034125	0.0245	NODATA	0.04375	0.02175	0.056857143	0.04625
[truncated: 25 more columns]
